# Supplementary material for: High-flow nasal cannula for pre- and apneic oxygenation during rapid sequence induction intubation in emergency surgery: A systematic review and meta-analysis
Source: PLoS One. 2025 Jan 24;20(1):e0316918. doi: 10.1371/journal.pone.0316918 (PMC11760591; doi:10.1371/journal.pone.0316918)
Supplement: S2 File — (XLSX) [file pone.0316918.s007.xlsx]

## Sheet: Sheet1
	Unique ID	1	Study ID	Li2023	Assessor
	Ref or Label		Aim	assignment to intervention (the 'intention-to-treat' effect)
	Experimental		Comparator		Source	Journal article(s) with results of the trial
	Outcome		Results		Weight	1
	Domain	Signalling question			Response	Comments
	Bias arising from the randomization process	1.1 Was the allocation sequence random?			Y
		1.2 Was the allocation sequence concealed until participants were enrolled and assigned to interventions?			Y
		1.3 Did baseline differences between intervention groups suggest a problem with the randomization process?			N
		Risk of bias judgement			Low
	Bias due to deviations from intended interventions	2.1.Were participants aware of their assigned intervention during the trial?			Y
		2.2.Were carers and people delivering the interventions aware of participants' assigned intervention during the trial?			Y
		2.3. If Y/PY/NI to 2.1 or 2.2: Were there deviations from the intended intervention that arose because of the experimental context?			N
		2.4 If Y/PY to 2.3: Were these deviations likely to have affected the outcome?			NA
		2.5. If Y/PY/NI to 2.4: Were these deviations from intended intervention balanced between groups?			NA
		2.6 Was an appropriate analysis used to estimate the effect of assignment to intervention?			N
		2.7 If N/PN/NI to 2.6: Was there potential for a substantial impact (on the result) of the failure to analyse participants in the group to which they were randomized?			N
		Risk of bias judgement			Some concerns
	Bias due to missing outcome data	3.1 Were data for this outcome available for all, or nearly all, participants randomized?			Y
		3.2 If N/PN/NI to 3.1: Is there evidence that result was not biased by missing outcome data?			NA
		3.3 If N/PN to 3.2: Could missingness in the outcome depend on its true value?			NA
		3.4 If Y/PY/NI to 3.3: Is it likely that missingness in the outcome depended on its true value?			NA
		Risk of bias judgement			Low
	Bias in measurement of the outcome	4.1 Was the method of measuring the outcome inappropriate?			N
		4.2 Could measurement or ascertainment of the outcome have differed between intervention groups?			N
		4.3 Were outcome assessors aware of the intervention received by study participants?			N
		4.4 If Y/PY/NI to 4.3: Could assessment of the outcome have been influenced by knowledge of intervention received?			NA
		4.5 If Y/PY/NI to 4.4: Is it likely that assessment of the outcome was influenced by knowledge of intervention received?			NA
		Risk of bias judgement			Low
	Bias in selection of the reported result	5.1 Were the data that produced this result analysed in accordance with a pre-specified analysis plan that was finalized before unblinded outcome data were available for analysis?			Y
		5.2 ... multiple eligible outcome measurements (e.g. scales, definitions, time points) within the outcome domain?			N
		5.3 ... multiple eligible analyses of the data?			N
		Risk of bias judgement			Low
	Overall bias	Risk of bias judgement			Some concerns
	Unique ID	2	Study ID	Sjoblom 2021	Assessor
	Ref or Label		Aim	assignment to intervention (the 'intention-to-treat' effect)
	Experimental		Comparator		Source	Journal article(s) with results of the trial
	Outcome		Results		Weight	1
	Domain	Signalling question			Response	Comments
	Bias arising from the randomization process	1.1 Was the allocation sequence random?			Y
		1.2 Was the allocation sequence concealed until participants were enrolled and assigned to interventions?			Y
		1.3 Did baseline differences between intervention groups suggest a problem with the randomization process?			N
		Risk of bias judgement			Low
	Bias due to deviations from intended interventions	2.1.Were participants aware of their assigned intervention during the trial?			Y
		2.2.Were carers and people delivering the interventions aware of participants' assigned intervention during the trial?			Y
		2.3. If Y/PY/NI to 2.1 or 2.2: Were there deviations from the intended intervention that arose because of the experimental context?			N
		2.4 If Y/PY to 2.3: Were these deviations likely to have affected the outcome?			NA
		2.5. If Y/PY/NI to 2.4: Were these deviations from intended intervention balanced between groups?			NA
		2.6 Was an appropriate analysis used to estimate the effect of assignment to intervention?			N
		2.7 If N/PN/NI to 2.6: Was there potential for a substantial impact (on the result) of the failure to analyse participants in the group to which they were randomized?			N
		Risk of bias judgement			Some concerns
	Bias due to missing outcome data	3.1 Were data for this outcome available for all, or nearly all, participants randomized?			Y
		3.2 If N/PN/NI to 3.1: Is there evidence that result was not biased by missing outcome data?			NA
		3.3 If N/PN to 3.2: Could missingness in the outcome depend on its true value?			NA
		3.4 If Y/PY/NI to 3.3: Is it likely that missingness in the outcome depended on its true value?			NA
		Risk of bias judgement			Low
	Bias in measurement of the outcome	4.1 Was the method of measuring the outcome inappropriate?			N
		4.2 Could measurement or ascertainment of the outcome have differed between intervention groups?			N
		4.3 Were outcome assessors aware of the intervention received by study participants?			N
		4.4 If Y/PY/NI to 4.3: Could assessment of the outcome have been influenced by knowledge of intervention received?			NA
		4.5 If Y/PY/NI to 4.4: Is it likely that assessment of the outcome was influenced by knowledge of intervention received?			NA
		Risk of bias judgement			Low
	Bias in selection of the reported result	5.1 Were the data that produced this result analysed in accordance with a pre-specified analysis plan that was finalized before unblinded outcome data were available for analysis?			Y
		5.2 ... multiple eligible outcome measurements (e.g. scales, definitions, time points) within the outcome domain?			N
		5.3 ... multiple eligible analyses of the data?			N
		Risk of bias judgement			Low
	Overall bias	Risk of bias judgement			Some concerns
	Unique ID	3	Study ID	Lodenius 2018	Assessor
	Ref or Label		Aim	assignment to intervention (the 'intention-to-treat' effect)
	Experimental		Comparator		Source	Journal article(s) with results of the trial
	Outcome		Results		Weight	1
	Domain	Signalling question			Response	Comments
	Bias arising from the randomization process	1.1 Was the allocation sequence random?			Y
		1.2 Was the allocation sequence concealed until participants were enrolled and assigned to interventions?			N
		1.3 Did baseline differences between intervention groups suggest a problem with the randomization process?			N
		Risk of bias judgement			High
	Bias due to deviations from intended interventions	2.1.Were participants aware of their assigned intervention during the trial?			Y
		2.2.Were carers and people delivering the interventions aware of participants' assigned intervention during the trial?			Y
		2.3. If Y/PY/NI to 2.1 or 2.2: Were there deviations from the intended intervention that arose because of the experimental context?			N
		2.4 If Y/PY to 2.3: Were these deviations likely to have affected the outcome?			NA
		2.5. If Y/PY/NI to 2.4: Were these deviations from intended intervention balanced between groups?			NA
		2.6 Was an appropriate analysis used to estimate the effect of assignment to intervention?			N
		2.7 If N/PN/NI to 2.6: Was there potential for a substantial impact (on the result) of the failure to analyse participants in the group to which they were randomized?			N
		Risk of bias judgement			Some concerns
	Bias due to missing outcome data	3.1 Were data for this outcome available for all, or nearly all, participants randomized?			Y
		3.2 If N/PN/NI to 3.1: Is there evidence that result was not biased by missing outcome data?			NA
		3.3 If N/PN to 3.2: Could missingness in the outcome depend on its true value?			NA
		3.4 If Y/PY/NI to 3.3: Is it likely that missingness in the outcome depended on its true value?			NA
		Risk of bias judgement			Low
	Bias in measurement of the outcome	4.1 Was the method of measuring the outcome inappropriate?			N
		4.2 Could measurement or ascertainment of the outcome have differed between intervention groups?			N
		4.3 Were outcome assessors aware of the intervention received by study participants?			N
		4.4 If Y/PY/NI to 4.3: Could assessment of the outcome have been influenced by knowledge of intervention received?			NA
		4.5 If Y/PY/NI to 4.4: Is it likely that assessment of the outcome was influenced by knowledge of intervention received?			NA
		Risk of bias judgement			Low
	Bias in selection of the reported result	5.1 Were the data that produced this result analysed in accordance with a pre-specified analysis plan that was finalized before unblinded outcome data were available for analysis?			Y
		5.2 ... multiple eligible outcome measurements (e.g. scales, definitions, time points) within the outcome domain?			N
		5.3 ... multiple eligible analyses of the data?			N
		Risk of bias judgement			Low
	Overall bias	Risk of bias judgement			High
	Unique ID	4	Study ID	Mir 2017	Assessor
	Ref or Label		Aim	assignment to intervention (the 'intention-to-treat' effect)
	Experimental		Comparator		Source
	Outcome		Results		Weight	1
	Domain	Signalling question			Response	Comments
	Bias arising from the randomization process	1.1 Was the allocation sequence random?			Y
		1.2 Was the allocation sequence concealed until participants were enrolled and assigned to interventions?			Y
		1.3 Did baseline differences between intervention groups suggest a problem with the randomization process?			N
		Risk of bias judgement			Low
	Bias due to deviations from intended interventions	2.1.Were participants aware of their assigned intervention during the trial?			Y
		2.2.Were carers and people delivering the interventions aware of participants' assigned intervention during the trial?			Y
		2.3. If Y/PY/NI to 2.1 or 2.2: Were there deviations from the intended intervention that arose because of the experimental context?			N
		2.4 If Y/PY to 2.3: Were these deviations likely to have affected the outcome?			NA
		2.5. If Y/PY/NI to 2.4: Were these deviations from intended intervention balanced between groups?			NA
		2.6 Was an appropriate analysis used to estimate the effect of assignment to intervention?			N
		2.7 If N/PN/NI to 2.6: Was there potential for a substantial impact (on the result) of the failure to analyse participants in the group to which they were randomized?			N
		Risk of bias judgement			Some concerns
	Bias due to missing outcome data	3.1 Were data for this outcome available for all, or nearly all, participants randomized?			Y
		3.2 If N/PN/NI to 3.1: Is there evidence that result was not biased by missing outcome data?			NA
		3.3 If N/PN to 3.2: Could missingness in the outcome depend on its true value?			NA
		3.4 If Y/PY/NI to 3.3: Is it likely that missingness in the outcome depended on its true value?			NA
		Risk of bias judgement			Low
	Bias in measurement of the outcome	4.1 Was the method of measuring the outcome inappropriate?			N
		4.2 Could measurement or ascertainment of the outcome have differed between intervention groups?			N
		4.3 Were outcome assessors aware of the intervention received by study participants?			N
		4.4 If Y/PY/NI to 4.3: Could assessment of the outcome have been influenced by knowledge of intervention received?			NA
		4.5 If Y/PY/NI to 4.4: Is it likely that assessment of the outcome was influenced by knowledge of intervention received?			NA
		Risk of bias judgement			Low
	Bias in selection of the reported result	5.1 Were the data that produced this result analysed in accordance with a pre-specified analysis plan that was finalized before unblinded outcome data were available for analysis?			Y
		5.2 ... multiple eligible outcome measurements (e.g. scales, definitions, time points) within the outcome domain?			N
		5.3 ... multiple eligible analyses of the data?			N
		Risk of bias judgement			Low
	Overall bias	Risk of bias judgement			Some concerns
	Unique ID	5	Study ID	Karlupia 2023	Assessor
	Ref or Label		Aim	assignment to intervention (the 'intention-to-treat' effect)
	Experimental		Comparator		Source
	Outcome		Results		Weight	1
	Domain	Signalling question			Response	Comments
	Bias arising from the randomization process	1.1 Was the allocation sequence random?			Y
		1.2 Was the allocation sequence concealed until participants were enrolled and assigned to interventions?			Y
		1.3 Did baseline differences between intervention groups suggest a problem with the randomization process?			N
		Risk of bias judgement			Low
	Bias due to deviations from intended interventions	2.1.Were participants aware of their assigned intervention during the trial?			Y
		2.2.Were carers and people delivering the interventions aware of participants' assigned intervention during the trial?			Y
		2.3. If Y/PY/NI to 2.1 or 2.2: Were there deviations from the intended intervention that arose because of the experimental context?			N
		2.4 If Y/PY to 2.3: Were these deviations likely to have affected the outcome?			NA
		2.5. If Y/PY/NI to 2.4: Were these deviations from intended intervention balanced between groups?			NA
		2.6 Was an appropriate analysis used to estimate the effect of assignment to intervention?			N
		2.7 If N/PN/NI to 2.6: Was there potential for a substantial impact (on the result) of the failure to analyse participants in the group to which they were randomized?			N
		Risk of bias judgement			Some concerns
	Bias due to missing outcome data	3.1 Were data for this outcome available for all, or nearly all, participants randomized?			Y
		3.2 If N/PN/NI to 3.1: Is there evidence that result was not biased by missing outcome data?			NA
		3.3 If N/PN to 3.2: Could missingness in the outcome depend on its true value?			NA
		3.4 If Y/PY/NI to 3.3: Is it likely that missingness in the outcome depended on its true value?			NA
		Risk of bias judgement			Low
	Bias in measurement of the outcome	4.1 Was the method of measuring the outcome inappropriate?			N
		4.2 Could measurement or ascertainment of the outcome have differed between intervention groups?			N
		4.3 Were outcome assessors aware of the intervention received by study participants?			PY
		4.4 If Y/PY/NI to 4.3: Could assessment of the outcome have been influenced by knowledge of intervention received?			PN
		4.5 If Y/PY/NI to 4.4: Is it likely that assessment of the outcome was influenced by knowledge of intervention received?			NA
		Risk of bias judgement			Low
	Bias in selection of the reported result	5.1 Were the data that produced this result analysed in accordance with a pre-specified analysis plan that was finalized before unblinded outcome data were available for analysis?			Y
		5.2 ... multiple eligible outcome measurements (e.g. scales, definitions, time points) within the outcome domain?			N
		5.3 ... multiple eligible analyses of the data?			N
		Risk of bias judgement			Low
	Overall bias	Risk of bias judgement			Some concerns
	Unique ID	6	Study ID	Wang 2022	Assessor
	Ref or Label		Aim	assignment to intervention (the 'intention-to-treat' effect)
	Experimental		Comparator		Source
	Outcome		Results		Weight	1
	Domain	Signalling question			Response	Comments
	Bias arising from the randomization process	1.1 Was the allocation sequence random?			Y
		1.2 Was the allocation sequence concealed until participants were enrolled and assigned to interventions?			Y
		1.3 Did baseline differences between intervention groups suggest a problem with the randomization process?			N
		Risk of bias judgement			Low
	Bias due to deviations from intended interventions	2.1.Were participants aware of their assigned intervention during the trial?			N
		2.2.Were carers and people delivering the interventions aware of participants' assigned intervention during the trial?			Y
		2.3. If Y/PY/NI to 2.1 or 2.2: Were there deviations from the intended intervention that arose because of the experimental context?			N
		2.4 If Y/PY to 2.3: Were these deviations likely to have affected the outcome?			NA
		2.5. If Y/PY/NI to 2.4: Were these deviations from intended intervention balanced between groups?			NA
		2.6 Was an appropriate analysis used to estimate the effect of assignment to intervention?			N
		2.7 If N/PN/NI to 2.6: Was there potential for a substantial impact (on the result) of the failure to analyse participants in the group to which they were randomized?			N
		Risk of bias judgement			Some concerns
	Bias due to missing outcome data	3.1 Were data for this outcome available for all, or nearly all, participants randomized?			Y
		3.2 If N/PN/NI to 3.1: Is there evidence that result was not biased by missing outcome data?			NA
		3.3 If N/PN to 3.2: Could missingness in the outcome depend on its true value?			NA
		3.4 If Y/PY/NI to 3.3: Is it likely that missingness in the outcome depended on its true value?			NA
		Risk of bias judgement			Low
	Bias in measurement of the outcome	4.1 Was the method of measuring the outcome inappropriate?			N
		4.2 Could measurement or ascertainment of the outcome have differed between intervention groups?			N
		4.3 Were outcome assessors aware of the intervention received by study participants?			N
		4.4 If Y/PY/NI to 4.3: Could assessment of the outcome have been influenced by knowledge of intervention received?			NA
		4.5 If Y/PY/NI to 4.4: Is it likely that assessment of the outcome was influenced by knowledge of intervention received?			NA
		Risk of bias judgement			Low
	Bias in selection of the reported result	5.1 Were the data that produced this result analysed in accordance with a pre-specified analysis plan that was finalized before unblinded outcome data were available for analysis?			Y
		5.2 ... multiple eligible outcome measurements (e.g. scales, definitions, time points) within the outcome domain?			N
		5.3 ... multiple eligible analyses of the data?			N
		Risk of bias judgement			Low
	Overall bias	Risk of bias judgement			Some concerns
