# Supplementary material for: High-flow nasal cannula for pre- and apneic oxygenation during rapid sequence induction intubation in emergency surgery: A systematic review and meta-analysis
Source: PLoS One. 2025 Jan 24;20(1):e0316918. doi: 10.1371/journal.pone.0316918 (PMC11760591; doi:10.1371/journal.pone.0316918)
Supplement: S3 File — (XLSX) [file pone.0316918.s008.xlsx]

## Sheet: RSI endnote
did not meet inclusion criteria	Abstracts of Posters Presented at the 2016 Annual Meeting of the International Anesthesia Research Society
did not meet inclusion criteria	2019 Oncologic Emergency Medicine Conference
did not meet inclusion criteria	World Airway Management Meeting
did not meet inclusion criteria	Hydrocortisone for severe community acquired pneumonia in ICU
did not meet inclusion criteria	Bedside critical care training: A quasi-experimental study in the paediatric emergency department of a referral hospital in Nigeria
did not meet inclusion criteria	Caudal anesthesia for vascular access procedures in two extremely small premature neonates
did not meet inclusion criteria	Society of Critical Care Medicine Clinical Practice Guidelines for Rapid Sequence Intubation in the Critically Ill Adult Patient
did not meet inclusion criteria	Preliminary report: A randomized controlled trial comparing helmet continuous positive airway pressure (CPAP) vs high flow nasal cannula (HFNC) for treatment of acute cardiogenic pulmonary oedema in the emergency department
did not meet inclusion criteria	High-flow nasal cannula versus noninvasive ventilation in the prevention of escalation to invasive mechanical ventilation in patients with acute hypoxemic respiratory failure
did not meet inclusion criteria	High-flow nasal cannula versus noninvasive ventilation in the prevention of escalation to invasive mechanical ventilation in patients with acute hypoxemic respiratory failure
did not meet inclusion criteria	High-flow nasal cannula versus noninvasive ventilation in the prevention of escalation to invasive mechanical ventilation in patients with acute hypoxemic respiratory failure
did not meet inclusion criteria	Comparison of heated humidified high flow nasal cannula and nasal continuous positive airway pressure after surfactant administration in preterm neonates with respiratory distress syndrome
did not meet inclusion criteria	Nasal HFOV with Binasal Cannula Appears Effective and Feasible in ELBW Newborns
did not meet inclusion criteria	Comparison of Noninvasive Mechanical Ventilation With High-Flow Nasal Cannula	Face-Mask	and Helmet in Hypoxemic Respiratory Failure in Patients With COVID-19: A Randomized Controlled Trial
did not meet inclusion criteria	Comparison of Noninvasive Mechanical Ventilation With High-Flow Nasal Cannula	Face-Mask	and Helmet in Hypoxemic Respiratory Failure in Patients With COVID-19: A Randomized Controlled Trial
did not meet inclusion criteria	The efficiency of high-flow nasal cannula for adult patients with coronavirus disease 19 in Jeddah	Saudi Arabia
did not meet inclusion criteria	An examination of the safety and efficacy of high flow nasal cannula therapy for acute severe asthma and viral induced wheeze in paediatric critical care
did not meet inclusion criteria	High-flow nasal cannula in post-extubation patients: A meta-analysis
did not meet inclusion criteria	Effect of Norelgestromin and Ethinylestradiol in Transdermal Patches on the Clinical Outcomes and Biochemical Parameters of COVID-19 Patients: A Clinical Trial Pilot Study
did not meet inclusion criteria	High flow nasal cannula oxygen therapy for acute hypoxemic respiratory failure: A systematic review
did not meet inclusion criteria	Pneumothorax in Critically Ill COVID-19 Patients: Prevalence	Analysis of Risk Factors and Clinical Outcomes
did not meet inclusion criteria	Noninvasive Ventilation for the Emergency Physician
did not meet inclusion criteria	High-Flow nasal cannula treatment in patients with COVID-19 acute hypoxemic respiratory failure: A prospective cohort study
did not meet inclusion criteria	Effect of recruitment maneuvers and PEEP on respiratory failure after cardiothoracic surgery in obese subjects: A randomized controlled trial
did not meet inclusion criteria	Trans-nasal Humidified Rapid Insufflation Ventilatory Exchange (THRIVE) and its Utility in Otolaryngology	Head and Neck Surgery: A Literature Review
did not meet inclusion criteria	High-flow nasal oxygen reduces endotracheal intubation: a randomized clinical trial
did not meet inclusion criteria	Comparison of Two Extubation Techniques in Critically Ill Adult Subjects: The ExtubAR Randomized Clinical Trial
did not meet inclusion criteria	Retrospective consent for neonatal intubations. Going with the flow?
Not emergency surgery	The use of high-flow nasal oxygen vs. standard oxygen therapy in hematological malignancy patients with acute respiratory failure in hematology wards
did not meet inclusion criteria	Effect of Helmet Noninvasive Ventilation vs Usual Respiratory Support on Mortality among Patients with Acute Hypoxemic Respiratory Failure Due to COVID-19: The HELMET-COVID Randomized Clinical Trial
did not meet inclusion criteria	Effects of direct extubation to high-flow nasal cannula compared to standard nasal cannula in patients in the intensive care unit
did not meet inclusion criteria	Heated Humidified High Flow Nasal Cannula (HHHFNC) is not an effective method for initial treatment of Respiratory Distress Syndrome (RDS) versus nasal intermittent mandatory ventilation (NIMV) and nasal continuous positive airway pressure (NCPAP)
did not meet inclusion criteria	A Term Infant Presenting with COVID-19 Disease at Birth and a Croup-Like Cough
did not meet inclusion criteria	Apneic oxygenation with low-flow oxygen cannula for rapid sequence induction and intubation in pediatric patients: a randomized-controlled trial
did not meet inclusion criteria	High-flow oxygen therapy <i>versus</i> noninvasive ventilation: a randomised physiological crossover study of alveolar recruitment in acute respiratory failure
did not meet inclusion criteria	UTILIZATION OF HIGH FLOW NASAL CANNULA DURING RIGID BRONCHOSCOPIES AS A MODE OF VENTILATION
did not meet inclusion criteria	Rapid Quantum Magnetic IL-6 Point-of-Care Assay in Patients Hospitalized with COVID-19
did not meet inclusion criteria	Transnasal humidified rapid-insufflation ventilatory exchange during rapid sequence induction in children
did not meet inclusion criteria	Effect of High-Flow Nasal Oxygen vs Standard Oxygen on 28-Day Mortality in Immunocompromised Patients with Acute Respiratory Failure: The HIGH Randomized Clinical Trial
did not meet inclusion criteria	High-flow nasal oxygen vs. standard oxygen therapy in immunocompromised patients with acute respiratory failure: Study protocol for a randomized controlled trial
did not meet inclusion criteria	Prevalence of Reintubation Within 24 Hours of Extubation in Bronchiolitis: Retrospective Cohort Study Using the Virtual Pediatric Systems Database
did not meet inclusion criteria	Effect of preoxygenation using non-invasive ventilation before intubation on subsequent organ failures in hypoxaemic patients: a randomised clinical trial
did not meet inclusion criteria	Preoxygenation for intubation in the ICU: An ancillary study of the MACMAN Trial
did not meet inclusion criteria	Compared Efficacy of Four Preoxygenation Methods for Intubation in the ICU: Retrospective Analysis of McGrath Mac Videolaryngoscope Versus Macintosh Laryngoscope (MACMAN) Trial Data
did not meet inclusion criteria	Compared Efficacy of Four Preoxygenation Methods for Intubation in the ICU: Retrospective Analysis of McGrath Mac Videolaryngoscope Versus Macintosh Laryngoscope (MACMAN) Trial Data
did not meet inclusion criteria	Insights from compassionate use of tocilizumab for COVID-19 to inform appropriate design of randomised controlled trials
did not meet inclusion criteria	Association of Fluid Overload with Escalation of Respiratory Support and Endotracheal Intubation in Acute Bronchiolitis Patients
did not meet inclusion criteria	Preoxygenation and apneic oxygenation in emergency airway management
did not meet inclusion criteria	Nasal high flow higher than 60 L/min in patients with acute hypoxemic respiratory failure: a physiological study
did not meet inclusion criteria	Modalities and Complications Associated With the Use of High-Flow Nasal Cannula: Experience in a Pediatric ICU
did not meet inclusion criteria	Association between timing of intubation and outcome in critically ill patients: A secondary analysis of the ICON audit
did not meet inclusion criteria	Timing of Intubation in Acute Respiratory Failure Associated With Sepsis: A Mixed Methods Study
Not RSII procedures	Utility of Transnasal Humidified Rapid Insufflation Ventilatory Exchange for Microlaryngeal Surgery
did not meet inclusion criteria	High-Flow Nasal Cannula Versus Noninvasive Ventilation in Patients With COVID-19
did not meet inclusion criteria	A comparative study of dexmedetomidine with midazolam and midazolam alone for sedation during elective awake fiberoptic intubation
did not meet inclusion criteria	A Technique for Bronchoscopic Intubation During High-Flow Nasal Cannula Oxygen Therapy
did not meet inclusion criteria	Is aerosolized calfactant effective and safe in the treatment of respiratory distress syndrome?
did not meet inclusion criteria	High-flow nasal cannula therapy: clinical practice in intensive care units
did not meet inclusion criteria	Atorvastatin versus placebo in patients with covid-19 in intensive care: randomized controlled trial
did not meet inclusion criteria	Efficacy and safety of Ixekizumab vs. low-dose IL-2 vs. Colchicine vs. standard of care in the treatment of patients hospitalized with moderate-to-critical COVID-19: A pilot randomized clinical trial (STRUCK: Survival Trial Using Cytokine Inhibitors)
did not meet inclusion criteria	High flow nasal cannula therapy versus continuous positive airway pressure and nasal positive pressure ventilation in infants with severe bronchiolitis: A randomized controlled trial
did not meet inclusion criteria	COVID-19 Transmission and Clinical Features in Pediatric Intensive Care Health Care Workers
did not meet inclusion criteria	Oxygenation strategies prior to and during prehospital emergency anaesthesia in UK HEMS practice (PREOXY survey)
did not meet inclusion criteria	Use of transnasal humidified rapid-insufflation ventilatory exchange (THRIVE) to facilitate the management of subglottic stenosis in pregnancy
did not meet inclusion criteria	Nasal high-flow compared to non-invasive ventilation in treatment of acute acidotic hypercapnic exacerbation of chronic obstructive pulmonary diseaseüprotocol for a randomized controlled noninferiority trial (ELVIS)
did not meet inclusion criteria	Clinical Decision Making in the ICU: Dysphagia Screening	Assessment	and Treatment
did not meet inclusion criteria	High flow oxygen therapy associated with noninvasive ventilation in hypoxemic acute respiratory failure: A prospective cohort study
did not meet inclusion criteria	Intubation of the neurologically injured patient
did not meet inclusion criteria	Strategies to achieve adherence to prone positioning in awake COVID-19 patients with high-flow nasal oxygen. A case series
did not meet inclusion criteria	Prevalence of secondary insults and outcomes of patients with traumatic brain injury intubated in the prehospital setting: a retrospective cohort study
Not RSII procedures	[Is pre-oxygenation with high-flow nasal oxygen safe? randomized control trial of 56 cases of elderly patients during induction of general anesthesia with endotracheal intubation]
did not meet inclusion criteria	Nasal continuous positive airway pressure from high flow cannula versus Infant Flow for preterm infants
did not meet inclusion criteria	Impact of High-flow Nasal Cannula Therapy in Quality Improvement and Clinical Outcomes in a Non-invasive Ventilation Device-free Pediatric Intensive Care Unit
did not meet inclusion criteria	Early Self-Proning in Awake	Non-intubated Patients in the Emergency Department: A Single ED's Experience During the COVID-19 Pandemic
did not meet inclusion criteria	Effects of set flow rate on the ROX index in acute hypoxemic respiratory failure patients undergoing high flow therapy
did not meet inclusion criteria	Early non-invasive ventilation and high-flow nasal oxygen therapy for preventing endotracheal intubation in hypoxemic blunt chest trauma patients: the OptiTHO randomized trial
did not meet inclusion criteria	Early non-invasive ventilation and high-flow nasal oxygen therapy for preventing endotracheal intubation in hypoxemic blunt chest trauma patients: the OptiTHO randomized trial
did not meet inclusion criteria	Analysis of combined non-invasive respiratory support in the first six waves of the COVID-19 pandemic. Outcome according to the first respiratory support
did not meet inclusion criteria	Emergency room endotracheal intubation in children with bronchiolitis: A cohort study using a multicenter database
did not meet inclusion criteria	The incidence of desaturation during microlaryngoscopy and bronchoscopy: A quality control review
did not meet inclusion criteria	Bag-Mask Ventilation during Tracheal Intubation of Critically Ill Adults
did not meet inclusion criteria	Protocolized postextubation respiratory support to prevent reintubation a randomized clinical trial
did not meet inclusion criteria	Protocolized Postextubation Respiratory Support to Prevent Reintubation: A Randomized Clinical Trial
did not meet inclusion criteria	High-flow nasal cannula oxygen therapy for the treatment of acute respiratory failure secondary to SARS-CoV-2 pneumonia out of ICU
did not meet inclusion criteria	High-flow nasal oxygen therapy in the treatment of acute respiratory failure in severe COVID-19 pneumonia: a prospective observational study
did not meet inclusion criteria	A randomized controlled trial of high-flow nasal cannula versus cpap in critical bronchiolitis
did not meet inclusion criteria	High-Flow Nasal Cannula versus Continuous Positive Airway Pressure in Critical Bronchiolitis: A Randomized Controlled Pilot
did not meet inclusion criteria	High-Flow Nasal Cannula versus Continuous Positive Airway Pressure in Critical Bronchiolitis: A Randomized Controlled Pilot
did not meet inclusion criteria	Comparison of three different non-invasive ventilation modes in preterm infants with respiratory distress syndrome: Prospective randomized study
did not meet inclusion criteria	Development and Testing of a Novel Anaesthesia Induction/Ventilation Protocol for Patients With Cardiogenic Shock Complicating Acute Myocardial Infarction
did not meet inclusion criteria	Inhaled Nitric Oxide via High-Flow Nasal Cannula in Patients with Acute Respiratory Failure Related to COVID-19
did not meet inclusion criteria	Effectiveness of a Protective Barrier for Aerosol Transmission Control during Oxygen Therapy with Different Devices
did not meet inclusion criteria	Comparison of high-flow nasal therapy	noninvasive ventilation	and continuous positive airway pressure on outcomes in critically ill patients admitted for COVID-19 with acute respiratory failure
did not meet inclusion criteria	The Comparison of HHHFNC and NCPAP in Extremely Low-Birth-Weight Preterm Infants After Extubation: A Single-Center Randomized Controlled Trial
did not meet inclusion criteria	Bubble continuous positive airway pressure for children with severe pneumonia and hypoxaemia in Bangladesh: An open	randomised controlled trial
did not meet inclusion criteria	Comparison of Postextubation Outcomes Associated with High-Flow Nasal Cannula vs. Conventional Oxygen Therapy in Patients at High Risk of Reintubation: a Randomized Clinical Trial
did not meet inclusion criteria	Four Different Reasons of Subcutaneous Emphysema With or Without Pneumomediastinum and Pneumothorax After Facial Bone Surgery
did not meet inclusion criteria	Can a flow rate of 3 L/kg/min	compared to 2 L/kg/min	reduce the risk of failure during the initial management of acute viral bronchiolitis with high flow nasal cannulae: A randomized controlled trial (TRAMONTANE 2 study)
did not meet inclusion criteria	Pre- and Apnoeic high flow oxygenation for RApid sequence intubation in the Emergency department (Pre-AeRATE): Study protocol for a multicentre	randomised controlled trial
did not meet inclusion criteria	Pre- and Apnoeic high flow oxygenation for RApid sequence intubation in The Emergency department (Pre-AeRATE): study protocol for a multicentre	randomised controlled trial
Not emergency surgery	Pre- and apnoeic high-flow oxygenation for rapid sequence intubation in the emergency department (the Pre-AeRATE trial): A multicentre randomised controlled trial
did not meet inclusion criteria	Pre- and apnoeic high-flow oxygenation for rapid sequence intubation in the emergency department (the Pre-AeRATE trial): A multicentre randomised controlled trial
Not emergency surgery	High-Flow Nasal Cannula versus Bag Valve Mask for Preoxygenation during Rapid Sequence Intubation in the Emergency Department: A Single-Center	Prospective	Randomized Controlled Trial
did not meet inclusion criteria	Comparison of Bubble CPAP Devices Using RAM Cannula for Extubation Failure in Very Low Birth Weight Infants: Randomized and Cohort Studies
did not meet inclusion criteria	Comparison of Bubble CPAP Devices Using RAM Cannula for Extubation Failure in Very Low Birth Weight Infants: Randomized and Cohort Studies
did not meet inclusion criteria	High-Flow Nasal Cannula versus Bag Valve Mask for Preoxygenation during Rapid Sequence Intubation in the Emergency Department: A Single-Center	Prospective	Randomized Controlled Trial
did not meet inclusion criteria	Gene therapy for Cystic Fibrosis: Improved delivery techniques and conditioning with lysophosphatidylcholine enhance lentiviral gene transfer in mouse lung airways
did not meet inclusion criteria	RCT Abstract- An adaptive randomized controlled trial of non-invasive respiratory strategies in acute respiratory failure patients with COVID-19
did not meet inclusion criteria	High flow nasal oxygen during procedural sedation for cardiac implantable electronic device procedures A randomised controlled trial
did not meet inclusion criteria	A modified Montpellier protocol for intubating intensive care unit patients is associated with an increase in first-pass intubation success and fewer complications
did not meet inclusion criteria	Direct extubation onto high-flow nasal cannulae post-cardiac surgery versus standard treatment in patients with a BMI コ0: a randomised controlled trial
did not meet inclusion criteria	Effect of intravenous pulses of methylprednisolone 250 mg versus dexamethasone 6 mg in hospitalised adults with severe COVID-19 pneumonia: An open-label randomised trial
did not meet inclusion criteria	High-flow nasal therapy versus noninvasive ventilation in COPD patients with mild-to-moderate hypercapnic acute respiratory failure: study protocol for a noninferiority randomized clinical trial
did not meet inclusion criteria	Noninvasive ventilation and high-flow nasal cannula in patients with acute hypoxemic respiratory failure by covid-19: A retrospective study of the feasibility	safety and outcomes
did not meet inclusion criteria	High-flow nasal oxygen alone or alternating with non-invasive ventilation in critically ill immunocompromised patients with acute respiratory failure: a randomised controlled trial
did not meet inclusion criteria	High-flow nasal oxygen therapy alone or with non-invasive ventilation in immunocompromised patients admitted to ICU for acute hypoxemic respiratory failure: The randomised multicentre controlled FLORALI-IM protocol
did not meet inclusion criteria	Apnoeic oxygenation for emergency anaesthesia of pre-hospital trauma patients
did not meet inclusion criteria	Use of non-invasive respiratory supports in high-intensity internal medicine setting during the first two waves of the COVID-19 pandemic emergency in Italy: a multicenter	real-life experience
did not meet inclusion criteria	Heated humidified high-flow nasal cannula versus nasal continuous positive airway pressure for postextubation ventilatory support in neonates: A meta-analysis
did not meet inclusion criteria	Non-invasive respiratory support of preterm neonates with respiratory distress: Continuous positive airway pressure and nasal intermittent positive pressure ventilation
did not meet inclusion criteria	Effect of non-invasive ventilation after extubation in critically ill patients with obesity in France: a multicentre	unblinded	pragmatic randomised clinical trial
did not meet inclusion criteria	Non-invasive ventilation versus oxygen therapy after extubation in patients with obesity in intensive care units: The multicentre randomised EXTUB-OBESE study protocol
Not emergency surgery	Apnoeic oxygenation via high-flow nasal oxygen combined with non-invasive ventilation preoxygenation for intubation in hypoxaemic patients in intensive care unit: The randomised OPTINIV study
did not meet inclusion criteria	Cardiac Arrest and Mortality Related to Intubation Procedure in Critically Ill Adult Patients: A Multicenter Cohort Study
did not meet inclusion criteria	Boussignac continuous positive airway pressure device during inter-hospital transportation in infants aged less than three months
did not meet inclusion criteria	Atropine does not prevent hypoxemia and bradycardia in tracheal intubation in the pediatric emergency department: observational study
did not meet inclusion criteria	Laryngeal Mask Airway Supreme vs. the Spritztube tracheal cannula in anaesthetised adult patients: A randomised controlled trial
did not meet inclusion criteria	Use of bilevel positive pressure ventilation in patients with bronchiolitis
did not meet inclusion criteria	High flow nasal cannula oxygenation in COVID-19 related acute respiratory distress syndrome: a safe way to avoid endotracheal intubation?
did not meet inclusion criteria	High flow nasal cannula versus nasal continuous positive airway pressure for primary respiratory support in preterm infants: A prospective randomized study
did not meet inclusion criteria	Dyspnea Is Associated With a Higher Intubation Rate and Mortality in De Novo Acute Hypoxemic Respiratory Failure - A Secondary Analysis of a Randomized Trial
did not meet inclusion criteria	Effect on oxygenation with high flow nasal cannula (HFNC) vs conventional oxygen therapy (Venturi mask) after extubation in patients undergoing cardiac surgery
did not meet inclusion criteria	Is Carbon Dioxide Insufflation During Endoscopy in Children as Safe and as Effective as We Think?
did not meet inclusion criteria	Early diagnosis and appropriate respiratory support for <i>Mycoplasma pneumoniae</i> pneumonia associated acute respiratory distress syndrome in young and adult patients: a case series from two centers
Not RSII procedures	Effect of trans-nasal humidified rapid insufflation ventilatory exchange on reflux and microaspiration in patients undergoing laparoscopic cholecystectomy during induction of general anesthesia: a randomized controlled trial
did not meet inclusion criteria	Airway management in neonates and infants: European Society of Anaesthesiology and Intensive Care and British Journal of Anaesthesia joint guidelines
did not meet inclusion criteria	Airway management in neonates and infants: European Society of Anaesthesiology and Intensive Care and British Journal of Anaesthesia joint guidelines
did not meet inclusion criteria	Airway management in neonates and infants
did not meet inclusion criteria	High velocity nasal insufflation in hypercapneic respiratory failure: Secondary analysis of randomized clinical trial
did not meet inclusion criteria	High velocity nasal insufflation compared to non-invasive positive pressure ventilation in the treatment of respiratory failure in the emergency department: A randomized clinical trial
did not meet inclusion criteria	High-Velocity Nasal Insufflation in the Treatment of Respiratory Failure: A Randomized Clinical Trial
did not meet inclusion criteria	The ventilatory effect of high velocity nasal insufflation compared to non-invasive positive-pressure ventilation in the treatment of hypercapneic respiratory failure: A subgroup analysis
Not RCT	Preoxygenation and apneic oxygenation using Transnasal Humidified Rapid-Insufflation Ventilatory Exchange for emergency intubation
did not meet inclusion criteria	Effect of High-Flow Nasal Cannula Oxygen Therapy on Pediatric Patients With Congenital Heart Disease in Procedural Sedation: A Prospective	Randomized Trial
did not meet inclusion criteria	Initial ventilation strategy and risk for intubation in immunocompromised patients with acute respiratory failure
did not meet inclusion criteria	Prospective observational study of emergency airway management in the critical care environment of a tertiary hospital in Melbourne
did not meet inclusion criteria	Awake prone positioning for COVID-19 acute hypoxaemic respiratory failure: a randomised	controlled	multinational	open-label meta-trial
did not meet inclusion criteria	High flow nasal cannula versus non- invasive ventilation in prevention of intubation in immunocompromised patient with acute hypoxemic respiratory failure
did not meet inclusion criteria	Effect of high-flow nasal Oxygen on respiratory parameters and pulmonary complications after early extubation following pediatric heart surgery
did not meet inclusion criteria	A prospective six-month audit of airway incidents during anaesthesia in twelve tertiary level hospitals across Australia and New Zealand
did not meet inclusion criteria	Using a high-flow nasal cannula provides superior results to OxyMask delivery in moderate to severe bronchiolitis: a randomized controlled study
did not meet inclusion criteria	Impact of exposure time in awake prone positioning on clinical outcomes of patients with COVID-19-related acute respiratory failure treated with high-flow nasal oxygen: a multicenter cohort study
did not meet inclusion criteria	Preoxygenation in SARS-COV-2 hypoxemic pneumonia
did not meet inclusion criteria	Value and safety of high flow oxygenation in the treatment of inpatient asthma	a randomized	double-blind	clinical trial
did not meet inclusion criteria	Comparison of nasal non-invasive ventilation methods in preterm neonates with respiratory distress syndrome
did not meet inclusion criteria	Awake prone positioning does not reduce the risk of intubation in COVID-19 treated with high-flow nasal oxygen therapy: a multicenter	adjusted cohort study
did not meet inclusion criteria	Difficult Airway Management in Adult Coronavirus Disease 2019 Patients: Statement by the Society of Airway Management
did not meet inclusion criteria	Preoxygenation before intubation in adult patients with acute hypoxemic respiratory failure: a network meta-analysis of randomized trials
did not meet inclusion criteria	Nasal high-flow therapy to Optimise Stability during Intubation: the NOSI pilot trial
did not meet inclusion criteria	Nasal high-flow therapy to Optimise Stability during Intubation: The NOSI pilot trial
Not HFNC vs FM	Biomarkers for oxidative stress and organ injury during Transnasal Humidified Rapid-Insufflation Ventilatory Exchange compared to mechanical ventilation in adults undergoing microlaryngoscopy: A randomised controlled study
did not meet inclusion criteria	Lung volume changes in Apnoeic Oxygenation using Transnasal Humidified Rapid-Insufflation Ventilatory Exchange (THRIVE) compared to mechanical ventilation in adults undergoing laryngeal surgery
did not meet inclusion criteria	Feasibility and clinical impact of out-of-ICU noninvasive respiratory support in patients with COVID-19-related pneumonia
did not meet inclusion criteria	Early high flow nasal cannula therapy in bronchiolitis	a prospective randomised control trial (protocol): A Paediatric Acute Respiratory Intervention Study (PARIS)
did not meet inclusion criteria	Acute hypoxemic respiratory failure: Which patients need intubation?
did not meet inclusion criteria	Effect of High-Flow Nasal Cannula Oxygen vs Standard Oxygen Therapy on Mortality in Patients with Respiratory Failure Due to COVID-19: The SOHO-COVID Randomized Clinical Trial
did not meet inclusion criteria	Predictors of Intubation in Patients With Acute Hypoxemic Respiratory Failure Treated With a Noninvasive Oxygenation Strategy
did not meet inclusion criteria	Predictors of Intubation in Patients With Acute Hypoxemic Respiratory Failure Treated With a Noninvasive Oxygenation Strategy
did not meet inclusion criteria	Acute hypoxemic respiratory failure: Which patients need intubation?
did not meet inclusion criteria	Effect of non-invasive oxygenation strategies in immunocompromised patients with severe acute respiratory failure: a post-hoc analysis of a randomised trial
did not meet inclusion criteria	Effect of non-invasive oxygenation strategies in immunocompromised patients with severe acute respiratory failure: a post-hoc analysis of a randomised trial
Not emergency surgery	Preoxygenation with non-invasive ventilation versus high-flow nasal cannula oxygen therapy for intubation of patients with acute hypoxaemic respiratory failure in ICU: The prospective randomised controlled FLORALI-2 study protocol
did not meet inclusion criteria	Preoxygenation with non-invasive ventilation versus high-flow nasal cannula oxygen therapy for intubation of patients with acute hypoxaemic respiratory failure in ICU: the prospective randomised controlled FLORALI-2 study protocol
Not emergency surgery	Non-invasive ventilation versus high-flow nasal cannula oxygen therapy with apnoeic oxygenation for preoxygenation before intubation of patients with acute hypoxaemic respiratory failure: a randomised	multicentre	open-label trial
did not meet inclusion criteria	Difficult Airway Society 2015 guidelines for management of unanticipated difficult intubation in adults
did not meet inclusion criteria	Monitoring Transcutaneously Measured Partial Pressure of CO<sub>2</sub> During Intubation in Critically III Subjects
did not meet inclusion criteria	Reducing Reintubation Risk in High-Risk Cardiac Surgery Patients with High Flow Nasal Cannula
did not meet inclusion criteria	Associations With Severe Desaturation Events Among Children Receiving Noninvasive Respiratory Support at Time of Intubation
did not meet inclusion criteria	The OPERA trial - comparison of early nasal high flow oxygen therapy with standard care for prevention of postoperative hypoxemia after abdominal surgery: study protocol for a multicenter randomized controlled trial
did not meet inclusion criteria	High-Flow Nasal Cannula and Standard Oxygen in Acute Hypoxemic Respiratory Failure Due to COVID-19
did not meet inclusion criteria	Pneumomediastinum associated with severe pneumonia related to COVID-19: diagnosis and management
did not meet inclusion criteria	How to treat patients with acute respiratory failure? Conventional oxygen therapy versus high-flow nasal cannula in the emergency department
did not meet inclusion criteria	Weaning from invasive mechanical ventilation
did not meet inclusion criteria	Transnasal Humidified Rapid Insufflation Ventilatory Exchange in children requiring emergent intubation (Kids THRIVE): a statistical analysis plan for a randomised controlled trial
did not meet inclusion criteria	Transnasal Humidified Rapid Insufflation Ventilatory Exchange in children requiring emergent intubation (Kids THRIVE): a statistical analysis plan for a randomised controlled trial
did not meet inclusion criteria	Transnasal Humidified Rapid Insufflation Ventilatory Exchange in children requiring emergent intubation (Kids THRIVE): A protocol for a randomised controlled trial
did not meet inclusion criteria	Comparative efficacy of apneic oxygenation with face mask versus face mask alone pre-oxygenation to Prevent desaturation during endotracheal intubation of elective Pediatric surgical patients at St. Peter hospital	Addis Ababa Ethiopia:A single center prospective cohort study
did not meet inclusion criteria	Feasibility and physiological effects of noninvasive neurally adjusted ventilatory assist in preterm infants
did not meet inclusion criteria	Flail chest in a neonate resulting from nonaccidental trauma
did not meet inclusion criteria	Operating principles	physiological effects and practical issues of high-flow nasal oxygen therapy
did not meet inclusion criteria	A multicomponent oxygen delivery strategy for COVID-19 patients in a step-down intensive care unit: A case series
did not meet inclusion criteria	Nasal cannula apneic oxygenation prevents desaturation during endotracheal intubation: An integrative literature review
did not meet inclusion criteria	High Flow Nasal Cannula Oxygen in COVID-19; still an important role to play
did not meet inclusion criteria	Ventilator-assisted preoxygenation: Protocol for combining non-invasive ventilation and apnoeic oxygenation using a portable ventilator
did not meet inclusion criteria	Evaluation of the safety of carbon dioxide laser and transnasal humidified rapid insufflation ventilatory exchange in laryngeal surgery
did not meet inclusion criteria	Effect of Helmet Noninvasive Ventilation vs High-Flow Nasal Oxygen on Days Free of Respiratory Support in Patients With COVID-19 and Moderate to Severe Hypoxemic Respiratory Failure: The HENIVOT Randomized Clinical Trial
did not meet inclusion criteria	Delivery Room Respiratory Stabilization of Preterm Neonates: A Randomized	Controlled Trial
did not meet inclusion criteria	A questionnaire-based cross-sectional pilot survey on adherence to the recognized guidelines by the airway managers during intubation at the time of COVID-19 pandemic
did not meet inclusion criteria	High-flow nasal oxygen therapy in acute hypoxemic respiratory failure: Concise review on technology and initial methodology
did not meet inclusion criteria	Nasal high-flow preoxygenation for endotracheal intubation in the critically ill patient: a randomized clinical trial
Not emergency surgery	Nasal high-flow preoxygenation for endotracheal intubation in the critically ill patient: a randomized clinical trial
did not meet inclusion criteria	Comparative study on pros and cons of sequential high-flow nasal cannula and non-invasive positive pressure ventilation immediately following early extubated patients with severe respiratory failure due to acute exacerbations of chronic obstructive pulmonary disease
did not meet inclusion criteria	Role of High-flow Nasal Oxygen Therapy in Cases with Pulmonary Hypertension in an Intensive Care Unit Setting
did not meet inclusion criteria	High flow nasal cannula (HFNC) as an alternative to noninvasive ventilation (NIV) in acute respiratory failure (ARF) in immunosuppressed patients-an Indian post liver transplant experience
did not meet inclusion criteria	A comparison between high-flow nasal cannula and noninvasive ventilation in the management of infants and young children with acute bronchiolitis in the PICU
did not meet inclusion criteria	Safety of the LMA庐Gastro for Endoscopic Retrograde Cholangiopancreatography
did not meet inclusion criteria	A randomized controlled trial of the LMA庐 Gastro compared to nasal cannula for endoscopic retrograde cholangiopancreatography
did not meet inclusion criteria	Efficacy of HFNO during airway management of a COVID pneumonia patient with super morbid obesity undergoing emergency laparotomy
did not meet inclusion criteria	Does apneic oxygenation with nasopharyngeal cannula during intubation improve the oxygenation in patients with acute hypoxemic respiratory failure compared to the standard bag valve mask preoxygenation? An openülabeled randomized control trial
Not emergency surgery	Duration of safe apnea in patients with morbid obesity during passive oxygenation using high-flow nasal insufflation versus regular flow nasal insufflation	a randomized trial
did not meet inclusion criteria	Comparison of pre-oxygenation using spontaneous breathing through face mask and high-flow nasal oxygen A randomised controlled crossover study in healthy volunteers
did not meet inclusion criteria	Comparison of pre-oxygenation using spontaneous breathing through face mask and high-flow nasal oxygen <i>A randomised controlled crossover study in healthy volunteers</i>
did not meet inclusion criteria	High-Flow Nasal Cannula Oxygen Therapy versus Non-Invasive Ventilation in AIDS Patients with Acute Respiratory Failure: A Randomized Controlled Trial
did not meet inclusion criteria	High-Flow Nasal Cannula Oxygen Therapy versus Non-Invasive Ventilation in AIDS Patients with Acute Respiratory Failure: A Randomized Controlled Trial
did not meet inclusion criteria	Clinical utility of high-flow nasal cannula oxygen therapy for acute respiratory failure in patients with hematological disease
did not meet inclusion criteria	Analysis of the airway registry from an academic emergency department in South Africa
did not meet inclusion criteria	The hi-FLO study: A prospective open randomised controlled trial of high flow nasal cannula oxygen therapy against standard care in bronchiolitis
did not meet inclusion criteria	High velocity nasal insufflation vs noninvasive positive pressure ventilation in heart failure
did not meet inclusion criteria	HVNI vs NIPPV in the treatment of acute decompensated heart failure: Subgroup analysis of a multi-center trial in the ED
did not meet inclusion criteria	Evaluating high-flow oxygen therapy after mechanical thrombectomy under general anesthesia in acute ischemic stroke: A retrospective single-center study
Not RSII procedures	High-flow nasal oxygenation versus face mask oxygenation for preoxygenation in patients undergoing double-lumen endobronchial intubation: Protocol of a randomised controlled trial
did not meet inclusion criteria	A physiological study to determine the mechanism of carbon dioxide clearance during apnoea when using transnasal humidified rapid insufflation ventilatory exchange (THRIVE)
did not meet inclusion criteria	Effect of postextubation noninvasive ventilation with active humidification vs high-flow nasal cannula on reintubation in patients at very high risk for extubation failure: a randomized trial
did not meet inclusion criteria	Effect of Postextubation High-Flow Nasal Cannula vs Conventional Oxygen Therapy on Reintubation in Low-Risk Patients: A Randomized Clinical Trial
did not meet inclusion criteria	Outcomes of an intermediate respiratory care unit in the COVID-19 pandemic
did not meet inclusion criteria	Approach to the Physiologically Challenging Endotracheal Intubation in the Intensive Care Unit
did not meet inclusion criteria	Guidelines for the management of tracheal intubation in critically ill adults
did not meet inclusion criteria	Outcomes of Children With Bronchiolitis Treated With High-Flow Nasal Cannula or Noninvasive Positive Pressure Ventilation: Clayton JA	McKee B	Slain K	et al. Pediatr Crit Care Med. 2019;20(2):128-135
did not meet inclusion criteria	Prognostic impact of high flow nasal cannula compared to noninvasive positive-pressure ventilation in the treatment of acute pulmonary edema
did not meet inclusion criteria	A multicentre	randomised trial of stabilisation with nasal high flow during neonatal endotracheal intubation (the SHINE trial): A study protocol
did not meet inclusion criteria	NASAL HIGH-FLOW DURING NEONATAL ENDOTRACHEAL INTUBATION
did not meet inclusion criteria	Nasal High-Flow Therapy during Neonatal Endotracheal Intubation
did not meet inclusion criteria	Effect of high flow nasal oxygen in bronchiolitis: Before-and-after purchase study
did not meet inclusion criteria	High-flow nasal oxygen versus conventional oxygen therapy during cesarean section under neuraxial anesthesia in pregnant women with heart disease: a randomized controlled trial
Not RSII procedures	Transnasal humidified rapid insufflation ventilatory exchange vs. facemask oxygenation in elderly patients undergoing general anaesthesia: a randomized controlled trial
did not meet inclusion criteria	Feasibility of Nonintubated Anesthesia for Lumboperitoneal Shunt Implantation
did not meet inclusion criteria	Cost-Effectiveness of Nasal High Flow Versus CPAP for Newborn Infants in Special-Care Nurseries
did not meet inclusion criteria	Cost-Effectiveness Analysis of Nasal Continuous Positive Airway Pressure Versus Nasal High Flow Therapy as Primary Support for Infants Born Preterm
did not meet inclusion criteria	Airway Management of an Infant With Giant Neck Macro-Cystic Hygroma Utilizing a High-Flow Nasal Cannula
did not meet inclusion criteria	Guidelines for high-flow nasal cannula oxygen therapy in neonates (2022)
did not meet inclusion criteria	Perioperative anesthesia management of a pregnant patient with COVID-19 and Guillain-Barre syndrome undergoing emergency cesarean section ü a case report
did not meet inclusion criteria	Application and Efficiency of Transnasal Humidified Rapid-Insufflation Ventilatory Exchange in Laryngeal Microsurgery
did not meet inclusion criteria	Factors for success of awake prone positioning in patients with COVID-19-induced acute hypoxemic respiratory failure: analysis of a randomized controlled trial
did not meet inclusion criteria	Prone positioning in non-intubated patients with COVID-19 associated acute respiratory failure	the PRO-CARF trial: A structured summary of a study protocol for a randomised controlled trial
did not meet inclusion criteria	Prone positioning in awake patients with COVID-19-associated respiratory failure: The procarf trial
did not meet inclusion criteria	Prone positioning in non-intubated patients with COVID-19 associated acute respiratory failure	the PRO-CARF trial: A structured summary of a study protocol for a randomised controlled trial
did not meet inclusion criteria	Assessment of High Flow Nasal Cannula Oxygenation in Endobronchial Ultrasound Bronchoscopy: A Randomized Controlled Trial
did not meet inclusion criteria	Relationship between inspired oxygen concentration and atelectasis formation after extubation
did not meet inclusion criteria	Modified setting of negative pressure in children with mild respiratory disease
did not meet inclusion criteria	Heated	humidified high-flow nasal cannula <i>vs</i>. nasal CPAP in infants with moderate respiratory distress
did not meet inclusion criteria	Modified versus conventional heated humidified high flow nasal cannula in children with respiratory distress	a prospective study
did not meet inclusion criteria	The intensive care medicine research agenda for airways	invasive and noninvasive mechanical ventilation
Not emergency surgery	Preoxygenation with standard facemask combining apnoeic oxygenation using high flow nasal cannula versuss standard facemask alone in patients with and without obesity: the OPTIMASK international study
did not meet inclusion criteria	Preoxygenation with standard facemask combining apnoeic oxygenation using high flow nasal cannula versuss standard facemask alone in patients with and without obesity: the OPTIMASK international study
did not meet inclusion criteria	New method of preoxygenation for orotracheal intubation in patients with hypoxaemic acute respiratory failure in the intensive care unit	non-invasive ventilation combined with apnoeic oxygenation by high flow nasal oxygen: the randomised OPTINIV study protocol
Not emergency surgery	Apnoeic oxygenation via high-flow nasal cannula oxygen combined with non-invasive ventilation preoxygenation for intubation in hypoxaemic patients in the intensive care unit: the single-centre	blinded	randomised controlled OPTINIV trial
did not meet inclusion criteria	Safety and Outcome of High-Flow Nasal Oxygen Therapy Outside ICU Setting in Hypoxemic Patients With COVID-19
did not meet inclusion criteria	Emergency Department-initiated High-flow Nasal Cannula for COVID-19 Respiratory Distress
did not meet inclusion criteria	Standard Care Versus Awake Prone Position in Adult Nonintubated Patients With Acute Hypoxemic Respiratory Failure Secondary to COVID-19 InfectionüA Multicenter Feasibility Randomized Controlled Trial
did not meet inclusion criteria	Awake intubation made easy and acceptable
did not meet inclusion criteria	Importance of respiratory airway management as well as psychological and rehabilitative treatments to COVID-19 patients
Not emergency surgery	Comparison of preoxygenation with a high-flow nasal cannula and a simple mask before intubation during induction of general anesthesia in patients undergoing head and neck surgery: Study protocol clinical trial (SPIRIT Compliant)
Not emergency surgery	Comparison of preoxygenation with a high-flow nasal cannula and a simple face mask before intubation in Korean patients with head and neck cancer
did not meet inclusion criteria	A Technique of Awake Bronchoscopic Endotracheal Intubation for Respiratory Failure in Patients With Right Heart Failure and Pulmonary Hypertension
did not meet inclusion criteria	Short-term respiratory outcomes of neonates with symptomatic congenital lung malformations
did not meet inclusion criteria	Hypoxaemic respiratory failure and awake prone ventilation (HYPER-AP) - Protocol for randomized	controlled clinical trial
did not meet inclusion criteria	Noninvasive Respiratory Support for Postextubation Respiratory Failure
did not meet inclusion criteria	High flow nasal cannulae versus nasal continuous positive airway pressure in neonates with respiratory distress syndrome managed with INSURE method: A randomized clinical trial
did not meet inclusion criteria	Flexible nasal bronchoscopy vs. Airtraq庐 videolaryngoscopy for awake tracheal intubation: a randomised controlled non-inferiority study
did not meet inclusion criteria	Failure of high-flow nasal cannula therapy may delay intubation and increase mortality
did not meet inclusion criteria	Effect of high-flow nasal cannula oxygen therapy in immunocompromised subjects with acute respiratory failure
did not meet inclusion criteria	Effect of High-Flow Nasal Cannula Oxygen Therapy in Immunocompromised Subjects With Acute Respiratory Failure
did not meet inclusion criteria	A safer and more practical tracheotomy in invasive mechanical ventilated patients with COVID-19: A quality improvement study
did not meet inclusion criteria	Clinical efficacy of high-flow oxygen therapy through nasal cannula in patients with acute heart failure
did not meet inclusion criteria	Efficacy of heated humidified high-flow nasal cannula in preterm infants aged less than 32 weeks after ventilator weaning
did not meet inclusion criteria	The Evaluation of COVID-19 Patients Treated with HFNC in ICU
1	Transnasal Humidified Rapid-Insufflation Ventilatory Exchange Versus Conventional Facemask Breathing for Preoxygenation During Rapid Sequence Induction
did not meet inclusion criteria	Effect of oral care in reducing the incidence of early-onset ventilator-associated pneumonia in preterm infants
did not meet inclusion criteria	Early versus late awake prone positioning in non-intubated patients with COVID-19
did not meet inclusion criteria	Nonintubated video-assisted thoracic surgery with high-flow oxygen therapy shorten hospital stay
did not meet inclusion criteria	The effect of Pimpinella Anisum herbal tea on human milk volume and weight gain in the preterm infant: a randomized controlled clinical trial
did not meet inclusion criteria	ERS International Congress 2021: highlights from the Respiratory Intensive Care Assembly
did not meet inclusion criteria	Comparison of the clinical outcomes of noninvasive ventilation by helmet vs facemask in patients with acute respiratory distress syndrome
did not meet inclusion criteria	High-flow nasal oxygen reduces intubation in critically ill children with respiratory failure
did not meet inclusion criteria	Prognosis and evaluation of patients with chronic obstructive pulmonary disease intubated in intensive care unit
did not meet inclusion criteria	High-flow nasal cannula application in an infant patient with laryngomalacia during general anesthesia A case report
did not meet inclusion criteria	Factors associated with unsuccessful high-flow nasal cannula therapy in patients presenting to the emergency department for acute hypoxemic respiratory failure
did not meet inclusion criteria	Randomized trial of a novel double lumen nasopharyngeal catheter versus traditional nasal cannula during total intravenous anesthesia for gastrointestinal procedures
did not meet inclusion criteria	Capnography Detection Using Nasal Cannula Is Superior to Modified Nasal Hood in an Open Airway System: A Randomized Controlled Trial
did not meet inclusion criteria	Benefits of high-flow nasal cannula therapy for acute pulmonary edema in patients with heart failure in the emergency department: A prospective multi-center randomized controlled trial
did not meet inclusion criteria	Negative effects of pre-intubation NIV use in pediatric ARDS
did not meet inclusion criteria	JPEN Journal Club 73. When it is too good to be true
did not meet inclusion criteria	The role of high flow nasal oxygen therapy in anaesthesia
did not meet inclusion criteria	Role and limitations of high-flow nasal oxygen therapy in COVID-19 patients: An observational study
did not meet inclusion criteria	Controversies and update on non invasive ventilation in the nicu
did not meet inclusion criteria	Utility of high-flow nasal cannula therapy in the NICU
did not meet inclusion criteria	Neonatal pulmonology: 'year in review' for the pediatric pulmonologist
did not meet inclusion criteria	Neonatal Pulmonology: üYear in Reviewü for the Pediatric Pulmonologist
did not meet inclusion criteria	Ultra-modified rapid sequence induction with transnasal humidified rapid insufflation ventilatory exchange: Challenging convention
did not meet inclusion criteria	Nasotracheal vs. Orotracheal Intubation and Post-extubation Airway Obstruction in Critically Ill Children: An Open-Label Randomized Controlled Trial
did not meet inclusion criteria	Effectiveness of high flow nasal cannula (HFNC) versus bilevel positive airway pressure (BiPAP) in preventing tracheal reintubation in patients with high risk of extubation failure in intensive care unit-A randomised comparative trial
did not meet inclusion criteria	Respiratory support with standard low-flow oxygen therapy	high-flow oxygen therapy or continuous positive airway pressure in adults with acute hypoxaemic respiratory failure in a resource-limited setting: Protocol for a randomised	open-label	clinical trial - The Acute Respiratory Intervention StudiEs in Africa (ARISE-AFRICA) study
did not meet inclusion criteria	Respiratory rate-oxygenation (ROX) index for predicting high-flow nasal cannula failure in patients with and without COVID-19
did not meet inclusion criteria	Air leak test in the Paediatric Intensive Care Unit (ALTIPICU): rationale and protocol for a prospective multicentre observational study
did not meet inclusion criteria	Pneumothorax and pneumomediastinum in COVID-19 acute respiratory distress syndrome
did not meet inclusion criteria	DRONEDARONE: A RARE CASE OF INTERSTITIAL LUNG INJURY
did not meet inclusion criteria	High flow	low results: The limits of high flow nasal cannula in the treatment of bronchiolitis
did not meet inclusion criteria	Apnoeic oxygenation with high flow nasal oxygen for interventional surgery of the larynx and pharynx
did not meet inclusion criteria	Difficult intubation and extubation in adult anaesthesia
did not meet inclusion criteria	Umbilical cord mesenchymal stem cells for COVID-19 acute respiratory distress syndrome: A double-blind	phase 1/2a	randomized controlled trial
did not meet inclusion criteria	Clinical Findings and Outcomes From Subjects With COVID-19 Pneumonia in an Intermediate Respiratory Care Unit
did not meet inclusion criteria	Effect of oxygen fraction on airway rescue: a computational modelling study
did not meet inclusion criteria	Canadian Airway Focus Group updated consensus-based recommendations for management of the difficult airway: part 2. Planning and implementing safe management of the patient with an anticipated difficult airway
did not meet inclusion criteria	Use of a High-Flow Nasal Cannula in a Child With a Functional Single Ventricle and Difficult Airway
did not meet inclusion criteria	Application of a High-Flow Nasal Cannula for Prevention of Postextubation Atelectasis in Children Undergoing Surgery: A Randomized Controlled Trial
did not meet inclusion criteria	High-flow nasal cannula oxygen therapy in idiopathic pulmonary fibrosis patients with respiratory failure
did not meet inclusion criteria	High flow nasal cannulae oxygen therapy in acute-moderate hypercapnic respiratory failure
did not meet inclusion criteria	The efficacy of high-flow nasal cannulae oxygen therapy in severe acute exacerbation of chronic obstructive pulmonary disease: A randomized controlled trial
did not meet inclusion criteria	Transnasal Humidified Rapid Insufflation Ventilatory Exchange Augments Oxygenation in Children With Juvenile Onset Recurrent Respiratory Papillomatosis During Surgery: A Prospective Randomized Crossover Controlled Trial
did not meet inclusion criteria	Performance of the ROX index to predict intubation in immunocompromised patients receiving high-flow nasal cannula for acute respiratory failure
did not meet inclusion criteria	High-Flow Nasal Cannula Oxygenation in Immunocompromised Patients With Acute Hypoxemic Respiratory Failure: A Groupe de Recherche Respiratoire en R茅animation Onco-H茅matologique Study
did not meet inclusion criteria	HIGH-RISK AIRWAY MANAGEMENT IN THE EMERGENCY DEPARTMENT. PART I: DISEASES AND APPROACHES
did not meet inclusion criteria	The ARREST Pneumonia clinical trial: Rationale and design
2	Pre-oxygenation with high-flow oxygen through the nasopharyngeal airway compared to facemask on carbon dioxide clearance in emergency adults: a prospective randomized non-blinded clinical trial
did not meet inclusion criteria	Frequency of Desaturation and Association With Hemodynamic Adverse Events During Tracheal Intubations in PICUs
did not meet inclusion criteria	High-flow nasal cannula oxygen therapy during anesthesia recovery for older orthopedic surgery patients: A prospective randomized controlled trial
did not meet inclusion criteria	[Clinical Study on Early Extubation and Sequential Non-Invasive Respiratory Support for Children with Acute Respiratory Failure Receiving Invasive Mechanical Ventilation]
did not meet inclusion criteria	Effect of different ventilation modalities on the early prognosis of patients with sleep apnea after acute ischemic strokeüüüprotocol for a prospective	open-label and randomised controlled trial
did not meet inclusion criteria	Effect of ventilation modalities on the early prognosis of patients with poststroke sleep apnea
did not meet inclusion criteria	Effect of different ventilation modalities on the early prognosis of patients with sleep apnea after acute ischemic stroke---protocol for a prospective	open-label and randomised controlled trial
did not meet inclusion criteria	Effect of ventilation modalities on the early prognosis of patients with poststroke sleep apnea
did not meet inclusion criteria	Post-extubation use of high-flow nasal oxygenation induces upper airway leak and intrathoracic sepsis after successful Bentall procedure: A case report
did not meet inclusion criteria	Microstream capnography improves patient monitoring during moderate sedation: A randomized	controlled trial
did not meet inclusion criteria	High-flow nasal cannula oxygen therapy and hypoxia during gastroscopy with propofol sedation: a randomized multicenter clinical trial
did not meet inclusion criteria	Immediate skin-to-skin contact may have beneficial effects on the cardiorespiratory stabilisation in very preterm infants
did not meet inclusion criteria	The Safety of a High-Flow Nasal Cannula in Neuromuscular Disease Patients with Acute Respiratory Failure: A Retrospective Case-Series Study
did not meet inclusion criteria	High-Flow Nasal Cannula vs. Continuous Positive Airway Pressure Therapy for the Treatment of Children <2 Years With Mild to Moderate Respiratory Failure Due to Pneumonia
did not meet inclusion criteria	Effect of high-flow nasal cannula on patients? recovery after inhalation general anesthesia
did not meet inclusion criteria	Analysis of the application effect and safety of transnasal humidified rapid insufflation ventilatory exchange technique in hysteroscopic diagnostic and therapeutic surgery
did not meet inclusion criteria	High-flow nasal cannula therapy with sequential noninvasive ventilation versus noninvasive ventilation alone as the initial ventilatory strategy in acute COPD exacerbations: study protocol for a randomized controlled trial
did not meet inclusion criteria	High-flow nasal cannula therapy with sequential noninvasive ventilation versus noninvasive ventilation alone as the initial ventilatory strategy in acute COPD exacerbations: study protocol for a randomized controlled trial
did not meet inclusion criteria	ChatGPT achieves comparable accuracy to specialist physicians in predicting the efficacy of high-flow oxygen therapy
did not meet inclusion criteria	ChatGPT achieves comparable accuracy to specialist physicians in predicting the efficacy of high-flow oxygen therapy
did not meet inclusion criteria	EVALUATION OF THE CLINICAL EFFECT OF "CLUSTER" COLLABORATIVE PROGRAM IN ICU PATIENTS WITH TRACHEAL INTUBATION AND EXTUBATION
3	Pre-oxygenation in rapid sequence induction anesthesia in adults; Transnasal humidified rapid-insufflation ventilatory exchange (THRIVE) vs facemask breathing
4	Transnasal humidified rapid-insufflation ventilatory exchange (THRIVE) vs. facemask breathing pre-oxygenation for rapid sequence induction in adults: a prospective randomised non-blinded clinical trial
did not meet inclusion criteria	Evaluation and management of the critically ill adult asthmatic in the emergency department setting
did not meet inclusion criteria	Evaluation and management of the critically ill adult asthmatic in the emergency department setting
did not meet inclusion criteria	A prospective study of the safety of tracheal extubation using a pediatric airway exchange catheter for patients with a known difficult airway
did not meet inclusion criteria	Phenotypes of Patients with COVID-19 Who Have a Positive Clinical Response to Helmet Noninvasive Ventilation
did not meet inclusion criteria	Multidisciplinary Consensus on the Management of Non-Invasive Respiratory Support in the COVID-19 Patient
did not meet inclusion criteria	Pre-oxygenation with facemask oxygen vs high-flow nasal oxygen vs high-flow nasal oxygen plus mouthpiece: a randomised controlled trial
did not meet inclusion criteria	Pre-oxygenation with facemask oxygen vs high-flow nasal oxygen vs high-flow nasal oxygen plus mouthpiece: a randomised controlled trial
did not meet inclusion criteria	The effect of high-flow nasal oxygen flow rate on gas exchange in apnoeic patients: a randomised controlled trial
did not meet inclusion criteria	Management of Single-Ventricle Patients With Berlin Heart EXCOR Ventricular Assist Device: Single-Center Experience
did not meet inclusion criteria	A Multicenter Cross-sectional Questionnaire-based Study to Know the Practices and Strategies of Ventilatory Management of COVID-19 Patients among the Treating Physicians
did not meet inclusion criteria	Retrospective Analysis of Peri-Intubation Hypoxemia During the Coronavirus Disease 2019 Epidemic Using a Protocol for Modified Airway Management
did not meet inclusion criteria	Direct Extubation to High-Flow Nasal Cannula versus Noninvasive Ventilation in Obese Subjects
did not meet inclusion criteria	Effect of highüflow nasal cannula versus nonüinvasive ventilation in preventing reüintubation in highürisk chronic obstructive pulmonary disease patients: A randomised controlled trial
did not meet inclusion criteria	Nasal high-flow versus venturi mask oxygen therapy after extubation: Effects on oxygenation	comfort	and clinical outcome
did not meet inclusion criteria	High-Flow Versus VenturiMask Oxygen Therapy to Prevent Reintubation in Hypoxemic Patients after Extubation: A Multicenter Randomized Clinical Trial
did not meet inclusion criteria	High-Flow Versus VenturiMask Oxygen Therapy to Prevent Reintubation in Hypoxemic Patients after Extubation: A Multicenter Randomized Clinical Trial
did not meet inclusion criteria	High flow nasal catheter therapy versus non-invasive positive pressure ventilation in acute respiratory failure (RENOVATE trial): protocol and statistical analysis plan
did not meet inclusion criteria	High-Flow Nasal Cannula Versus Conventional Oxygen Therapy in Emergency Department Patients With Cardiogenic Pulmonary Edema: A Randomized Controlled Trial
did not meet inclusion criteria	Efficacy of nasal high flow in emergency patients with cardiogenic pulmonary edema: A randomized controlled trial
did not meet inclusion criteria	Effect of dexamethasone in patients with ARDS and COVID-19 ü prospective	multi-centre	open-label	parallel-group	randomised controlled trial (REMED trial): A structured summary of a study protocol for a randomised controlled trial
did not meet inclusion criteria	Nasal high flow oxygen therapy. What the anaesthetist should know
did not meet inclusion criteria	Predictors of Non-invasive Respiratory Support Failure in COVID-19 Pneumonia (RUTIROX). Preliminary Results
did not meet inclusion criteria	High-flow nasal cannula oxygen versus noninvasive ventilation for the management of acute cardiogenic pulmonary edema: a randomized controlled pilot study
did not meet inclusion criteria	High-Flow Nasal Cannula May Not Reduce the Re-Intubation Rate Compared With a Large-Volume Nebulization-Based Humidifier
did not meet inclusion criteria	New airway device for ventilation and monitoring in pediatric patients undergoing MRI study
did not meet inclusion criteria	Mechanisms underlying relief of dyspnea by high flow nasal cannula in acute respiratory failure patients
did not meet inclusion criteria	Association between Term Equivalent Brain Magnetic Resonance Imaging and 2-Year Outcomes in Extremely Preterm Infants: A Report from the Preterm Erythropoietin Neuroprotection Trial Cohort
did not meet inclusion criteria	Effects of intubation technique on intracranial pressure: a cadaveric study
did not meet inclusion criteria	Addition of Nasal Cannula Can Either Impair or Enhance Preoxygenation With a Bag Valve Mask: A Randomized Crossover Design Study Comparing Oxygen Flow Rates
Not RSII procedures	Role of High Flow Nasal Oxygenation During Video Laryngoscopy Assisted Intubation in COVID-positive Patients: A Prospective Randomized Control Trial
did not meet inclusion criteria	Predictors of failure with high-flow nasal oxygen therapy in COVID-19 patients with acute respiratory failure: a multicenter observational study
did not meet inclusion criteria	The effect of high flow nasal oxygen in hematological malignancy patients with acute hypoxemic respiratory insufficiency: Prospective	single center	randomized controlled trial
did not meet inclusion criteria	High Failure Rate of Noninvasive Oxygenation Strategies in Critically Ill Subjects With Acute Hypoxemic Respiratory Failure Due to COVID-19
Not RSII procedures	Ease and comfort of pre-oxygenation with high-flow nasal oxygen cannulae vs. facemask: a randomised controlled trial
did not meet inclusion criteria	Critical Care Outreach Team During COVID-19: Ventilatory Support in the Ward and Outcomes
did not meet inclusion criteria	Incidence	Predictors	and Outcomes of Failure of Noninvasive Ventilation in Acute Heart Failure Hospitalization
did not meet inclusion criteria	The role of HFNC in pre-oxygenation prior to intubation and the practice of invasive procedures
did not meet inclusion criteria	Long-term outcome of COVID-19 patients treated with helmet noninvasive ventilation vs. high-flow nasal oxygen: a randomized trial
Not RCT	Use of High-Flow Nasal Cannula Oxygen Therapy to Prevent Desaturation During Tracheal Intubation of Intensive Care Patients With Mild-to-Moderate Hypoxemia
did not meet inclusion criteria	Interest of high-flow nasal cannula (HFNC) versus nasal continuous positive airway pressure (nCPAP) during the initial management of severe bronchiolitis in infants: A multicenter randomized controlled trial
did not meet inclusion criteria	High flow nasal cannula (HFNC) versus nasal continuous positive airway pressure (nCPAP) for the initial respiratory management of acute viral bronchiolitis in young infants: a multicenter randomized controlled trial (TRAMONTANE study)
did not meet inclusion criteria	A multicenter randomized controlled trial of a 3-L/kg/min versus 2-L/kg/min high-flow nasal cannula flow rate in young infants with severe viral bronchiolitis (TRAMONTANE 2)
did not meet inclusion criteria	Use of the C-MAC Macintosh 0 Blade for Intubation of Infants in the Emergency Department
did not meet inclusion criteria	High-flow nasal cannula and extubation success in the premature infant: a comparison of two modalities
did not meet inclusion criteria	Efficacy of high-flow nasal oxygenation compared with tracheal intubation for oxygenation during laryngeal microsurgery: a randomised non-inferiority study
5	A randomised controlled trial comparing transnasal humidified rapid insufflation ventilatory exchange (THRIVE) pre-oxygenation with facemask pre-oxygenation in patients undergoing rapid sequence induction of anaesthesia
did not meet inclusion criteria	Transnasal Humidified Rapid-Insufflation Ventilatory Exchange for Difficult Airway Management in Adults With Recessive Dystrophic Epidermolysis Bullosa: A Case Series
did not meet inclusion criteria	Transnasal Humidified Rapid-Insufflation Ventilatory Exchange for Difficult Airway Management in Adults With Recessive Dystrophic Epidermolysis Bullosa: A Case Series
did not meet inclusion criteria	Ketamine Safety and Use in the Emergency Department for Pain and Agitation/Delirium: A Health System Experience
did not meet inclusion criteria	Use of Negative Pressure Ventilation in Pediatric Critical Care: Experience in 56 PICUs in the Virtual Pediatric Systems Database (2009-2019)
did not meet inclusion criteria	High flow oxygen through nasal canula as alternative to continuous positive airway pressure ventilation as initial respiratory support for children with hypoxic respiratory failure
did not meet inclusion criteria	Non-invasive ventilation in paediatric critical care
did not meet inclusion criteria	A Comparative Study between Postextubation of Preterm Neonates into High-Flow Nasal Cannula versus Nasal Continuous Positive Airway Pressure
did not meet inclusion criteria	A comparative study between postextubation of preterm neonates into high-flow nasal cannula versus nasal continuous positive airway pressure
did not meet inclusion criteria	Time to Loss of Preoxygenation in Emergency Department Patients
did not meet inclusion criteria	High-flow nasal cannula versus bilevel positive pressure ventilation for status asthmaticus
did not meet inclusion criteria	Republication: All India difficult airway association 2016 guidelines for tracheal intubation in the intensive care unit
did not meet inclusion criteria	The all India difficult airway association 2016 guidelines for tracheal intubation in the intensive care unit
did not meet inclusion criteria	Recent advances in airway management
did not meet inclusion criteria	Continuous positive airway pressure versus high-flow nasal cannula oxygen therapy for acute hypoxemic respiratory failure: A randomized controlled trial
did not meet inclusion criteria	Comparison of high-flow nasal cannula and noninvasive ventilation in acute hypoxemic respiratory failure due to severe covid-19 pneumonia
did not meet inclusion criteria	Patients self-proning with high-flow nasal cannula improves oxygenation in mild ARDS patients: a randomized clinical trial
did not meet inclusion criteria	Physiological effects of high-flow oxygen in tracheostomized patients
did not meet inclusion criteria	Airway Management in the Critically Ill Patient
did not meet inclusion criteria	Strategies to improve first attempt success at intubation in critically ill patients
did not meet inclusion criteria	PCSK9 Inhibition During the Inflammatory Stage of SARS-CoV-2 Infection
did not meet inclusion criteria	Comparative study of trans-nasal humidified rapid insufflation ventilator exchange vs variable flow nasal catheter in optimizing oxygenation-awake fiberoptic intubation
did not meet inclusion criteria	Prone position versus usual care in hypoxemic COVID-19 patients in medical wards: a randomised controlled trial
did not meet inclusion criteria	The Safety and Efficacy of Transnasal Humidified Rapid-Insufflation Ventilatory Exchange for Laryngologic Surgery
did not meet inclusion criteria	Non-invasive respiratory support in SARS-CoV-2 related acute respiratory distress syndrome: when is it most appropriate to start treatment?
Not emergency surgery	The use of Transnasal Humidified Rapid-Insufflation Ventilatory Exchange (THRIVE) for pre-oxygenation in neurosurgical patients: a randomised controlled trial
did not meet inclusion criteria	The effect of high-flow nasal cannula in reducing the mortality and the rate of endotracheal intubation when used before mechanical ventilation compared with conventional oxygen therapy and noninvasive positive pressure ventilation. A systematic review and meta-analysis
did not meet inclusion criteria	The effect of high-flow nasal cannula in reducing the mortality and the rate of endotracheal intubation when used before mechanical ventilation compared with conventional oxygen therapy and noninvasive positive pressure ventilation. A systematic review and meta-analysis
did not meet inclusion criteria	Can High-flow Nasal Cannula Reduce the Rate of Endotracheal Intubation in Adult Patients With Acute Respiratory Failure Compared With Conventional Oxygen Therapy and Noninvasive Positive Pressure Ventilation? A Systematic Review and Meta-analysis
did not meet inclusion criteria	Noninvasive ventilation support during fiberoptic bronchoscopy-guided nasotracheal intubation effectively prevents severe hypoxemia
did not meet inclusion criteria	A novel delivery system for supraglottic atomization allows increased lung deposition rates of pulmonary surfactant in newborn piglets
did not meet inclusion criteria	Emergency physician use of end-tidal oxygen monitoring for rapidsequence intubation
did not meet inclusion criteria	High-Flow nasal cannula therapy for acute respiratory failure in patients with interstitial pneumonia: A retrospective observational study
did not meet inclusion criteria	The use of non-invasive respiratory assistance to facilitate bronchofiberoscopy performance in patients with hypoxemic (type one) respiratory failure - Study protocol
did not meet inclusion criteria	Helmet continuous positive airway pressure vs. high flow nasal cannula oxygen in acute cardiogenic pulmonary oedema: A randomized controlled trial
Pregnant individuals	High flow nasal cannula oxygen preventing deoxygenation during induction of general anaesthesia in caesarean section: A randomized controlled trial
did not meet inclusion criteria	Effect of High-Flow Oxygen Therapy vs Conventional Oxygen Therapy on Invasive Mechanical Ventilation and Clinical Recovery in Patients With Severe COVID-19 A Randomized Clinical Trial
did not meet inclusion criteria	Effect of high-flow nasal cannula oxygen therapy in adults with acute hypoxemic respiratory failure: a meta-analysis of randomized controlled trials
did not meet inclusion criteria	Apneic oxygenation to prevent oxyhemoglobin desaturation during rapid sequence intubation in a pediatric emergency department
did not meet inclusion criteria	High-flow oxygen through nasal cannula vs. Non-invasive ventilation in hypercapnic respiratory failure: A randomized clinical trial
did not meet inclusion criteria	Nasal high-flow oxygen versus noninvasive ventilation in acute exacerbation of copd: Protocol for a randomised noninferiority clinical trial
did not meet inclusion criteria	Efficacy and Safety of Garadacimab in Combination with Standard of Care Treatment in Patients with Severe COVID-19
Not RSII procedures	Comparison of preoxygenation efficiency measured by the oxygen reserve index between high-flow nasal oxygenation and facemask ventilation: a randomised controlled trial
did not meet inclusion criteria	Facemask or high-flow nasal oxygenation: time to switch?
did not meet inclusion criteria	Transnasal Humidified Rapid-Insufflation Ventilatory Exchange (THRIVE): a physiological method of increasing apnoea time in patients with difficult airways
did not meet inclusion criteria	Airway Management of the Obstetric Patient
did not meet inclusion criteria	The combination of inspiratory muscle training and high-flow nasal cannula oxygen therapy for promoting weaning outcomes in difficult-to-wean patients: Protocol for a randomised controlled trial
did not meet inclusion criteria	All India difficult airway association (AIDAA) consensus guidelines for airway management in the operating room during the COVID-19 pandemic
did not meet inclusion criteria	All India difficult airway association (AIDAA) consensus guidelines for airway management in the operating room during the COVID-19 pandemic
did not meet inclusion criteria	Early versus Late Awake Prone positioning in COVID-19 Patients
Not RCT	Apnoeic oxygenation was associated with decreased desaturation rates during rapid sequence intubation in multiple Australian and New Zealand emergency departments
did not meet inclusion criteria	RECOVERY-Respiratory Support: Respiratory Strategies for patients with suspected or proven COVID-19 respiratory failure; Continuous Positive Airway Pressure	High-flow Nasal Oxygen	and standard care: A structured summary of a study protocol for a randomised controlled trial
did not meet inclusion criteria	Effect of Noninvasive Respiratory Strategies on Intubation or Mortality Among Patients With Acute Hypoxemic Respiratory Failure and COVID-19: The RECOVERY-RS Randomized Clinical Trial
did not meet inclusion criteria	Pulmonary Recruitment Strategy in Preterm Neonates&lt;29 Weeks of Gestational Age to Reduce the Need for Intubation in the Delivery Room
did not meet inclusion criteria	Noninvasive respiratory support to prevent re-intubation after surgery: a systematic review and network meta-analysis
did not meet inclusion criteria	High-flow nasal cannula vs. Incentive spirometer after cardiac surgery: A randomized controlled trial
did not meet inclusion criteria	Resource utilization and costs of high velocity nasal insufflation compared to non-invasive positive pressure ventilation for respiratory failure
did not meet inclusion criteria	Apnoeic oxygenation in pregnancy: a modelling investigation
did not meet inclusion criteria	Percutaneous Dilational Tracheotomy for Airway Management in a Newborn With Pierre-Robin Syndrome and a Glossopharyngeal Web
did not meet inclusion criteria	The use of respiratory rate-oxygenation index to predict failure of high-flow nasal cannula in patients with coronavirus disease 2019-associated acute respiratory distress syndrome: A retrospective study
did not meet inclusion criteria	PREDICTORS OF DEFINITIVE AIRWAY SANS HYPOXIA/HYPOTENSION ON FIRST ATTEMPT (DASH-1A) SUCCESS IN TRAUMATICALLY INJURED PATIENTS UNDERGOING PREHOSPITAL INTUBATION
did not meet inclusion criteria	Improved ventilation during apnoea in children with THRIVE at different flow rates
did not meet inclusion criteria	Comparison of high-flow nasal cannula and conventional oxygen therapy for high-risk patients during bronchoscopy examination: protocol for a randomized controlled trial
did not meet inclusion criteria	Tracheal Extubation Under Deep Anesthesia Using Transnasal Humidified Rapid Insufflation Ventilatory Exchange vs. Awake Extubation: An Open-Labeled Randomized Controlled Trial
did not meet inclusion criteria	Intubation and extubation of the ICU patient
did not meet inclusion criteria	Non-invasive ventilation versus high-flow nasal cannula oxygen therapy with apnoeic oxygenation for preoxygenation before intubation of patients with acute hypoxaemic respiratory failure: a randomised	multicentre	open-label trial: Frat JP	Ricard JD	Quenot JP	et al. Lancet Respir Med. 2019;7:303-312
Not HFNC vs FM	Efficacy and safety of using high-flow nasal oxygenation in patients undergoing rapid sequence intubation
did not meet inclusion criteria	Emergency Neurological Life Support: Airway	Ventilation	and Sedation
Not RSII procedures	Effectiveness of transnasal humidified rapid-insufflation ventilatory exchange versus traditional preoxygenation followed by apnoeic oxygenation in delaying desaturation during apnoea: A preliminary study
did not meet inclusion criteria	All India difficult airway association 2016 guidelines for the management of unanticipated difficult tracheal intubation in obstetrics
did not meet inclusion criteria	FIRST-line support for Assistance in Breathing in Children (FIRST-ABC): A multicentre pilot randomised controlled trial of high-flow nasal cannula therapy versus continuous positive airway pressure in paediatric critical care
did not meet inclusion criteria	Effect of High-Flow Nasal Cannula Therapy vs Continuous Positive Airway Pressure Therapy on Liberation from Respiratory Support in Acutely Ill Children Admitted to Pediatric Critical Care Units: A Randomized Clinical Trial
did not meet inclusion criteria	Voluntary Prone Position for Acute Hypoxemic Respiratory Failure in Unintubated Patients
did not meet inclusion criteria	Effects of High Flow Nasal Cannula on the Coordination between Swallowing and Breathing in Postextubation Patients
did not meet inclusion criteria	Effects of high flow nasal cannula on the coordination between swallowing and breathing in postextubation patients	a randomized crossover study
did not meet inclusion criteria	Effect of Non-invasive Respiratory Strategies on Intubation Rate in Patients with Hypoxemic Respiratory Failure with COVID-19: A Target Trial Emulation
did not meet inclusion criteria	Amantadine in unvaccinated patients with early	mild to moderate COVID-19: A randomized	placebo-controlled	double-blind trial
did not meet inclusion criteria	High-flow nasal oxygen alone or alternating with noninvasive ventilation in critically ill immunocompromised patients with acute respiratory failure. A randomised controlled trial
did not meet inclusion criteria	Hazards of intubation in the ICU: role of nasal high flow oxygen therapy for preoxygenation and apneic oxygenation to prevent desaturation
Not RSII procedures	High-flow nasal cannula preoxygenation in obese patients undergoing general anaesthesia: a randomised controlled trial
did not meet inclusion criteria	The Effect of Apneic Oxygenation on Reducing Hypoxemia during Rapid Sequence Induction and Intubation in the Acutely Ill or Injured
did not meet inclusion criteria	Changes in lung volume estimated by electrical impedance tomography during apnea and high-flow nasal oxygenation: A single-center randomized controlled trial
did not meet inclusion criteria	Laryngeal microsurgery under Transnasal Humidified Rapid Insufflation Ventilatory Exchange
did not meet inclusion criteria	Carbon Dioxide Changes during High-flow Nasal Oxygenation in Apneic Patients: A Single-center Randomized Controlled Noninferiority Trial
Not HFNC vs FM	Measurement of airway pressure during high-flow nasal therapy in apnoeic oxygenation: a randomised controlled crossover trial*
did not meet inclusion criteria	Evaluating the ventilatory effect of transnasal humidified rapid insufflation ventilatory exchange in apnoeic small children with two different oxygen flow rates: a randomised controlled trial*
did not meet inclusion criteria	Apneic Oxygenation May Not Prevent Severe Hypoxemia During Rapid Sequence Intubation: A Retrospective Helicopter Emergency Medical Service Study
did not meet inclusion criteria	Nasal high flowas primary respiratory support for preterm infants
did not meet inclusion criteria	Predictors and Outcomes of Early Intubation in Infants Born at 28-36 Weeks of Gestation Receiving Noninvasive Respiratory Support
did not meet inclusion criteria	High-flow nasal cannulae as primary respiratory support for preterm infants-an international	multi-centre	randomised	controlled	non-inferiority trial
did not meet inclusion criteria	The role for high flow nasal cannula as a respiratory support strategy in adults: a clinical practice guideline
did not meet inclusion criteria	Noninvasive ventilation vs. high-flow nasal cannula oxygen for preoxygenation before intubation in patients with obesity: a post hoc analysis of a randomized controlled trial
did not meet inclusion criteria	Preoxygenation with high-flow nasal cannula versus face mask in morbidly obese patients
did not meet inclusion criteria	High-flow nasal cannula versus face mask for preoxygenation in obese patients: A randomised controlled trial
did not meet inclusion criteria	Awake prone positioning in patients with hypoxemic respiratory failure due to COVID-19: the PROFLO multicenter randomized clinical trial
did not meet inclusion criteria	Awake prone positioning in patients with hypoxemic respiratory failure due to COVID-19: the PROFLO multicenter randomized clinical trial
did not meet inclusion criteria	Nasal High-flow Oxygen Versus Conventional Oxygen Therapy for Acute Severe Asthma Patients: A Pilot Randomized Controlled Trial
did not meet inclusion criteria	Parallel-group	randomised	controlled	non-inferiority trial of high-flow nasal cannula versus non-invasive ventilation for emergency patients with acute cardiogenic pulmonary oedema: study protocol
did not meet inclusion criteria	Mechanical Ventilation	Past	Present	and Future
did not meet inclusion criteria	Apneic Technique in Laryngotracheal Surgery
did not meet inclusion criteria	High-flow nasal cannula failure in critically ill cancer patients with acute respiratory failure: Moving from avoiding intubation to avoiding delayed intubation
did not meet inclusion criteria	Factors associated with Mortality among COVID-19 Patients Admitted in an Intensive Care Unit at a Tertiary Care Setting: A Retrospective Study from Mizoram	India
did not meet inclusion criteria	Combination Therapy of High-flow Nasal Cannula and Upper-body Elevation for Postoperative Sleep-disordered Breathing: Randomized Crossover Trial
did not meet inclusion criteria	First Pass Success Without Hypoxemia Is Increased With the Use of Apneic Oxygenation During Rapid Sequence Intubation in the Emergency Department
did not meet inclusion criteria	First Pass Success Without Hypoxemia is Increased with the Use of Apneic Oxygenation during Rapid Sequence Intubation in the Emergency Department
did not meet inclusion criteria	A prospective randomized comparative study of high-flow nasal cannula oxygen and non-invasive ventilation in hypoxemic patients undergoing diagnostic flexible bronchoscopy
did not meet inclusion criteria	A prospective randomized comparative study of high-flow nasal cannula oxygen and non-invasive ventilation in hypoxemic patients undergoing diagnostic flexible bronchoscopy
did not meet inclusion criteria	A prospective randomized comparative study of high-flow nasal cannula oxygen and non-invasive ventilation in hypoxemic patients undergoing diagnostic flexible bronchoscopy
did not meet inclusion criteria	Intravenous methylprednisolone pulses in hospitalised patients with severe COVID-19 pneumonia: a double-blind	randomised	placebo-controlled trial
did not meet inclusion criteria	Nutrition Therapy in Non-intubated Patients with Acute Respiratory Failure
did not meet inclusion criteria	Is high-flow oxygen therapy the magic bullet?
did not meet inclusion criteria	Impact of Body Mass Index and Initial Respiratory Support on Pediatric Subjects in Acute Respiratory Failure
did not meet inclusion criteria	High-flow nasal oxygen as first-line therapy for COVID-19-associated hypoxemic respiratory failure: a single-centre historical cohort study
did not meet inclusion criteria	Waveform capnography: An alternative to physician gestalt in determining optimal intubating conditions after administration of paralytic agents
did not meet inclusion criteria	Factors Associated With Non-invasive Oxygen Therapy Failure in COVID-19 Pneumonia: A Single Center	Retrospective Study in a Tertiary Hospital in North India
did not meet inclusion criteria	Randomized Trial of Apneic Oxygenation during Endotracheal Intubation of the Critically Ill
did not meet inclusion criteria	Randomized Trial of Apneic Oxygenation during Endotracheal Intubation of the Critically III
did not meet inclusion criteria	A Multicenter	Randomized Trial of Ramped Position vs Sniffing Position During Endotracheal Intubation of Critically Ill Adults
did not meet inclusion criteria	Comparison of high-flow oxygen treatment and standard oxygen treatment in patients with hypertensive pulmonary edema
did not meet inclusion criteria	RANDOMIZED CONTROLLED PILOT STUDY TO COMPARE CONTINUOUS POSITIVE AIRWAY PRESSURE MODE WITH CONTINUOUS POSITIVE AIRWAY PRESSURE PLUS PRESSURE SUPPORT MODE DURING SPONTANEOUS BREATHING TRIAL
did not meet inclusion criteria	Comparison of outcomes of high-flow nasal cannula and noninvasive positive-pressure ventilation in patients with hypoxemia and various APACHE II scores after extubation
did not meet inclusion criteria	High-flow nasal oxygen therapy versus noninvasive ventilation in chronic interstitial lung disease patients with acute respiratory failure
did not meet inclusion criteria	Feasibility of non-invasive nitric oxide gas inhalation to prevent endotracheal intubation in patients with acute hypoxemic respiratory failure: A single-centre experience
did not meet inclusion criteria	Acute respiratory distress syndrome due to inhalation of acryloyl chloride
did not meet inclusion criteria	Humidified High Flow Nasal Cannula versus Nasal Continuous Positive Airway Pressure as an Initial Respiratory Support in Preterm Infants with Respiratory Distress: a Randomized	Controlled Non-Inferiority Trial
Pregnant individuals	High-flow nasal oxygen vs. standard flow-rate facemask pre-oxygenation in pregnant patients: a randomised physiological study
did not meet inclusion criteria	Continuous positive airway pressure or humidified high flow nasal cannula for respiratory distress syndrome: A randomized control trial among premature neonates
did not meet inclusion criteria	High flow nasal cannula oxygen and non-invasive mechanical ventilation in management of COVID-19 patients with acute respiratory failure: a retrospective observational study
did not meet inclusion criteria	The role of dexmedetomidine in ARDS: an approach to non-intensive care sedation
did not meet inclusion criteria	High flow nasal cannula oxygen vs. bag-valvemask for preoxygenation before intubation in patients with hypoxemic respiratory failure ü A prospective randomized trial
did not meet inclusion criteria	High-Flow Nasal Cannula Versus Bag-Valve-Mask for Preoxygenation Before Intubation in Subjects With Hypoxemic Respiratory Failure
did not meet inclusion criteria	Post-INSURE Administration of Heated Humidified High-Flow Therapy Versus Nasal Continuous Positive Airway Pressure in Preterm Infants More Than 28 Weeks Gestation with Respiratory Distress Syndrome: A Randomized Non-Inferiority Trial
did not meet inclusion criteria	Airway Management of Covid 19 and Lowcost Ventilators-Aboonor Bane
did not meet inclusion criteria	High-flow nasal cannula versus conventional oxygen therapy in children with respiratory distress
did not meet inclusion criteria	Awake Craniotomy: A New Airway Approach
did not meet inclusion criteria	Transnasal humidified rapid-insufflation ventilatory exchange (THRIVE) for paediatric endoscopy
did not meet inclusion criteria	Pre-oxygenation using high-flow nasal oxygen vs. tight facemask during rapid sequence induction
6	Pre-oxygenation using high-flow nasal oxygen versus tight facemask in trauma patients undergoing emergency anaesthesia
did not meet inclusion criteria	Pre-oxygenation using high-flow nasal oxygen in parturients undergoing caesarean section in general anaesthesia: A prospective	multi-centre	pilot study
did not meet inclusion criteria	Randomized Trial of Weight-Based Versus Fixed Limit High-Flow Nasal Cannula in Bronchiolitis
did not meet inclusion criteria	High flow nasal cannula effect on pulmonary complications after major elective upper abdominal surgeries: A randomized control study
did not meet inclusion criteria	Flexible Upper Videoendoscopy Through a Modified Endoscopy Mask in Infants and Young Children
did not meet inclusion criteria	Apneic nasal oxygenation and safe apnea time during pediatric intubations by learners
did not meet inclusion criteria	Aerosolized surfactant in neonatal respiratory distress study
did not meet inclusion criteria	Heated Humidified High-Flow Nasal Cannula for Prevention of Extubation Failure in Preterm Infants
did not meet inclusion criteria	Heated Humidified High-Flow Nasal Cannula for Weaning from Continuous Positive Airway Pressure in Preterm Infants: A Randomized Controlled Trial
did not meet inclusion criteria	A Biomechanical Study of Hyoid Bone and Laryngeal Movements During Swallowing Comparing the Blom Low Profile Voice Inner Cannula and Passy-Muir One Way Tracheotomy Tube Speaking Valves
did not meet inclusion criteria	Rapid Sequence Intubation Using the SEADUC Manual Suction Unit in a Contaminated Airway
did not meet inclusion criteria	High-flow nasal cannula therapy versus intermittent noninvasive ventilation in obese subjects after cardiothoracic surgery
did not meet inclusion criteria	Randomized Trial of Anticoagulation Strategies for Noncritically Ill Patients Hospitalized With COVID-19
did not meet inclusion criteria	Use of external nasal dilator as an adjuvant to high-flow nasal cannula oxygen therapy in children
did not meet inclusion criteria	Surgical Management of Supraglottic Stenosis Using Intubationless Optiflow
did not meet inclusion criteria	High-flow nasal cannula oxygen therapy versus non-invasive ventilation for chronic obstructive pulmonary disease patients after extubation: A multicenter	randomized controlled trial
did not meet inclusion criteria	High flow nasal cannula oxygen therapy versus non-invasive ventilation for acute exacerbations of chronic obstructive pulmonary disease with acute-moderate hypercapnic respiratory failure: a randomized controlled non-inferiority trial
did not meet inclusion criteria	High flow nasal cannula oxygen therapy versus non-invasive ventilation for acute exacerbations of chronic obstructive pulmonary disease with acute-moderate hypercapnic respiratory failure: a randomized controlled non-inferiority trial
did not meet inclusion criteria	High-flow humidified nasal preoxygenation in pregnant women: a prospective observational study
did not meet inclusion criteria	Managing neonatal pain in the era of non-invasive respiratory support
did not meet inclusion criteria	Awake prone positioning of hypoxaemic patients with COVID-19: Protocol for a randomised controlled open-label superiority meta-trial
did not meet inclusion criteria	Awake prone positioning strategy for nonintubated hypoxic patients with covid-19 a pilot trial with embedded implementation evaluation
did not meet inclusion criteria	Effect of the Early Combination of Continuous Positive Airway Pressure and High-Flow Nasal Cannula on Mortality and Intubation Rates in Patients With COVID-19 and Acute Respiratory Distress Syndrome. The DUOCOVID Study
did not meet inclusion criteria	The efficacy of the WhisperFlow CPAP system versus high flow nasal cannula in patients at risk for postextubation failure: A Randomized controlled trial
did not meet inclusion criteria	The efficacy of the Whispherflow CPAP system versus high flow nasal cannula in patients at high risk for postextubation failure
did not meet inclusion criteria	Sleep Assessment in Critically Ill Patients With Acute Hypoxemic Respiratory Failure
did not meet inclusion criteria	Non-invasive ventilation versus high-flow nasal oxygen for postextubation respiratory failure in ICU: a post-hoc analysis of a randomized clinical trial
did not meet inclusion criteria	Effect of Postextubation High-Flow Nasal Oxygen With Noninvasive Ventilation vs High-Flow Nasal Oxygen Alone on Reintubation Among Patients at High Risk of Extubation Failure: A Randomized Clinical Trial
did not meet inclusion criteria	Effect of high-flow vs. low-flow nasal plus mouthguard oxygen therapy on hypoxaemia during sedation: a multicentre randomised controlled trial
did not meet inclusion criteria	A randomised controlled trial of high-flow nasal oxygen versus non-rebreathing oxygen face mask therapy in acute hypoxaemic respiratory failure
did not meet inclusion criteria	High-flow nasal oxygen vs high-flow face mask: a randomized crossover trial in extubated patients
did not meet inclusion criteria	Propofol sedation during endoscopic procedures: Safe and effective administration by registered nurses supervised by endoscopists
did not meet inclusion criteria	Nasal pressure swings as the measure of inspiratory effort in spontaneously breathing patients with de novo acute respiratory failure
did not meet inclusion criteria	High-flow nasal oxygen cannula vs. noninvasive mechanical ventilation to prevent reintubation in sepsis: a randomized controlled trial
did not meet inclusion criteria	LMA庐 Gastro Airway for endoscopic retrograde cholangiopancreatography: a retrospective observational analysis
did not meet inclusion criteria	Hands-free induction of general anesthesia: a randomised pilot study comparing usual care and high-flow nasal oxygen
did not meet inclusion criteria	Current Concepts in the Management of the Difficult Pediatric Airway
did not meet inclusion criteria	The efficacy of heated humidifier high-flow nasal cannula compared with noninvasive positive-pressure ventilation in prevention of reintubation in patients with prolonged mechanical ventilation
did not meet inclusion criteria	Transnasal humidified rapid-insufflation ventilatory exchange improves oxygenation in pediatric bronchoscopy
did not meet inclusion criteria	Helmet continuous positive airway pressure versus high-flow nasal cannula in COVID-19: a pragmatic randomised clinical trial (COVID HELMET)
did not meet inclusion criteria	Comparison of high-flow and conventional nasal cannula oxygen in patients undergoing endobronchial ultrasonography
did not meet inclusion criteria	Critical Care Airway Management
did not meet inclusion criteria	Endotracheal intubation rate is lower with additional face-mask noninvasive ventilation for critically-ill SARS-CoV-2 patients requiring high-flow nasal oxygen: a retrospective bicentric cohort with propensity score analysis
did not meet inclusion criteria	Outcomes of Hemoperfusion for Critical COVID-19 Infection in a Cardiovascular Specialty Hospital in the Philippines: A Single Center Experience
did not meet inclusion criteria	Comparison of ROX and HACOR scales to predict high-flow nasal cannula failure in patients with SARS-CoV-2 pneumonia
did not meet inclusion criteria	Cerebral Oxygenation during Neonatal Intubation with Nasal High Flow: A Sub-Study of the SHINE Randomized Trial
did not meet inclusion criteria	Bag-Mask Ventilation Versus Apneic Oxygenation During Tracheal Intubation in Critically Ill Adults: A Secondary Analysis of 2 Randomized Trials
did not meet inclusion criteria	Dexmedetomidine for Sedation During Noninvasive Ventilation in Pediatric Patients
did not meet inclusion criteria	Implementation of Distance-Based Simulation Training Programs for Healthcare Professionals Breaking Barriers During COVID-19 Pandemic
did not meet inclusion criteria	Ketamine Use allows Noninvasive Ventilation in Distressed Patients with Acute Decompensated Heart Failure
did not meet inclusion criteria	Prone Positioning Is Safe and May Reduce the Rate of Intubation in Selected COVID-19 Patients Receiving High-Flow Nasal Oxygen Therapy
did not meet inclusion criteria	Pediatric Emergency Noninvasive Ventilation
did not meet inclusion criteria	Randomized comparison of helmet CPAP versus high-flow nasal cannula oxygen in pediatric respiratory distress
did not meet inclusion criteria	High-flow nasal cannula oxygen during endotracheal intubation in hypoxemic patients: a randomized controlled clinical trial
Not HFNC vs FM	High-flow Nasal Cannulae Versus Non-invasive Ventilation for Preoxygenation of Obese Patients: The PREOPTIPOP Randomized Trial
did not meet inclusion criteria	Preoxygenation in difficult airway management: High-flow oxygenation by nasal cannula versus face mask (the PREOPTIDAM study). Protocol for a single-centre randomised study
did not meet inclusion criteria	High-flow oxygen therapy versus facemask preoxygenation in anticipated difficult airway management (PREOPTI-DAM): an open-label	single-centre	randomised controlled phase 3 trial
did not meet inclusion criteria	High-flow nasal cannula oxygen during endotracheal intubation in hypoxemic patients: a randomized controlled clinical trial
did not meet inclusion criteria	Apneic oxygenation reduces hypoxemia during endotracheal intubation in the pediatric emergency department
did not meet inclusion criteria	Randomised controlled trial to assess the effectiveness of apnoeic oxygenation in adults using low-flow or high-flow nasal cannula with head side elevation versus usual care to prevent desaturation during endotracheal intubation in the emergency department (ApOxED): Study protocol
did not meet inclusion criteria	Nasal high-flow oxygen therapy improves arterial oxygenation during one-lung ventilation in non-intubated thoracoscopic surgery
did not meet inclusion criteria	Neutrophil-to-lymphocyte ratio is a powerful predictor of adult patients with acute respiratory distress syndrome who might benefit from corticosteroid therapy
did not meet inclusion criteria	Comparison of the Effectiveness of Transnasal Humidified Rapid Insufflation Ventilator Exchange (THRIVE) with Facemask Pre-Oxygenation in 40 Patients 365 Years of Age Undergoing General Anaesthesia During Gastrointestinal Surgery for Intestinal Obstruction
did not meet inclusion criteria	Comparison of the Effectiveness of Transnasal Humidified Rapid Insufflation Ventilator Exchange (THRIVE) with Facemask Pre-Oxygenation in 40 Patients ザ5 Years of Age Undergoing General Anaesthesia During Gastrointestinal Surgery for Intestinal Obstruction
did not meet inclusion criteria	Comparison of clinical efficacy of two noninvasive respiratory support therapies for respiratory distress syndrome in very low birth weight preterm infants
did not meet inclusion criteria	Predicting High-Flow Nasal Cannula Therapy Outcomes Using the ROX-HR Index in the Pediatric ICU
did not meet inclusion criteria	The effect of intraoperative transnasal humidified rapid-insufflation ventilatory exchange on emergence from general anesthesia in patients undergoing microlaryngeal surgery: a randomized controlled trial
did not meet inclusion criteria	Non-invasive oxygenation support in acutely hypoxemic COVID-19 patients admitted to the ICU: a multicenter observational retrospective study
did not meet inclusion criteria	The effect of the apneic period on the respiratory physiology of patients undergoing intubation in the ED
did not meet inclusion criteria	POSSIBLE ERRORS IN DIAGNOSIS OF BACTERIAL SINUSITIS IN TRACHEAL INTUBATED PATIENTS
did not meet inclusion criteria	A special oropharyngeal oxygenation device to facilitate apneic oxygenation in comparison to high flow oxygenation devices
did not meet inclusion criteria	Identification of the Optimal Position of a Nasal Oxygen Cannula for Apneic Oxygenation: A Technical Simulation
did not meet inclusion criteria	High-flow nasal cannula versus conventional oxygen therapy in post-extubation pediatric patients: A randomized controlled trial
did not meet inclusion criteria	Airway management procedures in Swedish emergency department patients-a national retrospective study
did not meet inclusion criteria	Apneic oxygenation was associated with decreased desaturation rates during rapid sequence intubation by an australian helicopter emergency medicine service
did not meet inclusion criteria	High-Flow Nasal Oxygen Improves Safe Apnea Time in Morbidly Obese Patients Undergoing General Anesthesia: A Randomized Controlled Trial
did not meet inclusion criteria	Comparing two methods of delivering high-flow gas therapy by nasal cannula following endotracheal extubation: a prospective	randomized	masked	crossover trial
did not meet inclusion criteria	Bolus administration of remimazolam was superior to midazolam for deep sedation in elderly patients undergoing diagnostic bronchoscopy: A randomized	double-blind	controlled trial
did not meet inclusion criteria	A Comparison of Oxygenation Efficacy between High-Flow Nasal Cannulas and Standard Facemasks during Elective Tracheal Intubation for Patients with Obesity: A Randomized Controlled Trial
did not meet inclusion criteria	High-flow nasal cannula versus conventional oxygen therapy in acute COPD exacerbation with mild hypercapnia: a multicenter randomized controlled trial
did not meet inclusion criteria	High-Flow Nasal Oxygen in Coronavirus Disease 2019 Patients With Acute Hypoxemic Respiratory Failure: A Multicenter	Retrospective Cohort Study*
did not meet inclusion criteria	An analysis of the treatment effect of two modes of oxygenation on patients with radiation pneumonia complicated by respiratory failure
did not meet inclusion criteria	High-flow nasal cannula oxygen therapy and noninvasive ventilation for preventing extubation failure during weaning from mechanical ventilation assessed by lung ultrasound score: A single-center randomized study
did not meet inclusion criteria	The efficacy of high-flow nasal cannula oxygen therapy in adult respiratory failure: A metaanalysis
did not meet inclusion criteria	An air-locking port and high-flow nasal cannula in non-intubated uniportal video-assisted thoracic surgery for pneumothorax with pulmonary dysfunction: a case report
did not meet inclusion criteria	Measuring SARS-CoV-2 aerosolization in rooms of hospitalized patients
did not meet inclusion criteria	Post-extubation oxygenation strategies in acute respiratory failure: a systematic review and network meta-analysis
did not meet inclusion criteria	Effect of Humidified High-Flow Nasal Cannula Oxygen Therapy with a Pulmonary Infection Control Window as a Ventilation Switching Indication in Combination with Atomizing Inhalation of Terbutaline on the Lung Function of Patients with Acute Exacerbation of COPD
did not meet inclusion criteria	The effect of a dedicated intensivist staffing to a medical emergency team on airway management in general wards
did not meet inclusion criteria	Face-To-Face Double-Lumen Tube Intubation With the Airtraq Video Laryngoscope for Emergency Thoracic Surgery: A Case Report
did not meet inclusion criteria	Heated	humidified high-flow nasal cannula versus nasal CPAP for respiratory support in neonates
did not meet inclusion criteria	Continuous Positive Airway Pressure Versus High-flow Nasal Cannula Oxygen Therapy for Acute Hypoxemic Respiratory Failure
did not meet inclusion criteria	Oxygen therapy delivery and body position effects measured with electrical impedance tomography
did not meet inclusion criteria	Comparison of heated humidied high-flow nasal cannula flow rates (1-Lkgmin(-1) vs 2-Lkgmin (-1) ) in the management of acute bronchiolitis
did not meet inclusion criteria	Comparison of heated humidied high-flow nasal cannula flow rates (1-Lkgmin(-1) vs 2-Lkgmin (-1) ) in the management of acute bronchiolitis
did not meet inclusion criteria	The Use of High-Flow Nasal Cannula Oxygen Outside the ICU
did not meet inclusion criteria	Energy and protein intake in critically ill people with respiratory failure treated by high-flow nasal-cannula oxygenation: An observational study
did not meet inclusion criteria	[THRIVE combined with i-gel laryngeal mask for prolonging apneic oxygenation time in retrograde intrarenal surgery]
did not meet inclusion criteria	Comparison of hypoxemia	intubation procedure	and complications for non-invasive ventilation against high-flow nasal cannula oxygen therapy for patients with acute hypoxemic respiratory failure: a non-randomized retrospective analysis for effectiveness and safety (NIVaHIC-aHRF)
did not meet inclusion criteria	Success and Time to Oxygen Delivery for Scalpel-Finger-Cannula and Scalpel-Finger-Bougie Front-of-Neck Access: A Randomized Crossover Study With a Simulated "Can't Intubate	Can't Oxygenate" Scenario in a Manikin Model With Impalpable Neck Anatomy
did not meet inclusion criteria	Success and Time to Oxygen Delivery for Scalpel-Finger-Cannula and Scalpel-Finger-Bougie Front-of-Neck Access: A Randomized Crossover Study With a Simulated "Can't Intubate	Can't Oxygenate" Scenario in a Manikin Model With Impalpable Neck Anatomy
did not meet inclusion criteria	Optimal flow of high-flow nasal cannula oxygenation to prevent desaturation during sedation for bronchoscopy: a randomized controlled study
did not meet inclusion criteria	The effect of varying inhaled oxygen concentrations of high-flow nasal cannula oxygen therapy during gastroscopy with propofol sedation in elderly patients: a randomized controlled study
did not meet inclusion criteria	Effect of transnasal humidified rapid insufflation ventilatory exchange on cerebral oxygen saturation during induction of general anesthesia in patients undergoing traumatic brain injury emergency surgery
did not meet inclusion criteria	The comparison of preoxygenation methods before endotracheal intubation: a network meta-analysis of randomized trials
did not meet inclusion criteria	The comparison of preoxygenation methods before endotracheal intubation: a network meta-analysis of randomized trials
did not meet inclusion criteria	High-flow nasal cannula (HFNC) vs continuous positive airway pressure (CPAP) vs nasal intermittent positive pressure ventilation as primary respiratory support in infants of 32 weeks gestational age (GA): study protocol for a three-arm multi-center randomized controlled trial
did not meet inclusion criteria	The efficacy of high flow nasal oxygenation for maintaining maternal oxygenation during rapid sequence induction in pregnancy: A prospective randomised clinical trial
did not meet inclusion criteria	The efficacy of high flow nasal oxygenation for maintaining maternal oxygenation during rapid sequence induction in pregnancy A prospective randomised clinical trial
Not emergency surgery	Effect of transnasal humidified rapid-insufflation ventilatory exchange on gastric insufflation during anaesthesia induction A randomised controlled trial and multivariate analysis
did not meet inclusion criteria	Prone versus lateral position in acute hypoxemic respiratory failure patients with HFNO therapy: study protocol for a multicentre randomised controlled open-label trial
did not meet inclusion criteria	Prone versus lateral position in acute hypoxemic respiratory failure patients with HFNO therapy: study protocol for a multicentre randomised controlled open-label trial
did not meet inclusion criteria	Clinical effect of high-flow nasal cannula oxygen therapy combined with naloxone on severe respiratory failure in older adult patients: a randomized controlled trial
Not emergency surgery	High-flow nasal cannula oxygen therapy versus noninvasive ventilation for patients with blunt chest trauma: protocol for a randomized controlled trial
did not meet inclusion criteria	Preliminary evaluation of sequential therapy by high flow nasal cannula oxygen therapy following endotracheal tube extubation in mechanically ventilated patients
did not meet inclusion criteria	Nasal High-Flow Therapy as Primary Respiratory Support for Preterm Infants without the Need for Rescue with Nasal Continuous Positive Airway Pressure
did not meet inclusion criteria	Surviving 2019 novel coronavirus pneumonia: A successful critical case report
