# Supplementary material for: High-flow nasal cannula for pre- and apneic oxygenation during rapid sequence induction intubation in emergency surgery: A systematic review and meta-analysis
Source: PLoS One. 2025 Jan 24;20(1):e0316918. doi: 10.1371/journal.pone.0316918 (PMC11760591; doi:10.1371/journal.pone.0316918)
Supplement: S4 File — (XLSX) [file pone.0316918.s009.xlsx]

## Sheet: Sheet1
	Data Extractor: Hong Tang ；Date of Extraction: July 25, 2024
		HFNC			FM
	PaO2	mean	SD	sample	mean	SD	sample
	Karlupia 2023	258.08	105.77	40	239.35	107.7	40
	Li 2023	340.99	134.64	58	255.97	140.7	57
	Mir 2017	327.78	114.01	20	314.28	121.51	20
	Wang 2022	263.9	70.6	20	144.3	40.5	20
	PaCO2	HFNC			FM
	Karlupia 2023	43.81	10.35	40	44.75	6.5	40
	Li 2023	47.9	5.1	58	52.9	4.6	57
	Mir 2017	43.5	8.25	20	42	7.5	20
	Wang 2022	50.7	6	20	47	4.9	20
	ETCO2	HFNC			FM
	Lodenius 2018	37.5	6	40	39.75	7.5	39
	Sjoblom 2021	34.8	6	174	34.2	6	175
	Wang 2022	48.1	3.9	20	57	5.6	20
	Apnea time	HFNC			FM
	Karlupia 2023	100	30.7	40	92.4	30.37	40
	Li 2023	239	10.6	58	239	9.3	57
	Lodenius 2018	118.13	41.52	40	112.55	43.1	39
	Mir 2017	248	71	20	123	55	20
	Sjoblom 2021	108.9	47.8	174	97.3	53.4	175
	SpO2 ≤ 93%	HFNC			FM
	Lodenius 2018	0	40	5	39
	Sjoblom 2021	5	174	6	175
	lowest mean SpO2	HFNC			FM
	Karlupia 2023	96.65	3.84	40	96.52	4.42	40
	Lodenius 2018	99.35	0.77	40	98.65	2.31	39
	Sjoblom 2021	99.1	2.5	174	99	2.8	175
	regurgitant aspiration	HFNC			FM
	Li 2023	0	58	0	57
	Lodenius 2018	1	40	0	39
	Sjoblom 2021	0	174	0	175
