# Supplementary material for: High-flow nasal cannula for pre- and apneic oxygenation during rapid sequence induction intubation in emergency surgery: A systematic review and meta-analysis
Source: PLoS One. 2025 Jan 24;20(1):e0316918. doi: 10.1371/journal.pone.0316918 (PMC11760591; doi:10.1371/journal.pone.0316918)
Supplement: S6 File — (RIS) [file pone.0316918.s011.ris]

TY  - JOUR
M3  - Article
Y1  - 2018
VL  - 73
IS  - 5
SP  - 564
EP  - 571
SN  - 1365-2044
SN  - 0003-2409
JF  - Anaesthesia
JO  - Anaesthesia
UR  - https://www-embase-com-443.webvpn.cams.tsgvip.top/search/results?subaction=viewrecord&id=L620281907&from=export
U2  - L620281907
C5  - 29330853
DB  - Embase
DB  - Medline
U3  - 2018-01-24
U4  - 2018-04-24
L2  - https://dx-doi-org.webvpn.cams.tsgvip.top/10.1111/anae.14215
DO  - 10.1111/anae.14215
A1  - Lodenius, Å.
A1  - Piehl, J.
A1  - Östlund, A.
A1  - Ullman, J.
A1  - Jonsson Fagerlund, M.
M1  - (Lodenius Å., ase.lodenius@sll.se; Östlund A.; Ullman J.; Jonsson Fagerlund M.) Peri-operative Medicine and Intensive Care, Karolinska University Hospital, Stockholm, Sweden
M1  - (Lodenius Å., ase.lodenius@sll.se; Östlund A.; Ullman J.; Jonsson Fagerlund M.) Department of Physiology and Pharmacology, Karolinska Institute, Stockholm, Sweden
M1  - (Piehl J.) Karolinska Institute, Stockholm, Sweden
AD  - Å. Lodenius, Peri-operative Medicine and Intensive Care, Karolinska University Hospital, Stockholm, Sweden
T1  - Transnasal humidified rapid-insufflation ventilatory exchange (THRIVE) vs. facemask breathing pre-oxygenation for rapid sequence induction in adults: a prospective randomised non-blinded clinical trial
LA  - English
KW  - NCT02794532
KW  - face mask
KW  - alfentanil
KW  - anesthetic agent
KW  - fentanyl
KW  - ketamine
KW  - propofol
KW  - rocuronium
KW  - suxamethonium
KW  - suxamethonium iodide
KW  - thiopental
KW  - adult
KW  - aeration
KW  - anesthesia induction
KW  - apnea
KW  - article
KW  - clinical article
KW  - controlled study
KW  - emergency surgery
KW  - female
KW  - follow up
KW  - human
KW  - intubation
KW  - laryngoscopy
KW  - male
KW  - middle aged
KW  - oxygen saturation
KW  - oxygen therapy
KW  - oxygenation
KW  - randomized controlled trial
KW  - transnasal humidi rapid insufflation ventilatory exchange
KW  - celocurin
KW  - esmeron
KW  - ketalar
KW  - rapifen
C1  - celocurin(Meda,Sweden)
C1  - esmeron(Fresenius Kabi,Sweden)
C1  - ketalar(Pfizer,Sweden)
C1  - rapifen(Glaxo SmithKline,Italy)
C2  - Braun(Germany)
C2  - Sandoz(Denmark)
C2  - Glaxo SmithKline(Italy)
C2  - Fresenius Kabi(Sweden)
C2  - Meda(Sweden)
C2  - Pfizer(Sweden)
N2  - Transnasal humidified rapid-insufflation ventilatory exchange (THRIVE) can prolong apnoea time in adults. Therefore, THRIVE used for pre-oxygenation in rapid sequence induction of anaesthesia could extend safe apnoea time during prolonged laryngoscopy and intubation. In this randomised controlled trial, we compared the lowest peripheral oxygen saturation (SpO2) during intubation when pre-oxygenating with either traditional facemask or THRIVE. Eighty adult patients, undergoing rapid sequence induction of anaesthesia for emergency surgery, were randomly allocated to pre-oxygenation with 100% oxygen with facemask or with THRIVE. Median (IQR [range]) lowest SpO2 until 1 min after intubation was 99% (97–100 [70–100]%) for the facemask group vs. 99% (99–100 [96–100]%) for the THRIVE group (p = 0.097). Five patients (12.5%) desaturated below 93% when pre-oxygenated with the facemask vs. none in the THRIVE group (p = 0.019). There were no differences in intubation time or apnoea time between the groups. Median intubation time was 51 (34–66 [22–261]) s in the facemask group vs. 48 (38–63 [10–146]) s in the THRIVE group (p = 0.99). Median apnoea time was 109 (86–142 [37–291]) s and 116 (92–146 [63–249]) s when using facemask and THRIVE, respectively (p = 0.49). No signs of regurgitation of gastric content were detected. The data on desaturation indicate potential benefits of oxygenation with THRIVE for rapid sequence induction compared with facemask pre-oxygenation.
ER  - 

TY  - JOUR
M3  - Article
Y1  - 2017
VL  - 24
IS  - 11
SP  - 1387
EP  - 1394
SN  - 1553-2712
SN  - 1069-6563
JF  - Academic Emergency Medicine
JO  - Acad. Emerg. Med.
UR  - https://www-embase-com-443.webvpn.cams.tsgvip.top/search/results?subaction=viewrecord&id=L618538266&from=export
U2  - L618538266
C5  - 28791755
DB  - Embase
DB  - Medline
U3  - 2017-10-09
U4  - 2017-11-20
L2  - https://dx-doi-org.webvpn.cams.tsgvip.top/10.1111/acem.13274
DO  - 10.1111/acem.13274
A1  - Caputo, N.
A1  - Azan, B.
A1  - Domingues, R.
A1  - Donner, L.
A1  - Fenig, M.
A1  - Fields, D.
A1  - Fraser, R.
A1  - Hosford, K.
A1  - Iuorio, R.
A1  - Kanter, M.
A1  - McCarty, M.
A1  - Parry, T.
A1  - Raja, A.
A1  - Ryan, M.
A1  - Williams, B.
A1  - Sharma, H.
A1  - Singer, D.
A1  - Shields, C.
A1  - Scott, S.
A1  - West, J.R.
M1  - (Caputo N., ncaputo.md@gmail.com; Azan B.; Domingues R.; Donner L.; Fenig M.; Fields D.; Fraser R.; Hosford K.; Iuorio R.; Kanter M.; McCarty M.; Parry T.; Raja A.; Ryan M.; Williams B.; Sharma H.; Singer D.; Shields C.; Scott S.; West J.R.) Department of Emergency Medicine, Weill Medical College of Cornell University, Lincoln Medical Center, Bronx, NY, United States
M1  - ()
AD  - N. Caputo, Department of Emergency Medicine, Weill Medical College of Cornell University, Lincoln Medical Center, Bronx, NY, United States
T1  - Emergency Department use of Apneic Oxygenation Versus Usual Care During Rapid Sequence Intubation: A Randomized Controlled Trial (The ENDAO Trial)
LA  - English
KW  - medical nebulizer
KW  - nasal cannula
KW  - oxygen nasal cannula
KW  - adult
KW  - apneic oxygenation
KW  - article
KW  - controlled study
KW  - emergency health service
KW  - emergency ward
KW  - endotracheal intubation
KW  - female
KW  - human
KW  - intermethod comparison
KW  - major clinical study
KW  - male
KW  - oxygen saturation
KW  - oxygenation
KW  - priority journal
KW  - randomized controlled trial
KW  - rapid sequence induction
KW  - AirLife
KW  - Smart Capnoline
C3  - AirLife(CareFusion)
C3  - Smart Capnoline(Phillips)
C4  - CareFusion
C4  - Phillips
N2  - Objectives: Desaturation leading to hypoxemia may occur during rapid sequence intubation (RSI). Apneic oxygenation (AO) was developed to prevent the occurrence of oxygen desaturation during the apnea period. The purpose of this study was to determine if the application of AO increases the average lowest oxygen saturation during RSI when compared to usual care (UC) in the emergency setting. Methods: A randomized controlled trial was conducted at an academic, urban, Level I trauma center. All patients requiring intubation were included. Exclusion criteria were patients in cardiac or traumatic arrest or if preoxygenation was not performed. An observer, blinded to study outcomes and who was not involved in the procedure, recorded all times, while all saturations were recorded in real time by monitors on a secured server. Two-hundred patients were allocated to receive AO (n = 100) or UC (n = 100) by predetermined randomization in a 1:1 ratio. Results: A total of 206 patients were enrolled. There was no difference in lowest mean oxygen saturation between the two groups (92, 95% confidence interval [CI] = 91 to 93 in AO vs. 93, 95% CI = 92 to 94 in UC; p = 0.11). Conclusion: There was no difference in lowest mean oxygen saturation between the two groups. The application of AO during RSI did not prevent desaturation of patients in this study population.
ER  - 

TY  - JOUR
M3  - Article
Y1  - 2017
VL  - 72
IS  - 4
SP  - 439
EP  - 443
SN  - 1365-2044
SN  - 0003-2409
JF  - Anaesthesia
JO  - Anaesthesia
UR  - https://www-embase-com-443.webvpn.cams.tsgvip.top/search/results?subaction=viewrecord&id=L613945141&from=export
U2  - L613945141
C5  - 28035669
DB  - Embase
DB  - Medline
U3  - 2017-01-05
U4  - 2017-03-24
L2  - https://dx-doi-org.webvpn.cams.tsgvip.top/10.1111/anae.13799
DO  - 10.1111/anae.13799
A1  - Mir, F.
A1  - Patel, A.
A1  - Iqbal, R.
A1  - Cecconi, M.
A1  - Nouraei, S.A.R.
M1  - (Mir F., fauzia_mir@yahoo.com; Iqbal R.; Cecconi M.) Department of Anaesthesia, St George's University Hospital NHS Foundation Trust, London, United Kingdom
M1  - (Patel A.) Department of Anaesthesia, The Royal National Throat Nose and Ear Hospital, London, United Kingdom
M1  - (Nouraei S.A.R.) Department of Otolaryngology – Head and Neck Surgery, University College Hospital NHS Foundation Trust, London, United Kingdom
AD  - F. Mir, Department of Anaesthesia, St George's University Hospital NHS Foundation Trust, London, United Kingdom
T1  - A randomised controlled trial comparing transnasal humidified rapid insufflation ventilatory exchange (THRIVE) pre-oxygenation with facemask pre-oxygenation in patients undergoing rapid sequence induction of anaesthesia
LA  - English
KW  - fentanyl
KW  - propofol
KW  - rocuronium
KW  - adult
KW  - aeration and oxygenation
KW  - anesthesia induction
KW  - apnea
KW  - arterial gas
KW  - arterial oxygen saturation
KW  - article
KW  - artificial ventilation
KW  - comparative study
KW  - controlled study
KW  - emergency surgery
KW  - endotracheal intubation
KW  - face mask
KW  - female
KW  - general anesthesia
KW  - human
KW  - intubation
KW  - laryngoscopy
KW  - major clinical study
KW  - male
KW  - randomized controlled trial
KW  - respiratory tract parameters
KW  - transnasal humidified rapid insufflation ventilatory exchange
KW  - OptiFlow
C3  - OptiFlow
N2  - Pre-oxygenation is an essential part of rapid sequence induction of general anaesthesia for emergency surgery, in order to increase the oxygen reservoir in the lungs. We performed a randomised controlled trial of transnasal humidified rapid insufflation ventilatory exchange (THRIVE) pre-oxygenation or facemask pre-oxygenation in patients undergoing emergency surgery. Twenty patients were allocated to each group. No patient developed arterial oxygen saturation < 90% during attempted tracheal intubation. Arterial blood gases were sampled from an arterial catheter immediately after intubation. The mean (SD) PaO2 was 43.7 (15.2) kPa in the THRIVE group vs. 41.9 (16.2) kPa in the facemask group (p = 0.722); PaCO2 was 5.8 (1.1) kPa in the THRIVE group vs. 5.6 (1.0) kPa in the facemask group (p = 0.631); arterial pH was 7.36 (0.05) in the THRIVE group vs. 7.34 (0.06) in the facemask group (p = 0.447). No airway rescue manoeuvres were needed, and there were no differences in the number of laryngoscopy attempts between the groups. In spite of this, patients in the THRIVE group had a significantly longer apnoea time of 248 (71) s compared with 123 (55) s in the facemask group (p < 0.001). Transnasal humidified rapid insufflation ventilatory exchange is a practicable method for pre-oxygenating patients during rapid sequence induction of general anaesthesia for emergency surgery; we found that it maintained an equivalent blood gas profile to facemask pre-oxygenation, in spite of a significantly longer apnoea time.
ER  - 
