# Supplementary material for: High-flow nasal cannula for pre- and apneic oxygenation during rapid sequence induction intubation in emergency surgery: A systematic review and meta-analysis
Source: PLoS One. 2025 Jan 24;20(1):e0316918. doi: 10.1371/journal.pone.0316918 (PMC11760591; doi:10.1371/journal.pone.0316918)
Supplement: S10 File — (RIS) [file pone.0316918.s015.ris]

TY  - JOUR
AU  - Perera, A.
AU  - Alkouri, H.
AU  - Fogg, T.
AU  - Vassiliadis, J.
AU  - MacKenzie, J.
AU  - Wimalasena, Y.
TI  - Apnoeic oxygenation was associated with decreased desaturation rates during rapid sequence intubation in multiple Australian and New Zealand emergency departments
PY  - 2021
T2  - Emergency Medicine Journal
VL  - 38
IS  - 2
SP  - 118
EP  - 124
DO  - 10.1136/emermed-2019-208424
UR  - https://www-scopus-com-s.libyc.nudt.edu.cn:443/inward/record.uri?eid=2-s2.0-85097535614&doi=10.1136%2femermed-2019-208424&partnerID=40&md5=705946b6e7cc450dbbe0c652770e9be8
M3  - Article
DB  - Scopus
N1  - Export Date: 04 August 2024; Cited By: 8
ER  -

TY  - JOUR
AU  - Waheed, S.
AU  - Kapadia, N.N.
AU  - Khan, M.F.
AU  - Kerai, S.M.
AU  - Raheem, A.
AU  - Naeem, R.
TI  - Randomised controlled trial to assess the effectiveness of apnoeic oxygenation in adults using low-flow or high-flow nasal cannula with head side elevation versus usual care to prevent desaturation during endotracheal intubation in the emergency department (ApOxED): Study protocol
PY  - 2020
T2  - BMJ Open
VL  - 10
IS  - 11
C7  - 037964
DO  - 10.1136/bmjopen-2020-037964
UR  - https://www-scopus-com-s.libyc.nudt.edu.cn:443/inward/record.uri?eid=2-s2.0-85096260367&doi=10.1136%2fbmjopen-2020-037964&partnerID=40&md5=11efc1a5037f8cbd013d5d035049960c
M3  - Article
DB  - Scopus
N1  - Export Date: 04 August 2024; Cited By: 2
ER  -

TY  - JOUR
AU  - Raineri, S.M.
AU  - Cortegiani, A.
AU  - Accurso, G.
AU  - Procaccianti, C.
AU  - Vitale, F.
AU  - Caruso, S.
AU  - Giarratano, A.
AU  - Gregoretti, C.
TI  - Efficacy and safety of using high-flow nasal oxygenation in patients undergoing rapid sequence intubation
ST  - Hızlı ardışık entübasyon uygulanan hastalarda yüksek-akımlı nazal oksijenasyonun etkinliği ve güvenliği
PY  - 2017
T2  - Turk Anesteziyoloji ve Reanimasyon Dernegi Dergisi
VL  - 45
IS  - 6
SP  - 335
EP  - 339
DO  - 10.5152/TJAR.2017.47048
UR  - https://www-scopus-com-s.libyc.nudt.edu.cn:443/inward/record.uri?eid=2-s2.0-85040325872&doi=10.5152%2fTJAR.2017.47048&partnerID=40&md5=732c569ee2d9d37dbbea3f1970614201
M3  - Article
DB  - Scopus
N1  - Export Date: 04 August 2024; Cited By: 15
ER  -

TY  - JOUR
AU  - Ramkumar, V.
AU  - Dinesh, E.
AU  - Shetty, S.R.
AU  - Shah, A.
AU  - Kundra, P.
AU  - Das, S.
AU  - Myatra, S.N.
AU  - Ahmed, S.M.
AU  - Divatia, J.V.
AU  - Patwa, A.
AU  - Garg, R.
AU  - Raveendra, U.S.
AU  - Rajan, J.
AU  - Pawar, D.K.
AU  - Ramesh, S.
TI  - All India difficult airway association 2016 guidelines for the management of unanticipated difficult tracheal intubation in obstetrics
PY  - 2016
T2  - Indian Journal of Anaesthesia
VL  - 60
IS  - 12
SP  - 899
EP  - 905
DO  - 10.4103/0019-5049.195482
UR  - https://www-scopus-com-s.libyc.nudt.edu.cn:443/inward/record.uri?eid=2-s2.0-85007415779&doi=10.4103%2f0019-5049.195482&partnerID=40&md5=5fe2d67fad461c574429522caaa3ecb4
M3  - Article
DB  - Scopus
N1  - Export Date: 04 August 2024; Cited By: 33
ER  -

TY  - JOUR
AU  - Lodenius, Å.
AU  - Piehl, J.
AU  - Östlund, A.
AU  - Ullman, J.
AU  - Jonsson Fagerlund, M.
TI  - Transnasal humidified rapid-insufflation ventilatory exchange (THRIVE) vs. facemask breathing pre-oxygenation for rapid sequence induction in adults: a prospective randomised non-blinded clinical trial
PY  - 2018
T2  - Anaesthesia
VL  - 73
IS  - 5
SP  - 564
EP  - 571
DO  - 10.1111/anae.14215
UR  - https://www-scopus-com-s.libyc.nudt.edu.cn:443/inward/record.uri?eid=2-s2.0-85040653106&doi=10.1111%2fanae.14215&partnerID=40&md5=328f20fa794ec79febcc3aad8a090a62
M3  - Article
DB  - Scopus
N1  - Export Date: 04 August 2024; Cited By: 91
ER  -

TY  - JOUR
AU  - Gleason, J.M.
AU  - Christian, B.R.
AU  - Barton, E.D.
TI  - Nasal cannula apneic oxygenation prevents desaturation during endotracheal intubation: An integrative literature review
PY  - 2018
T2  - Western Journal of Emergency Medicine
VL  - 19
IS  - 2
SP  - 403
EP  - 411
DO  - 10.5811/westjem.2017.12.34699
UR  - https://www-scopus-com-s.libyc.nudt.edu.cn:443/inward/record.uri?eid=2-s2.0-85043307240&doi=10.5811%2fwestjem.2017.12.34699&partnerID=40&md5=12bbf16d1d85ea52de68761fc48911a1
M3  - Article
DB  - Scopus
N1  - Export Date: 04 August 2024; Cited By: 52
ER  -

TY  - JOUR
AU  - Riddell, A.
TI  - The Effect of Apneic Oxygenation on Reducing Hypoxemia during Rapid Sequence Induction and Intubation in the Acutely Ill or Injured
PY  - 2017
T2  - Advanced Emergency Nursing Journal
VL  - 39
IS  - 4
SP  - 309
EP  - 317
DO  - 10.1097/TME.0000000000000168
UR  - https://www-scopus-com-s.libyc.nudt.edu.cn:443/inward/record.uri?eid=2-s2.0-85033773750&doi=10.1097%2fTME.0000000000000168&partnerID=40&md5=f5cf7adc42e240c1354bc9d481200678
M3  - Article
DB  - Scopus
N1  - Export Date: 04 August 2024; Cited By: 2
ER  -

TY  - JOUR
AU  - Ayanmanesh, F.
AU  - Abdat, R.
AU  - Jurine, A.
AU  - Azale, M.
AU  - Rousseaux, G.
AU  - Coulons, S.
AU  - Samain, E.
AU  - Brasher, C.
AU  - Julien-Marsollier, F.
AU  - Dahmani, S.
TI  - Transnasal humidified rapid-insufflation ventilatory exchange during rapid sequence induction in children
PY  - 2021
T2  - Anaesthesia Critical Care and Pain Medicine
VL  - 40
IS  - 2
C7  - 100817
DO  - 10.1016/j.accpm.2021.100817
UR  - https://www-scopus-com-s.libyc.nudt.edu.cn:443/inward/record.uri?eid=2-s2.0-85102244689&doi=10.1016%2fj.accpm.2021.100817&partnerID=40&md5=99b2b5191e684ed2f48c695f279d87ae
M3  - Article
DB  - Scopus
N1  - Export Date: 04 August 2024; Cited By: 5
ER  -

TY  - JOUR
AU  - McQuade, D.
AU  - Miller, M.R.
AU  - Hayes-Bradley, C.
TI  - Addition of nasal cannula can either impair or enhance preoxygenation with a bag valve mask: A randomized crossover design study comparing oxygen flow rates
PY  - 2018
T2  - Anesthesia and Analgesia
VL  - 126
IS  - 4
SP  - 1214
EP  - 1218
DO  - 10.1213/ANE.0000000000002341
UR  - https://www-scopus-com-s.libyc.nudt.edu.cn:443/inward/record.uri?eid=2-s2.0-85049885198&doi=10.1213%2fANE.0000000000002341&partnerID=40&md5=255396b8448a8ee4ffe12082eef52c64
M3  - Article
DB  - Scopus
N1  - Export Date: 04 August 2024; Cited By: 10
ER  -

TY  - JOUR
AU  - Jaber, S.
AU  - De Jong, A.
AU  - Schaefer, M.S.
AU  - Zhang, J.
AU  - Ma, X.
AU  - Hao, X.
AU  - Zhou, S.
AU  - Lv, S.
AU  - Banner-Goodspeed, V.
AU  - Niu, X.
AU  - Sfara, T.
AU  - Talmor, D.
TI  - Preoxygenation with standard facemask combining apnoeic oxygenation using high flow nasal cannula versuss standard facemask alone in patients with and without obesity: the OPTIMASK international study
PY  - 2023
T2  - Annals of Intensive Care
VL  - 13
IS  - 1
C7  - 26
DO  - 10.1186/s13613-023-01124-x
UR  - https://www-scopus-com-s.libyc.nudt.edu.cn:443/inward/record.uri?eid=2-s2.0-85152696432&doi=10.1186%2fs13613-023-01124-x&partnerID=40&md5=62c80813ad8d8e4aefa00aaf81866cfc
M3  - Article
DB  - Scopus
N1  - Export Date: 04 August 2024; Cited By: 3
ER  -

TY  - JOUR
AU  - Clrll, M.F.
AU  - Akarca, M.
AU  - Unal Akoglu, E.
AU  - Cimilli Ozturk, T.
AU  - Onur, Ö.
TI  - High-Flow Nasal Cannula versus Bag Valve Mask for Preoxygenation during Rapid Sequence Intubation in the Emergency Department: A Single-Center, Prospective, Randomized Controlled Trial
PY  - 2024
T2  - Prehospital and Disaster Medicine
VL  - 39
IS  - 1
SP  - 45
EP  - 51
DO  - 10.1017/S1049023X23006684
UR  - https://www-scopus-com-s.libyc.nudt.edu.cn:443/inward/record.uri?eid=2-s2.0-85185614402&doi=10.1017%2fS1049023X23006684&partnerID=40&md5=bde4be5fc1756c29cfcf17e2abd48e2a
M3  - Article
DB  - Scopus
N1  - Export Date: 04 August 2024; Cited By: 0
ER  -

TY  - JOUR
AU  - Hameed, I.Z.S.
AU  - Hazra, D.
AU  - Ganesan, P.
AU  - Prabhakar, A.K.P.
TI  - Does apneic oxygenation with nasopharyngeal cannula during intubation improve the oxygenation in patients with acute hypoxemic respiratory failure compared to the standard bag valve mask preoxygenation? An open‑labeled randomized control trial
PY  - 2024
T2  - Turkish Journal of Emergency Medicine
VL  - 24
IS  - 1
SP  - 33
EP  - 40
DO  - 10.4103/tjem.tjem_176_23
UR  - https://www-scopus-com-s.libyc.nudt.edu.cn:443/inward/record.uri?eid=2-s2.0-85187999578&doi=10.4103%2ftjem.tjem_176_23&partnerID=40&md5=60d09bb0dd94ad898ab5aa01258b3441
M3  - Article
DB  - Scopus
N1  - Export Date: 04 August 2024; Cited By: 0
ER  -

TY  - JOUR
AU  - Myatra, S.N.
AU  - Dhawan, I.
AU  - D Souza, S.A.
AU  - Elakkumanan, L.B.
AU  - Jain, D.
AU  - Natarajan, P.
TI  - Recent advances in airway management
PY  - 2023
T2  - Indian Journal of Anaesthesia
VL  - 67
IS  - 1
SP  - 48
EP  - 55
DO  - 10.4103/ija.ija_26_23
UR  - https://www-scopus-com-s.libyc.nudt.edu.cn:443/inward/record.uri?eid=2-s2.0-85147997522&doi=10.4103%2fija.ija_26_23&partnerID=40&md5=036d269e12820ed6a73d07960a7f6749
M3  - Article
DB  - Scopus
N1  - Export Date: 04 August 2024; Cited By: 1
ER  -

TY  - JOUR
AU  - Wang, W.
AU  - Zhang, W.
AU  - Lu, Y.
AU  - Xu, Y.
AU  - Zhang, Y.
AU  - Shi, H.
AU  - Wang, X.
TI  - Comparison of the Effectiveness of Transnasal Humidified Rapid Insufflation Ventilator Exchange (THRIVE) with Facemask Pre-Oxygenation in 40 Patients 365 Years of Age Undergoing General Anaesthesia During Gastrointestinal Surgery for Intestinal Obstruction
PY  - 2022
T2  - Medical Science Monitor
VL  - 28
C7  - e938168
DO  - 10.12659/MSM.938168
UR  - https://www-scopus-com-s.libyc.nudt.edu.cn:443/inward/record.uri?eid=2-s2.0-85143321350&doi=10.12659%2fMSM.938168&partnerID=40&md5=5c405fc4d1b6c1331fb1b96ac06bb7b7
M3  - Article
DB  - Scopus
N1  - Export Date: 04 August 2024; Cited By: 1
ER  -

TY  - JOUR
AU  - Ynineb, Y.
AU  - Boglietto, E.
AU  - Bonnet, F.
AU  - Quesnel, C.
AU  - Garnier, M.
TI  - Face-To-Face Double-Lumen Tube Intubation With the Airtraq Video Laryngoscope for Emergency Thoracic Surgery: A Case Report
PY  - 2022
T2  - Seminars in Cardiothoracic and Vascular Anesthesia
VL  - 26
IS  - 1
SP  - 90
EP  - 94
DO  - 10.1177/10892532211007664
UR  - https://www-scopus-com-s.libyc.nudt.edu.cn:443/inward/record.uri?eid=2-s2.0-85104294238&doi=10.1177%2f10892532211007664&partnerID=40&md5=eb43463b174685b9a8bd0a00d24c57d5
M3  - Article
DB  - Scopus
N1  - Export Date: 04 August 2024; Cited By: 6
ER  -

TY  - JOUR
AU  - Sjöblom, A.
AU  - Hedberg, M.
AU  - Gille, A.
AU  - Guerra, A.
AU  - Aanesen, V.
AU  - Forsberg, I.-M.
AU  - Fagerlund, M.J.
TI  - Pre-oxygenation using high-flow nasal oxygen versus tight facemask in trauma patients undergoing emergency anaesthesia
PY  - 2024
T2  - Acta Anaesthesiologica Scandinavica
VL  - 68
IS  - 4
SP  - 447
EP  - 456
DO  - 10.1111/aas.14368
UR  - https://www-scopus-com-s.libyc.nudt.edu.cn:443/inward/record.uri?eid=2-s2.0-85180226304&doi=10.1111%2faas.14368&partnerID=40&md5=76083fd8e709775884bcb02893c56eda
M3  - Article
DB  - Scopus
N1  - Export Date: 04 August 2024; Cited By: 1
ER  -

TY  - JOUR
AU  - Riyapan, S.
AU  - Lubin, J.
TI  - Apneic Oxygenation May Not Prevent Severe Hypoxemia During Rapid Sequence Intubation: A Retrospective Helicopter Emergency Medical Service Study
PY  - 2016
T2  - Air Medical Journal
VL  - 35
IS  - 6
SP  - 365
EP  - 368
DO  - 10.1016/j.amj.2016.07.008
UR  - https://www-scopus-com-s.libyc.nudt.edu.cn:443/inward/record.uri?eid=2-s2.0-84994501928&doi=10.1016%2fj.amj.2016.07.008&partnerID=40&md5=def0791cb122647a8f8720634cf20496
M3  - Article
DB  - Scopus
N1  - Export Date: 04 August 2024; Cited By: 16
ER  -

TY  - JOUR
AU  - Grant, S.
AU  - Khan, F.
AU  - Keijzers, G.
AU  - Shirran, M.
AU  - Marneros, L.
TI  - Ventilator-assisted preoxygenation: Protocol for combining non-invasive ventilation and apnoeic oxygenation using a portable ventilator
PY  - 2016
T2  - EMA - Emergency Medicine Australasia
VL  - 28
IS  - 1
SP  - 67
EP  - 72
DO  - 10.1111/1742-6723.12524
UR  - https://www-scopus-com-s.libyc.nudt.edu.cn:443/inward/record.uri?eid=2-s2.0-84957427637&doi=10.1111%2f1742-6723.12524&partnerID=40&md5=4f386937dd952a358014dfa27737dad6
M3  - Article
DB  - Scopus
N1  - Export Date: 04 August 2024; Cited By: 12
ER  -

TY  - JOUR
AU  - Mosier, J.
AU  - Reardon, R.F.
AU  - DeVries, P.A.
AU  - Stang, J.L.
AU  - Nelsen, A.
AU  - Prekker, M.E.
AU  - Driver, B.E.
TI  - Time to Loss of Preoxygenation in Emergency Department Patients
PY  - 2020
T2  - Journal of Emergency Medicine
VL  - 59
IS  - 5
SP  - 637
EP  - 642
DO  - 10.1016/j.jemermed.2020.06.064
UR  - https://www-scopus-com-s.libyc.nudt.edu.cn:443/inward/record.uri?eid=2-s2.0-85089136879&doi=10.1016%2fj.jemermed.2020.06.064&partnerID=40&md5=e86f88730fecec2e6d8b76ffa0ee68e9
M3  - Article
DB  - Scopus
N1  - Export Date: 04 August 2024; Cited By: 8
ER  -

TY  - JOUR
AU  - Overmann, K.M.
AU  - Boyd, S.D.
AU  - Zhang, Y.
AU  - Kerrey, B.T.
TI  - Apneic oxygenation to prevent oxyhemoglobin desaturation during rapid sequence intubation in a pediatric emergency department
PY  - 2019
T2  - American Journal of Emergency Medicine
VL  - 37
IS  - 8
SP  - 1416
EP  - 1421
DO  - 10.1016/j.ajem.2018.10.030
UR  - https://www-scopus-com-s.libyc.nudt.edu.cn:443/inward/record.uri?eid=2-s2.0-85055883268&doi=10.1016%2fj.ajem.2018.10.030&partnerID=40&md5=d5069cff59e450e447a5de13b7899f9b
M3  - Article
DB  - Scopus
N1  - Export Date: 04 August 2024; Cited By: 23
ER  -

TY  - JOUR
AU  - Crewdson, K.
AU  - Heywoth, A.
AU  - Rehn, M.
AU  - Sadek, S.
AU  - Lockey, D.
TI  - Apnoeic oxygenation for emergency anaesthesia of pre-hospital trauma patients
PY  - 2021
T2  - Scandinavian Journal of Trauma, Resuscitation and Emergency Medicine
VL  - 29
IS  - 1
C7  - 10
DO  - 10.1186/s13049-020-00817-7
UR  - https://www-scopus-com-s.libyc.nudt.edu.cn:443/inward/record.uri?eid=2-s2.0-85098844678&doi=10.1186%2fs13049-020-00817-7&partnerID=40&md5=d62db647c3a4508cd486247dac9d14f0
M3  - Article
DB  - Scopus
N1  - Export Date: 04 August 2024; Cited By: 7
ER  -

TY  - JOUR
AU  - Myatra, S.N.
AU  - Ahmed, S.M.
AU  - Kundra, P.
AU  - Garg, R.
AU  - Ramkumar, V.
AU  - Patwa, A.
AU  - Shah, A.
AU  - Raveendra, U.S.
AU  - Shetty, S.R.
AU  - Rajan, J.
AU  - Pawar, D.K.
AU  - Ramesh, S.
AU  - Das, S.
AU  - Divatia, J.V.
TI  - The all India difficult airway association 2016 guidelines for tracheal intubation in the intensive care unit
PY  - 2016
T2  - Indian Journal of Anaesthesia
VL  - 60
IS  - 12
SP  - 922
EP  - 930
DO  - 10.4103/0019-5049.195485
UR  - https://www-scopus-com-s.libyc.nudt.edu.cn:443/inward/record.uri?eid=2-s2.0-85007470682&doi=10.4103%2f0019-5049.195485&partnerID=40&md5=bcb12bb9708f8cb0a31dabdd01356f74
M3  - Article
DB  - Scopus
N1  - Export Date: 04 August 2024; Cited By: 36
ER  -

TY  - JOUR
AU  - Scoccimarro, A.
AU  - West, J.R.
AU  - Kanter, M.
AU  - Caputo, N.D.
TI  - Waveform capnography: An alternative to physician gestalt in determining optimal intubating conditions after administration of paralytic agents
PY  - 2018
T2  - Emergency Medicine Journal
VL  - 35
IS  - 1
SP  - 62
EP  - 64
DO  - 10.1136/emermed-2017-206922
UR  - https://www-scopus-com-s.libyc.nudt.edu.cn:443/inward/record.uri?eid=2-s2.0-85052315823&doi=10.1136%2femermed-2017-206922&partnerID=40&md5=2faee557b72ab89a3cd2982fc169d79e
M3  - Article
DB  - Scopus
N1  - Export Date: 04 August 2024; Cited By: 1
ER  -

TY  - JOUR
AU  - Sjöblom, A.
AU  - Hedberg, M.
AU  - Johansson, S.
AU  - Henningsson, R.
AU  - Soumpasis, I.
AU  - Lafrenz, H.
AU  - Törnberg, D.
AU  - Lodenius, Å.
AU  - Fagerlund, M.J.
TI  - Pre-oxygenation using high-flow nasal oxygen in parturients undergoing caesarean section in general anaesthesia: A prospective, multi-centre, pilot study
PY  - 2023
T2  - Acta Anaesthesiologica Scandinavica
VL  - 67
IS  - 8
SP  - 1028
EP  - 1036
DO  - 10.1111/aas.14264
UR  - https://www-scopus-com-s.libyc.nudt.edu.cn:443/inward/record.uri?eid=2-s2.0-85159101873&doi=10.1111%2faas.14264&partnerID=40&md5=13629b5e83d1e33872854b261fd36e6e
M3  - Article
DB  - Scopus
N1  - Export Date: 04 August 2024; Cited By: 4
ER  -

TY  - JOUR
AU  - Sjöblom, A.
AU  - Broms, J.
AU  - Hedberg, M.
AU  - Lodenius, Å.
AU  - Furubacke, A.
AU  - Henningsson, R.
AU  - Wiklund, A.
AU  - Nabecker, S.
AU  - Theiler, L.
AU  - Jonsson Fagerlund, M.
TI  - Pre-oxygenation using high-flow nasal oxygen vs. tight facemask during rapid sequence induction
PY  - 2021
T2  - Anaesthesia
VL  - 76
IS  - 9
SP  - 1176
EP  - 1183
DO  - 10.1111/anae.15426
UR  - https://www-scopus-com-s.libyc.nudt.edu.cn:443/inward/record.uri?eid=2-s2.0-85100901414&doi=10.1111%2fanae.15426&partnerID=40&md5=eb38edbe6796b027813e44b91c7f4f09
M3  - Article
DB  - Scopus
N1  - Export Date: 04 August 2024; Cited By: 31
ER  -

TY  - JOUR
AU  - Sakles, J.C.
AU  - Mosier, J.M.
AU  - Patanwala, A.E.
AU  - Arcaris, B.
AU  - Dicken, J.M.
AU  - Reardon, R.F.
TI  - First Pass Success Without Hypoxemia is Increased with the Use of Apneic Oxygenation during Rapid Sequence Intubation in the Emergency Department
PY  - 2016
T2  - Academic Emergency Medicine
VL  - 23
IS  - 6
SP  - 703
EP  - 710
DO  - 10.1111/acem.12931
UR  - https://www-scopus-com-s.libyc.nudt.edu.cn:443/inward/record.uri?eid=2-s2.0-84969972300&doi=10.1111%2facem.12931&partnerID=40&md5=20ce14e7245391e96e08b9f14937efd0
M3  - Article
DB  - Scopus
N1  - Export Date: 04 August 2024; Cited By: 56
ER  -

TY  - JOUR
AU  - Wimalasena, Y.
AU  - Burns, B.
AU  - Reid, C.
AU  - Ware, S.
AU  - Habig, K.
TI  - Apneic oxygenation was associated with decreased desaturation rates during rapid sequence intubation by an australian helicopter emergency medicine service
PY  - 2015
T2  - Annals of Emergency Medicine
VL  - 65
IS  - 4
SP  - 371
EP  - 376
DO  - 10.1016/j.annemergmed.2014.11.014
UR  - https://www-scopus-com-s.libyc.nudt.edu.cn:443/inward/record.uri?eid=2-s2.0-84930383214&doi=10.1016%2fj.annemergmed.2014.11.014&partnerID=40&md5=8f8f3d3dfa7715091f4c40f6bd531cd2
M3  - Article
DB  - Scopus
N1  - Export Date: 04 August 2024; Cited By: 95
ER  -

TY  - JOUR
AU  - Patwa, A.
AU  - Shah, A.
AU  - Garg, R.
AU  - DIvatia, J.
AU  - Kundra, P.
AU  - Doctor, J.R.
AU  - Shetty, S.
AU  - Ahmed, S.
AU  - Das, S.
AU  - Myatra, S.
TI  - All India difficult airway association (AIDAA) consensus guidelines for airway management in the operating room during the COVID-19 pandemic
PY  - 2020
T2  - Indian Journal of Anaesthesia
VL  - 64
IS  - 14
SP  - S107
EP  - S115
DO  - 10.4103/ija.IJA_498_20
UR  - https://www-scopus-com-s.libyc.nudt.edu.cn:443/inward/record.uri?eid=2-s2.0-85085749153&doi=10.4103%2fija.IJA_498_20&partnerID=40&md5=160becb146449c72e30d49dab0596185
M3  - Article
DB  - Scopus
N1  - Export Date: 04 August 2024; Cited By: 52
ER  -

TY  - JOUR
AU  - Bucher, J.
AU  - Koyfman, A.
TI  - Intubation of the neurologically injured patient
PY  - 2015
T2  - Journal of Emergency Medicine
VL  - 49
IS  - 6
SP  - 920
EP  - 927
DO  - 10.1016/j.jemermed.2015.06.078
UR  - https://www-scopus-com-s.libyc.nudt.edu.cn:443/inward/record.uri?eid=2-s2.0-84947616733&doi=10.1016%2fj.jemermed.2015.06.078&partnerID=40&md5=1ce3a3be0ad6736f48057693e268d80d
M3  - Article
DB  - Scopus
N1  - Export Date: 04 August 2024; Cited By: 18
ER  -

TY  - JOUR
AU  - Myatra, S.N.
AU  - Ahmed, S.M.
AU  - Kundra, P.
AU  - Garg, R.
AU  - Ramkumar, V.
AU  - Patwa, A.
AU  - Shah, A.
AU  - Raveendra, U.S.
AU  - Shetty, S.R.
AU  - Doctor, J.R.
AU  - Pawar, D.K.
AU  - Ramesh, S.
AU  - Das, S.
AU  - Divatia, J.V.
TI  - Republication: All India difficult airway association 2016 guidelines for tracheal intubation in the intensive care unit
PY  - 2017
T2  - Indian Journal of Critical Care Medicine
VL  - 21
IS  - 3
SP  - 146
EP  - 153
DO  - 10.4103/ijccm.IJCCM_57_17
UR  - https://www-scopus-com-s.libyc.nudt.edu.cn:443/inward/record.uri?eid=2-s2.0-85015385621&doi=10.4103%2fijccm.IJCCM_57_17&partnerID=40&md5=9e85234a0d7718b1b6b32e7ddc6a4755
M3  - Article
DB  - Scopus
N1  - Export Date: 04 August 2024; Cited By: 14
ER  -

TY  - JOUR
AU  - Butterfield, M.
AU  - Bodnar, D.
AU  - Williamson, F.
AU  - Parker, L.
AU  - Ryan, G.
TI  - Prevalence of secondary insults and outcomes of patients with traumatic brain injury intubated in the prehospital setting: a retrospective cohort study
PY  - 2023
T2  - Emergency Medicine Journal
VL  - 40
IS  - 3
SP  - 167
EP  - 174
DO  - 10.1136/emermed-2022-212513
UR  - https://www-scopus-com-s.libyc.nudt.edu.cn:443/inward/record.uri?eid=2-s2.0-85148773501&doi=10.1136%2femermed-2022-212513&partnerID=40&md5=8fdea00d4514139d6ea75de89916c6b5
M3  - Article
DB  - Scopus
N1  - Export Date: 04 August 2024; Cited By: 3
ER  -

TY  - JOUR
AU  - Chua, M.T.
AU  - Khan, F.A.
AU  - Ng, W.M.
AU  - Lu, Q.
AU  - Low, M.J.W.
AU  - Yau, Y.W.
AU  - Punyadasa, A.
AU  - Kuan, W.S.
TI  - Pre- and Apnoeic high flow oxygenation for RApid sequence intubation in the Emergency department (Pre-AeRATE): Study protocol for a multicentre, randomised controlled trial
PY  - 2019
T2  - Trials
VL  - 20
IS  - 1
C7  - 195
DO  - 10.1186/s13063-019-3305-8
UR  - https://www-scopus-com-s.libyc.nudt.edu.cn:443/inward/record.uri?eid=2-s2.0-85063949293&doi=10.1186%2fs13063-019-3305-8&partnerID=40&md5=11174277e36a47e037405d50ad06c93f
M3  - Article
DB  - Scopus
N1  - Export Date: 04 August 2024; Cited By: 7
ER  -

TY  - JOUR
AU  - Guitton, C.
AU  - Ehrmann, S.
AU  - Volteau, C.
AU  - Colin, G.
AU  - Maamar, A.
AU  - Jean-Michel, V.
AU  - Mahe, P.-J.
AU  - Landais, M.
AU  - Brule, N.
AU  - Bretonnière, C.
AU  - Zambon, O.
AU  - Vourc’h, M.
TI  - Nasal high-flow preoxygenation for endotracheal intubation in the critically ill patient: a randomized clinical trial
PY  - 2019
T2  - Intensive Care Medicine
VL  - 45
IS  - 4
SP  - 447
EP  - 458
DO  - 10.1007/s00134-019-05529-w
UR  - https://www-scopus-com-s.libyc.nudt.edu.cn:443/inward/record.uri?eid=2-s2.0-85060335308&doi=10.1007%2fs00134-019-05529-w&partnerID=40&md5=8d0ece46be22cf83f972dba04c01da5f
M3  - Article
DB  - Scopus
N1  - Export Date: 04 August 2024; Cited By: 84
ER  -

TY  - JOUR
AU  - Kulkarni, K.S.
AU  - Dave, N.
AU  - Saran, S.
AU  - Garasia, M.
AU  - Parelkar, S.
TI  - Ultra-modified rapid sequence induction with transnasal humidified rapid insufflation ventilatory exchange: Challenging convention
PY  - 2018
T2  - Indian Journal of Anaesthesia
VL  - 62
IS  - 4
SP  - 310
EP  - 313
DO  - 10.4103/ija.IJA_536_17
UR  - https://www-scopus-com-s.libyc.nudt.edu.cn:443/inward/record.uri?eid=2-s2.0-85045336459&doi=10.4103%2fija.IJA_536_17&partnerID=40&md5=223129c560b8786d0bf1a64333eb9b60
M3  - Article
DB  - Scopus
N1  - Export Date: 04 August 2024; Cited By: 1
ER  -

TY  - JOUR
AU  - Chua, M.T.
AU  - Ng, W.M.
AU  - Lu, Q.
AU  - Low, M.J.W.
AU  - Punyadasa, A.
AU  - Cove, M.E.
AU  - Yau, Y.W.
AU  - Khan, F.A.
AU  - Kuan, W.S.
TI  - Pre- and apnoeic high-flow oxygenation for rapid sequence intubation in the emergency department (the Pre-AeRATE trial): A multicentre randomised controlled trial
PY  - 2022
T2  - Annals of the Academy of Medicine, Singapore
VL  - 51
IS  - 3
SP  - 149
EP  - 160
DO  - 10.47102/annals-acadmedsg.2021407
UR  - https://www-scopus-com-s.libyc.nudt.edu.cn:443/inward/record.uri?eid=2-s2.0-85127530903&doi=10.47102%2fannals-acadmedsg.2021407&partnerID=40&md5=ee12adc87ac3ed2c7bc5459222882837
M3  - Article
DB  - Scopus
N1  - Export Date: 04 August 2024; Cited By: 7
ER  -

TY  - JOUR
AU  - Stampfl, M.
AU  - Tillman, D.
AU  - Borelli, N.
AU  - Bandara, T.
AU  - Cathers, A.
TI  - Rapid Sequence Intubation Using the SEADUC Manual Suction Unit in a Contaminated Airway
PY  - 2023
T2  - Air Medical Journal
VL  - 42
IS  - 4
SP  - 296
EP  - 299
DO  - 10.1016/j.amj.2023.03.007
UR  - https://www-scopus-com-s.libyc.nudt.edu.cn:443/inward/record.uri?eid=2-s2.0-85152707477&doi=10.1016%2fj.amj.2023.03.007&partnerID=40&md5=66cbf5f82c49f82a62e33498f8a1c36f
M3  - Article
DB  - Scopus
N1  - Export Date: 04 August 2024; Cited By: 0
ER  -

TY  - JOUR
AU  - Huda, A.U.
AU  - Deabes, A.M.
TI  - Perioperative anesthesia management of a pregnant patient with COVID-19 and Guillain-Barre syndrome undergoing emergency cesarean section – a case report
PY  - 2021
T2  - Anaesthesia, Pain and Intensive Care
VL  - 25
IS  - 3
SP  - 395
EP  - 398
DO  - 10.35975/apic.v25i3.1517
UR  - https://www-scopus-com-s.libyc.nudt.edu.cn:443/inward/record.uri?eid=2-s2.0-85108907278&doi=10.35975%2fapic.v25i3.1517&partnerID=40&md5=26cc62fe18840cea038022fcd19ad92d
M3  - Article
DB  - Scopus
N1  - Export Date: 04 August 2024; Cited By: 0
ER  -

TY  - JOUR
AU  - Aroonpruksakul, N.
AU  - Sangsungnern, P.
AU  - Kiatchai, T.
TI  - Apneic oxygenation with low-flow oxygen cannula for rapid sequence induction and intubation in pediatric patients: a randomized-controlled trial
PY  - 2022
T2  - Translational Pediatrics
VL  - 11
IS  - 4
SP  - 427
EP  - 437
DO  - 10.21037/tp-21-484
UR  - https://www-scopus-com-s.libyc.nudt.edu.cn:443/inward/record.uri?eid=2-s2.0-85129035679&doi=10.21037%2ftp-21-484&partnerID=40&md5=f9321c78df42e36cc7a4b2cea8c40fa9
M3  - Article
DB  - Scopus
N1  - Export Date: 04 August 2024; Cited By: 1
ER  -

TY  - JOUR
AU  - Wu, Y.-M.
AU  - Li, C.-C.
AU  - Huang, S.-Y.
AU  - Su, Y.-H.
AU  - Wang, C.-W.
AU  - Chen, J.-T.
AU  - Shen, S.-C.
AU  - Lo, P.-H.
AU  - Yang, Y.-L.
AU  - Cherng, Y.-G.
AU  - Wu, H.-L.
AU  - Tai, Y.-H.
TI  - A Comparison of Oxygenation Efficacy between High-Flow Nasal Cannulas and Standard Facemasks during Elective Tracheal Intubation for Patients with Obesity: A Randomized Controlled Trial
PY  - 2022
T2  - Journal of Clinical Medicine
VL  - 11
IS  - 6
C7  - 1700
DO  - 10.3390/jcm11061700
UR  - https://www-scopus-com-s.libyc.nudt.edu.cn:443/inward/record.uri?eid=2-s2.0-85126849563&doi=10.3390%2fjcm11061700&partnerID=40&md5=704fa0056a1abc2a68977e759c79633f
M3  - Article
DB  - Scopus
N1  - Export Date: 04 August 2024; Cited By: 9
ER  -

TY  - JOUR
AU  - Mir, F.
AU  - Patel, A.
AU  - Iqbal, R.
AU  - Cecconi, M.
AU  - Nouraei, S.A.R.
TI  - A randomised controlled trial comparing transnasal humidified rapid insufflation ventilatory exchange (THRIVE) pre-oxygenation with facemask pre-oxygenation in patients undergoing rapid sequence induction of anaesthesia
PY  - 2017
T2  - Anaesthesia
VL  - 72
IS  - 4
SP  - 439
EP  - 443
DO  - 10.1111/anae.13799
UR  - https://www-scopus-com-s.libyc.nudt.edu.cn:443/inward/record.uri?eid=2-s2.0-85007475089&doi=10.1111%2fanae.13799&partnerID=40&md5=551a5a8855ae1a76af9e3690873d508d
M3  - Article
DB  - Scopus
N1  - Export Date: 04 August 2024; Cited By: 156
ER  -

TY  - JOUR
AU  - Pillai, A.
AU  - Chikhani, M.
AU  - Hardman, J.G.
TI  - Apnoeic oxygenation in pregnancy: a modelling investigation
PY  - 2016
T2  - Anaesthesia
VL  - 71
IS  - 9
SP  - 1077
EP  - 1080
DO  - 10.1111/anae.13563
UR  - https://www-scopus-com-s.libyc.nudt.edu.cn:443/inward/record.uri?eid=2-s2.0-84982168417&doi=10.1111%2fanae.13563&partnerID=40&md5=c2d83d5940675b36cce5889474bb2e63
M3  - Article
DB  - Scopus
N1  - Export Date: 04 August 2024; Cited By: 26
ER  -

TY  - JOUR
AU  - Madhok, J.
AU  - Vogelsong, M.A.
AU  - Lee, T.C.
AU  - Wilson, J.G.
AU  - Mihm, F.
TI  - Retrospective Analysis of Peri-Intubation Hypoxemia During the Coronavirus Disease 2019 Epidemic Using a Protocol for Modified Airway Management
PY  - 2020
T2  - A and A Practice
VL  - 14
IS  - 14
SP  - E01360
DO  - 10.1213/XAA.0000000000001360
UR  - https://www-scopus-com-s.libyc.nudt.edu.cn:443/inward/record.uri?eid=2-s2.0-85100125545&doi=10.1213%2fXAA.0000000000001360&partnerID=40&md5=c442a36186bbcad7fff7ffafcc2eb75b
M3  - Article
DB  - Scopus
N1  - Export Date: 04 August 2024; Cited By: 1
ER  -

TY  - JOUR
AU  - Miller, K.A.
AU  - Eisenberg, M.A.
AU  - Abid, E.S.
AU  - Nagler, J.
TI  - Use of the C-MAC Macintosh 0 Blade for Intubation of Infants in the Emergency Department
PY  - 2021
T2  - Pediatric Emergency Care
VL  - 37
IS  - 7
SP  - E404
EP  - E405
DO  - 10.1097/PEC.0000000000001665
UR  - https://www-scopus-com-s.libyc.nudt.edu.cn:443/inward/record.uri?eid=2-s2.0-85109733692&doi=10.1097%2fPEC.0000000000001665&partnerID=40&md5=a1a2eb359d8e6acdb975ccb4d5962d89
M3  - Article
DB  - Scopus
N1  - Export Date: 04 August 2024; Cited By: 1
ER  -

TY  - JOUR
AU  - Vourc'H, M.
AU  - Huard, D.
AU  - Feuillet, F.
AU  - Baud, G.
AU  - Guichoux, A.
AU  - Surbled, M.
AU  - Tissot, M.
AU  - Chiffoleau, A.
AU  - Guitton, C.
AU  - Jaber, S.
AU  - Asehnoune, K.
TI  - Preoxygenation in difficult airway management: High-flow oxygenation by nasal cannula versus face mask (the PREOPTIDAM study). Protocol for a single-centre randomised study
PY  - 2019
T2  - BMJ Open
VL  - 9
IS  - 4
C7  - e025909
DO  - 10.1136/bmjopen-2018-025909
UR  - https://www-scopus-com-s.libyc.nudt.edu.cn:443/inward/record.uri?eid=2-s2.0-85065260671&doi=10.1136%2fbmjopen-2018-025909&partnerID=40&md5=ddae8097a181d15abceb636e969eb9da
M3  - Article
DB  - Scopus
N1  - Export Date: 04 August 2024; Cited By: 11
ER  -

TY  - JOUR
AU  - de Lemos Carvalho, V.E.
AU  - Couto, T.B.
AU  - Moura, B.M.H.
AU  - Schvartsman, C.
AU  - Reis, A.G.
TI  - Atropine does not prevent hypoxemia and bradycardia in tracheal intubation in the pediatric emergency department: observational study
ST  - O uso da atropina não previne hipoxemia e bradicardia na intubação traqueal no departamento de emergência pediátrica: estudo observacional
PY  - 2023
T2  - Revista Paulista de Pediatria
VL  - 42
C7  - e2022220
DO  - 10.1590/1984-0462/2024/42/2022220
UR  - https://www-scopus-com-s.libyc.nudt.edu.cn:443/inward/record.uri?eid=2-s2.0-85176758810&doi=10.1590%2f1984-0462%2f2024%2f42%2f2022220&partnerID=40&md5=e7814269e14d2d50e7a921bdc2daeaae
M3  - Article
DB  - Scopus
N1  - Export Date: 04 August 2024; Cited By: 1
ER  -

TY  - JOUR
AU  - Ng, I.
AU  - Krieser, R.
AU  - Mezzavia, P.
AU  - Lee, K.
AU  - Tseng, C.
AU  - Douglas, N.W.R.
AU  - Segal, R.
TI  - The Use of Transnasal Humidified Rapid-Insufflation Ventilatory Exchange (THRIVE) for Pre-Oxygenation in Neurosurgical Patients: A Randomised Controlled Trial
PY  - 2018
T2  - Anaesthesia and Intensive Care
VL  - 46
IS  - 4
SP  - 360
EP  - 367
DO  - 10.1177/0310057X1804600403
UR  - https://www-scopus-com-s.libyc.nudt.edu.cn:443/inward/record.uri?eid=2-s2.0-85052716284&doi=10.1177%2f0310057X1804600403&partnerID=40&md5=26b6abad9a36224ebf17e09f9332c23c
M3  - Article
DB  - Scopus
N1  - Export Date: 04 August 2024; Cited By: 33
ER  -
