# Supplementary material for: High-flow nasal cannula for pre- and apneic oxygenation during rapid sequence induction intubation in emergency surgery: A systematic review and meta-analysis
Source: PLoS One. 2025 Jan 24;20(1):e0316918. doi: 10.1371/journal.pone.0316918 (PMC11760591; doi:10.1371/journal.pone.0316918)
Supplement: S11 File — (CIW) [file pone.0316918.s016.ciw]

FN Clarivate Analytics Web of Science
VR 1.0
PT J
AU Karlupia, D
   Garg, K
   Jain, R
   Grewal, A
AF Karlupia, Diksha
   Garg, Kamakshi
   Jain, Richa
   Grewal, Anju
TI Transnasal Humidified Rapid-Insufflation Ventilatory Exchange Versus
   Conventional Facemask Breathing for Preoxygenation During Rapid Sequence
   Induction
SO CUREUS JOURNAL OF MEDICAL SCIENCE
EI 2168-8184
PD AUG 7
PY 2023
VL 15
IS 8
AR e43063
DI 10.7759/cureus.43063
UT WOS:001048051300013
PM 37680406
ER

PT J
AU Riva, T
   Préel, N
   Theiler, L
   Greif, R
   Bütikofer, L
   Ulmer, F
   Seiler, S
   Nabecker, S
AF Riva, T.
   Preel, N.
   Theiler, L.
   Greif, R.
   Buetikofer, L.
   Ulmer, F.
   Seiler, S.
   Nabecker, S.
TI Evaluating the ventilatory effect of transnasal humidified rapid
   insufflation ventilatory exchange in apnoeic small children with two
   different oxygen flow rates: a randomised controlled trial*
SO ANAESTHESIA
RI Robert, Greif/O-6392-2016; Greif, Robert/KHD-8084-2024
OI Robert, Greif/0000-0003-0160-2073; Butikofer, Lukas/0000-0002-0801-746X;
   Riva, Thomas/0000-0003-1297-3427
SN 0003-2409
EI 1365-2044
PD JUL
PY 2021
VL 76
IS 7
BP 924
EP 932
DI 10.1111/anae.15335
EA DEC 2020
UT WOS:000600779100001
PM 33351194
ER

PT J
AU Wu, YM
   Li, CC
   Huang, SY
   Su, YH
   Wang, CW
   Chen, JT
   Shen, SC
   Lo, PH
   Yang, YL
   Cherng, YG
   Wu, HL
   Tai, YH
AF Wu, Yu-Ming
   Li, Chun-Cheng
   Huang, Shih-Yu
   Su, Yen-Hao
   Wang, Chien-Wun
   Chen, Jui-Tai
   Shen, Shih-Chiang
   Lo, Po-Han
   Yang, Yun-Ling
   Cherng, Yih-Giun
   Wu, Hsiang-Ling
   Tai, Ying-Hsuan
TI A Comparison of Oxygenation Efficacy between High-Flow Nasal Cannulas
   and Standard Facemasks during Elective Tracheal Intubation for Patients
   with Obesity: A Randomized Controlled Trial
SO JOURNAL OF CLINICAL MEDICINE
RI Yu, ZH/KBC-6889-2024; tai, yh/GRR-4574-2022
OI Su, Yen-Hao/0000-0001-8288-3772
EI 2077-0383
PD MAR
PY 2022
VL 11
IS 6
AR 1700
DI 10.3390/jcm11061700
UT WOS:000775151700001
PM 35330025
ER

PT J
AU Rochwerg, B
   Einav, S
   Chaudhuri, D
   Mancebo, J
   Mauri, T
   Helviz, Y
   Goligher, EC
   Jaber, S
   Ricard, JD
   Rittayamai, N
   Roca, O
   Antonelli, M
   Maggiore, SM
   Demoule, A
   Hodgson, CL
   Mercat, A
   Wilcox, ME
   Granton, D
   Wang, D
   Azoulay, E
   Ouanes-Besbes, L
   Cinnella, G
   Rauseo, M
   Carvalho, C
   Dessap-Mekontso, A
   Fraser, J
   Frat, JP
   Gomersall, C
   Grasselli, G
   Hernandez, G
   Jog, S
   Pesenti, A
   Riviello, ED
   Slutsky, AS
   Stapleton, RD
   Talmor, D
   Thille, AW
   Brochard, L
   Burns, KEA
AF Rochwerg, Bram
   Einav, Sharon
   Chaudhuri, Dipayan
   Mancebo, Jordi
   Mauri, Tommaso
   Helviz, Yigal
   Goligher, Ewan C.
   Jaber, Samir
   Ricard, Jean-Damien
   Rittayamai, Nuttapol
   Roca, Oriol
   Antonelli, Massimo
   Maggiore, Salvatore Maurizio
   Demoule, Alexandre
   Hodgson, Carol L.
   Mercat, Alain
   Wilcox, M. Elizabeth
   Granton, David
   Wang, Dominic
   Azoulay, Elie
   Ouanes-Besbes, Lamia
   Cinnella, Gilda
   Rauseo, Michela
   Carvalho, Carlos
   Dessap-Mekontso, Armand
   Fraser, John
   Frat, Jean-Pierre
   Gomersall, Charles
   Grasselli, Giacomo
   Hernandez, Gonzalo
   Jog, Sameer
   Pesenti, Antonio
   Riviello, Elisabeth D.
   Slutsky, Arthur S.
   Stapleton, Renee D.
   Talmor, Daniel
   Thille, Arnaud W.
   Brochard, Laurent
   Burns, Karen E. A.
TI The role for high flow nasal cannula as a respiratory support strategy
   in adults: a clinical practice guideline
SO INTENSIVE CARE MEDICINE
RI Abroug, Fekri/ABI-6564-2022; Brochard, Laurent/ACC-6536-2022; Carvalho,
   Carlos Roberto Ribeiro/N-9827-2018; Mauri, Tommaso/O-5955-2017; Mercat,
   Alain/AFU-4426-2022; Pesenti, Antonio/H-7483-2012; Helviz,
   Yigal/Q-1191-2019; Chaudhuri, Dipayan/AAP-9027-2021; Rittayamai,
   Nuttapol/AAE-9250-2020; Rauseo, Michela/GQZ-1907-2022; Slutsky,
   Arthur/M-3325-2019; Demoule, Alexandre/ABG-4915-2021; Slutsky,
   Arthur/IQT-0428-2023; Abroug, Fekri/ADJ-0934-2022; Azoulay,
   Elie/HLG-3693-2023; Rochwerg, Bram/AAE-7606-2020; Maggiore, Salvatore
   Maurizio/J-9480-2018; Fraser, John/ITV-8947-2023; Antonelli,
   Massimo/K-9915-2016; Roca, Oriol/H-4571-2017
OI Carvalho, Carlos Roberto Ribeiro/0000-0002-1618-8509; Helviz,
   Yigal/0000-0002-1121-4253; Chaudhuri, Dipayan/0000-0002-8305-1481;
   Rittayamai, Nuttapol/0000-0001-6844-6314; Rauseo,
   Michela/0000-0001-9718-7454; Demoule, Alexandre/0000-0002-0432-7217;
   Abroug, Fekri/0000-0002-5626-5329; Fraser, John/0000-0002-7012-2519;
   JABER, Samir/0000-0002-7257-8069; Roca, Oriol/0000-0003-3841-4551;
   Besbes, Lamia/0000-0002-9905-5129
SN 0342-4642
EI 1432-1238
PD DEC
PY 2020
VL 46
IS 12
SI SI
BP 2226
EP 2237
DI 10.1007/s00134-020-06312-y
EA NOV 2020
UT WOS:000590207500001
PM 33201321
ER

PT J
AU Girault, C
   Boyer, D
   Jolly, G
   Carpentier, D
   Béduneau, G
   Frat, JP
AF Girault, C.
   Boyer, D.
   Jolly, G.
   Carpentier, D.
   Beduneau, G.
   Frat, J. -P.
TI Operating principles, physiological effects and practical issues of
   high-flow nasal oxygen therapy
SO REVUE DES MALADIES RESPIRATOIRES
SN 0761-8425
EI 1776-2588
PD MAY
PY 2022
VL 39
IS 5
BP 455
EP 468
DI 10.1016/j.rmr.2022.03.012
UT WOS:000810979500008
PM 35589480
ER

PT J
AU Mittal, BM
   Sheehan, KR
   Goodnough, CL
   Turkmani-Bazzi, S
   Sheppard, KO
   Bushell, E
AF Mittal, Brita M.
   Sheehan, Karen R.
   Goodnough, Candida L.
   Turkmani-Bazzi, Sophia
   Sheppard, Kelly O.
   Bushell, Erin
TI Transnasal Humidified Rapid-Insufflation Ventilatory Exchange for
   Difficult Airway Management in Adults With Recessive Dystrophic
   Epidermolysis Bullosa: A Case Series
SO A & A PRACTICE
SN 2325-7237
PD NOV
PY 2022
VL 16
IS 11
AR e01630
DI 10.1213/XAA.0000000000001630
UT WOS:000884104500003
PM 36599024
ER

PT J
AU Ng, I
   Krieser, R
   Mezzavia, P
   Lee, K
   Tseng, C
   Douglas, NWR
   Segal, R
AF Ng, I.
   Krieser, R.
   Mezzavia, P.
   Lee, K.
   Tseng, C.
   Douglas, N. W. R.
   Segal, R.
TI The use of Transnasal Humidified Rapid-Insufflation Ventilatory Exchange
   (THRIVE) for pre-oxygenation in neurosurgical patients: a randomised
   controlled trial
SO ANAESTHESIA AND INTENSIVE CARE
OI Ng, Irene/0000-0002-6632-5604
SN 0310-057X
EI 1448-0271
PD JUL
PY 2018
VL 46
IS 4
BP 360
EP 367
DI 10.1177/0310057X1804600403
UT WOS:000444221900003
PM 29966108
ER

PT J
AU Hermez, LA
   Spence, CJ
   Payton, MJ
   Nouraei, SAR
   Patel, A
   Barnes, TH
AF Hermez, L. A.
   Spence, C. J.
   Payton, M. J.
   Nouraei, S. A. R.
   Patel, A.
   Barnes, T. H.
TI A physiological study to determine the mechanism of carbon dioxide
   clearance during apnoea when using transnasal humidified rapid
   insufflation ventilatory exchange (THRIVE)
SO ANAESTHESIA
SN 0003-2409
EI 1365-2044
PD APR
PY 2019
VL 74
IS 4
BP 441
EP 449
DI 10.1111/anae.14541
UT WOS:000460677500006
PM 30767199
ER

PT J
AU Gupta, B
   Kerai, S
   Kakkar, K
   Gupta, L
AF Gupta, Bhavna
   Kerai, Sukhyanti
   Kakkar, Kamna
   Gupta, Lalit
TI Role of High-flow Nasal Oxygen Therapy in Cases with Pulmonary
   Hypertension in an Intensive Care Unit Setting
SO INDIAN JOURNAL OF CRITICAL CARE MEDICINE
RI Gupta, Lalit/AAY-8822-2020; Gupta, Bhavna/O-5799-2019
OI Gupta, Lalit/0000-0001-7291-5961; Gupta, Bhavna/0000-0002-3108-0408
SN 0972-5229
EI 1998-359X
PD OCT
PY 2019
VL 23
IS 10
BP 458
EP 461
DI 10.5005/jp-journals-10071-23264
UT WOS:000496525900005
PM 31749554
ER

PT J
AU Kotwinski, D
   Paton, L
   Langford, R
AF Kotwinski, David
   Paton, Laura
   Langford, Roger
TI The role of high flow nasal oxygen therapy in anaesthesia
SO BRITISH JOURNAL OF HOSPITAL MEDICINE
RI langford, roger/JKH-9770-2023
SN 1750-8460
EI 1759-7390
PD NOV
PY 2018
VL 79
IS 11
BP 620
EP 627
DI 10.12968/hmed.2018.79.11.620
UT WOS:000449982300022
PM 30418838
ER

PT J
AU Hanouz, JL
   Lhermitte, D
   Gérard, JL
   Fischer, MO
AF Hanouz, Jean-Luc
   Lhermitte, David
   Gerard, Jean-Louis
   Fischer, Marc Olivier
TI Comparison of pre-oxygenation using spontaneous breathing through face
   mask and high-flow nasal oxygen <i>A randomised controlled crossover
   study in healthy volunteers</i>
SO EUROPEAN JOURNAL OF ANAESTHESIOLOGY
SN 0265-0215
EI 1365-2346
PD MAY
PY 2019
VL 36
IS 5
BP 335
EP 341
DI 10.1097/EJA.0000000000000954
UT WOS:000480686500004
PM 30664524
ER

PT J
AU Chua, MT
   Khan, FA
   Ng, WM
   Lu, QS
   Low, MJW
   Yau, YW
   Punyadasa, A
   Kuan, WS
AF Chua, Mui Teng
   Khan, Faheem Ahmed
   Ng, Wei Ming
   Lu, Qingshu
   Low, Matthew Jian Wen
   Yau, Ying Wei
   Punyadasa, Amila
   Kuan, Win Sen
TI Pre- and Apnoeic high flow oxygenation for RApid sequence intubation in
   The Emergency department (Pre-AeRATE): study protocol for a multicentre,
   randomised controlled trial
SO TRIALS
RI Ng, Wei Ming Ming/AAX-7124-2021; Teng, Chua Mui/AFW-6345-2022; Kuan, Win
   Sen/I-7684-2018
OI Ng, Wei Ming Ming/0000-0001-9600-4716; Teng, Chua
   Mui/0000-0002-6326-4914; Kuan, Win Sen/0000-0002-2134-7842
SN 1745-6215
PD APR 4
PY 2019
VL 20
AR 195
DI 10.1186/s13063-019-3305-8
UT WOS:000463643200003
PM 30947740
ER

PT J
AU Merry, AF
   van Waart, H
   Allen, SJ
   Baker, PA
   Cumin, D
   Frampton, CMA
   Gargiulo, DA
   Hannam, JA
   Keogh, GF
   Moore, MR
   Payton, M
   Mitchell, SJ
AF Merry, A. F.
   van Waart, H.
   Allen, S. J.
   Baker, P. A.
   Cumin, D.
   Frampton, C. M. A.
   Gargiulo, D. A.
   Hannam, J. A.
   Keogh, G. F.
   Moore, M. R.
   Payton, M.
   Mitchell, S. J.
TI Ease and comfort of pre-oxygenation with high-flow nasal oxygen cannulae
   vs. facemask: a randomised controlled trial
SO ANAESTHESIA
RI Cumin, David/F-9809-2011
OI Merry, Alan/0000-0001-7100-009X; van Waart, Hanna/0000-0002-6931-0168;
   Moore, Matthew/0000-0003-0730-8027
SN 0003-2409
EI 1365-2044
PD DEC
PY 2022
VL 77
IS 12
BP 1346
EP 1355
DI 10.1111/anae.15853
EA SEP 2022
UT WOS:000854613800001
PM 36110039
ER

PT J
AU Mir, F
   Patel, A
   Iqbal, R
   Cecconi, M
   Nouraei, SAR
AF Mir, F.
   Patel, A.
   Iqbal, R.
   Cecconi, M.
   Nouraei, S. A. R.
TI A randomised controlled trial comparing transnasal humidified rapid
   insufflation ventilatory exchange (THRIVE) pre-oxygenation with facemask
   pre-oxygenation in patients undergoing rapid sequence induction of
   anaesthesia
SO ANAESTHESIA
RI Nouraei, Reza/AFR-8795-2022; Cecconi, Maurizio/A-6241-2012; Cecconi,
   Maurizio/HDN-8785-2022
OI Nouraei, Reza/0000-0002-5604-1739; Cecconi,
   Maurizio/0000-0002-4376-6538; Cecconi, Maurizio/0000-0002-4376-6538
SN 0003-2409
EI 1365-2044
PD APR
PY 2017
VL 72
IS 4
BP 439
EP 443
DI 10.1111/anae.13799
UT WOS:000398061000004
PM 28035669
ER

PT J
AU Guitton, C
   Ehrmann, S
   Volteau, C
   Colin, G
   Maamar, A
   Jean-Michel, V
   Mahe, PJ
   Landais, M
   Brule, N
   Bretonnière, C
   Zambon, O
   Vourc'h, M
AF Guitton, Christophe
   Ehrmann, Stephan
   Volteau, Christelle
   Colin, Gwenhael
   Maamar, Adel
   Jean-Michel, Vanessa
   Mahe, Pierre-Joachim
   Landais, Mickael
   Brule, Noelle
   Bretonniere, Cedric
   Zambon, Olivier
   Vourc'h, Mickael
TI Nasal high-flow preoxygenation for endotracheal intubation in the
   critically ill patient: a randomized clinical trial
SO INTENSIVE CARE MEDICINE
RI Mahe, PJ/IAN-0264-2023; Colin, Gwenhael/AAL-1780-2021; Maamar,
   Adel/AAI-2022-2019; Ehrmann, Stephan/H-3034-2019
OI Colin, Gwenhael/0000-0001-7607-9913; Maamar, Adel/0000-0001-8352-3613;
   Ehrmann, Stephan/0000-0001-6221-4467; VOURC'H,
   Mickael/0000-0002-1576-7728
SN 0342-4642
EI 1432-1238
PD APR
PY 2019
VL 45
IS 4
BP 447
EP 458
DI 10.1007/s00134-019-05529-w
UT WOS:000463211400004
PM 30666367
ER

PT J
AU Grant, S
   Khan, F
   Keijzers, G
   Shirran, M
   Marneros, L
AF Grant, Steven
   Khan, Faisal
   Keijzers, Gerben
   Shirran, Mark
   Marneros, Leo
TI Ventilator-assisted preoxygenation: Protocol for combining non-invasive
   ventilation and apnoeic oxygenation using a portable ventilator
SO EMERGENCY MEDICINE AUSTRALASIA
RI Keijzers, Gerben/I-4228-2019
OI Keijzers, Gerben/0000-0003-1100-4552
SN 1742-6731
EI 1742-6723
PD FEB
PY 2016
VL 28
IS 1
BP 67
EP 72
DI 10.1111/1742-6723.12524
UT WOS:000370266000010
PM 26764895
ER

PT J
AU Chua, MT
   Ng, WM
   Lu, QS
   Low, MJW
   Punyadasa, A
   Cove, ME
   Yau, YW
   Khan, FA
   Kuan, WS
AF Chua, Mui Teng
   Ng, Wei Ming
   Lu, Qingshu
   Low, Matthew Jian Wen
   Punyadasa, Amila
   Cove, Matthew Edward
   Yau, Ying Wei
   Khan, Faheem Ahmed
   Kuan, Win Sen
TI Pre- and apnoeic high-flow oxygenation for rapid sequence intubation in
   the emergency department (the Pre-AeRATE trial): A multicentre
   randomised controlled trial
SO ANNALS ACADEMY OF MEDICINE SINGAPORE
RI Teng, Chua Mui/AFW-6345-2022; Kuan, Win Sen/I-7684-2018; Cove,
   Matthew/AAP-5051-2020
OI Teng, Chua Mui/0000-0002-6326-4914; Kuan, Win Sen/0000-0002-2134-7842;
   Cove, Matthew/0000-0003-3805-4680; Ng, Wei Ming/0000-0001-9600-4716
SN 0304-4602
PD MAR
PY 2022
VL 51
IS 3
BP 149
EP 160
DI 10.47102/annals-acadmedsg.2021407
UT WOS:000778647200005
PM 35373238
ER

PT J
AU Ciril, MF
   Akarca, M
   Akoglu, EU
   Ozturk, TC
   Onur, Ö
AF Ciril, Muhammed Fatih
   Akarca, Mustafa
   Unal Akoglu, Ebru
   Cimilli Ozturk, Tuba
   Onur, Oezge
TI High-Flow Nasal Cannula versus Bag Valve Mask for Preoxygenation during
   Rapid Sequence Intubation in the Emergency Department: A Single-Center,
   Prospective, Randomized Controlled Trial
SO PREHOSPITAL AND DISASTER MEDICINE
RI Öztürk, Tuba/AGY-0397-2022; Unal Akoglu, Ebru/HJI-9006-2023
OI Öztürk, Tuba/0000-0002-4760-0076; Unal Akoglu, Ebru/0000-0003-3674-133X;
   CIRIL, MUHAMMED FATIH/0000-0002-6946-0860
SN 1049-023X
EI 1945-1938
PD FEB
PY 2024
VL 39
IS 1
BP 45
EP 51
DI 10.1017/S1049023X23006684
EA DEC 2023
UT WOS:001127845100001
PM 38108139
ER

PT J
AU Lodenius, Å
   Piehl, J
   Östlund, A
   Ullman, J
   Fagerlund, MJ
AF Lodenius, A.
   Piehl, J.
   Ostlund, A.
   Ullman, J.
   Fagerlund, M. Jonsson
TI Transnasal humidified rapid-insufflation ventilatory exchange (THRIVE)
   vs. facemask breathing pre-oxygenation for rapid sequence induction in
   adults: a prospective randomised non-blinded clinical trial
SO ANAESTHESIA
SN 0003-2409
EI 1365-2044
PD MAY
PY 2018
VL 73
IS 5
BP 564
EP 571
DI 10.1111/anae.14215
UT WOS:000430117000007
PM 29330853
ER

PT J
AU Iskandar, RATP
   Kaban, RK
   Djer, MM
AF Iskandar, Raden Adhi Teguh Perma
   Kaban, Risma Kerina
   Djer, Mulyadi M.
TI Heated, humidified high-flow nasal cannula <i>vs</i>. nasal CPAP in
   infants with moderate respiratory distress
SO PAEDIATRICA INDONESIANA
SN 0030-9311
EI 2338-476X
PD NOV
PY 2019
VL 59
IS 6
BP 327
EP 335
DI 10.14238/pi59.6.2019.327-35
UT WOS:000503419700007
ER

PT J
AU Jaber, S
   Molinari, N
   De Jong, A
AF Jaber, Samir
   Molinari, Nicolas
   De Jong, Audrey
TI New method of preoxygenation for orotracheal intubation in patients with
   hypoxaemic acute respiratory failure in the intensive care unit,
   non-invasive ventilation combined with apnoeic oxygenation by high flow
   nasal oxygen: the randomised OPTINIV study protocol
SO BMJ OPEN
RI De Jong, Audrey/N-6406-2018; molinari, nicolas/Y-9681-2019; De Jong,
   Audrey/AAA-8553-2020
OI JABER, Samir/0000-0002-7257-8069; De Jong, Audrey/0000-0002-3413-2752
SN 2044-6055
PY 2016
VL 6
IS 8
AR e011298
DI 10.1136/bmjopen-2016-011298
UT WOS:000382336700072
PM 27519921
ER

PT J
AU Ayanmanesh, F
   Abdat, R
   Jurine, A
   Azale, M
   Rousseaux, G
   Coulons, S
   Samain, E
   Brasher, C
   Julien-Marsollier, F
   Dahmani, S
AF Ayanmanesh, Fanny
   Abdat, Rachida
   Jurine, Amelie
   Azale, Mehdi
   Rousseaux, Guillaume
   Coulons, Sarah
   Samain, Emmanuel
   Brasher, Christopher
   Julien-Marsollier, Florence
   Dahmani, Souhayl
TI Transnasal humidified rapid-insufflation ventilatory exchange during
   rapid sequence induction in children
SO ANAESTHESIA CRITICAL CARE & PAIN MEDICINE
RI Julien-Marsollier, Florence/C-1551-2019
OI Dahmani, Souhayl/0000-0002-1577-1030
SN 2352-5568
PD APR
PY 2021
VL 40
IS 2
AR 100817
DI 10.1016/j.accpm.2021.100817
EA MAR 2021
UT WOS:000706889000007
PM 33677095
ER

PT J
AU Miguel-Montanes, R
   Hajage, D
   Messika, J
   Bertrand, F
   Gaudry, S
   Rafat, C
   Labbé, V
   Dufour, N
   Jean-Baptiste, S
   Bedet, A
   Dreyfuss, D
   Ricard, JD
AF Miguel-Montanes, Roman
   Hajage, David
   Messika, Jonathan
   Bertrand, Fabrice
   Gaudry, Stephane
   Rafat, Cedric
   Labbe, Vincent
   Dufour, Nicolas
   Jean-Baptiste, Sylyain
   Bedet, Alexandre
   Dreyfuss, Didier
   Ricard, Jean-Damien
TI Use of High-Flow Nasal Cannula Oxygen Therapy to Prevent Desaturation
   During Tracheal Intubation of Intensive Care Patients With
   Mild-to-Moderate Hypoxemia
SO CRITICAL CARE MEDICINE
RI Hajage, David/D-5226-2014; DUFOUR, Nicolas/U-4634-2018
OI Hajage, David/0000-0002-8475-4090; Miguel Montanes,
   Romain/0000-0003-1201-7830; Bedet, Alexandre/0000-0001-7419-0650;
   DUFOUR, Nicolas/0000-0002-1359-6689
SN 0090-3493
EI 1530-0293
PD MAR
PY 2015
VL 43
IS 3
BP 574
EP 583
DI 10.1097/CCM.0000000000000743
UT WOS:000349963600022
PM 25479117
ER

PT J
AU Vaughan, EM
   Seitz, KP
   Janz, DR
   Russell, DW
   Dargin, J
   Vonderhaar, DJ
   Joffe, AM
   West, JR
   Self, WH
   Rice, TW
   Semler, MW
   Casey, JD
AF Vaughan, Erin M.
   Seitz, Kevin P.
   Janz, David R.
   Russell, Derek W.
   Dargin, James
   Vonderhaar, Derek J.
   Joffe, Aaron M.
   West, Jason R.
   Self, Wesley H.
   Rice, Todd W.
   Semler, Matthew W.
   Casey, Jonathan D.
TI Bag-Mask Ventilation Versus Apneic Oxygenation During Tracheal
   Intubation in Critically Ill Adults: A Secondary Analysis of 2
   Randomized Trials
SO JOURNAL OF INTENSIVE CARE MEDICINE
RI Casey, Jonathan/AAG-1211-2020; Russell, Derek W./X-7040-2019
OI Casey, Jonathan/0000-0002-0977-290X; Russell, Derek
   W./0000-0002-2716-1344; Rice, Todd/0000-0002-7136-5408; West,
   Jason/0000-0002-0060-0861; Seitz, Kevin/0000-0003-4686-5125
SN 0885-0666
EI 1525-1489
PD JUL
PY 2022
VL 37
IS 7
BP 899
EP 907
AR 08850666211058646
DI 10.1177/08850666211058646
EA DEC 2021
UT WOS:000730362300001
PM 34898310
ER

PT J
AU Huh, G
   Min, SH
   Cho, SD
   Cho, YJ
   Kwon, SK
AF Huh, Gene
   Min, Se-Hee
   Cho, Sung-Dong
   Cho, Youn Joung
   Kwon, Seong Keun
TI Application and Efficiency of Transnasal Humidified Rapid-Insufflation
   Ventilatory Exchange in Laryngeal Microsurgery
SO LARYNGOSCOPE
RI Min, Seihee/GLU-9925-2022
OI Min, Seihee/0000-0002-0945-0177; Huh, Gene/0000-0003-4487-1361; Cho,
   Youn Joung/0000-0001-6478-8616; Cho, Sung-Dong/0000-0002-7140-6863
SN 0023-852X
EI 1531-4995
PD MAY
PY 2022
VL 132
IS 5
BP 1061
EP 1068
DI 10.1002/lary.29848
EA SEP 2021
UT WOS:000693662600001
PM 34495557
ER

PT J
AU Zhong, M
   Xia, R
   Zhou, JY
   Zhang, J
   Yi, X
   Yang, AB
AF Zhong, Ming
   Xia, Rong
   Zhou, Junyu
   Zhang, Jing
   Yi, Xia
   Yang, Anbo
TI The comparison of preoxygenation methods before endotracheal intubation:
   a network meta-analysis of randomized trials
SO FRONTIERS IN MEDICINE
EI 2296-858X
PD JUN 7
PY 2024
VL 11
AR 1379369
DI 10.3389/fmed.2024.1379369
UT WOS:001251713400001
PM 38912343
ER

PT J
AU George, S
   Gibbons, K
   Williams, T
   Humphreys, S
   Gelbart, B
   Le Marsney, R
   Craig, S
   Tingay, D
   Chavan, A
   Schibler, A
AF George, Shane
   Gibbons, Kristen J.
   Williams, Tara
   Humphreys, Susan
   Gelbart, Ben
   Le Marsney, Renate
   Craig, Simon
   Tingay, David
   Chavan, Arjun
   Schibler, Andreas
CA Kids THRIVE Investigator
   Paediat Res Emergency Dept Int Col
   Australia Zealand Intensive Care S
TI Transnasal Humidified Rapid Insufflation Ventilatory Exchange in
   children requiring emergent intubation (Kids THRIVE): a statistical
   analysis plan for a randomised controlled trial
SO TRIALS
RI Acworth, Jason/B-1339-2011; Williams, Tara/HLW-3399-2023; George,
   Shane/E-2019-2015; Schlapbach, Luregn/F-7465-2017; Gibbons,
   Kristen/J-3429-2014
OI Acworth, Jason/0000-0002-6602-3155; George, Shane/0000-0002-8880-1245;
   Schlapbach, Luregn/0000-0003-2281-2598; Gelbart,
   Ben/0000-0001-6833-0776; Gibbons, Kristen/0000-0002-5679-0932
EI 1745-6215
PD MAY 31
PY 2023
VL 24
IS 1
AR 369
DI 10.1186/s13063-023-07330-z
UT WOS:001000250200001
PM 37259146
ER

PT J
AU Aroonpruksakul, N
   Sangsungnern, P
   Kiatchai, T
AF Aroonpruksakul, Naiyana
   Sangsungnern, Peerapong
   Kiatchai, Taniga
TI Apneic oxygenation with low-flow oxygen cannula for rapid sequence
   induction and intubation in pediatric patients: a randomized-controlled
   trial
SO TRANSLATIONAL PEDIATRICS
SN 2224-4336
EI 2224-4344
PD APR
PY 2022
VL 11
IS 4
BP 427
EP 437
DI 10.21037/tp-21-484
EA FEB 2022
UT WOS:000767679500001
PM 35558969
ER

PT J
AU Benninger, MS
   Zhang, ES
   Chen, BN
   Tierney, WS
   Abdelmalak, B
   Bryson, PC
AF Benninger, Michael S.
   Zhang, Emily S.
   Chen, Bonnie
   Tierney, William S.
   Abdelmalak, Basem
   Bryson, Paul C.
TI Utility of Transnasal Humidified Rapid Insufflation Ventilatory Exchange
   for Microlaryngeal Surgery
SO LARYNGOSCOPE
RI Tierney, William/JHT-6127-2023
OI Zhang, Emily/0000-0003-4188-5063; Tierney, William/0000-0001-7371-9364
SN 0023-852X
EI 1531-4995
PD MAR
PY 2021
VL 131
IS 3
BP 587
EP 591
DI 10.1002/lary.28776
EA JUN 2020
UT WOS:000540303200001
PM 32542687
ER

PT J
AU Riva, T
   Greif, R
   Kaiser, H
   Riedel, T
   Huber, M
   Theiler, L
   Nabecker, S
AF Riva, Thomas
   Greif, Robert
   Kaiser, Heiko
   Riedel, Thomas
   Huber, Markus
   Theiler, Lorenz
   Nabecker, Sabine
TI Carbon Dioxide Changes during High-flow Nasal Oxygenation in Apneic
   Patients: A Single-center Randomized Controlled Noninferiority Trial
SO ANESTHESIOLOGY
RI Greif, Robert/KHD-8084-2024; Robert, Greif/O-6392-2016
OI Robert, Greif/0000-0003-0160-2073; Nabecker, Sabine/0000-0001-9524-0821;
   , Markus/0000-0001-8081-0684; Riedel, Thomas/0000-0002-7153-5251; Riva,
   Thomas/0000-0003-1297-3427
SN 0003-3022
EI 1528-1175
PD JAN
PY 2022
VL 136
IS 1
BP 82
EP 92
DI 10.1097/ALN.0000000000004025
UT WOS:000728960200012
PM 34758057
ER

PT J
AU Ni, YN
   Luo, J
   Yu, H
   Liu, D
   Ni, Z
   Cheng, JL
   Liang, BM
   Liang, ZA
AF Ni, Yue-Nan
   Luo, Jian
   Yu, He
   Liu, Dan
   Ni, Zhong
   Cheng, Jiangli
   Liang, Bin-Miao
   Liang, Zong-An
TI Can High-flow Nasal Cannula Reduce the Rate of Endotracheal Intubation
   in Adult Patients With Acute Respiratory Failure Compared With
   Conventional Oxygen Therapy and Noninvasive Positive Pressure
   Ventilation? A Systematic Review and Meta-analysis
SO CHEST
RI Ni, Yuenan/AAW-7804-2020; Liang, Bin/JHU-0581-2023
OI Luo, Jian/0000-0001-9009-065X
SN 0012-3692
EI 1931-3543
PD APR
PY 2017
VL 151
IS 4
BP 764
EP 775
DI 10.1016/j.chest.2017.01.004
UT WOS:000398731500018
PM 28089816
ER

PT J
AU Huang, Y
   Zhao, J
   Hua, XT
   Luo, KR
   Shi, Y
   Lin, ZL
   Tang, J
   Feng, ZC
   Mu, DZ
AF Huang, Yi
   Zhao, Jing
   Hua, Xintian
   Luo, Keren
   Shi, Yuan
   Lin, Zhenlang
   Tang, Jun
   Feng, Zhichun
   Mu, Dezhi
TI Guidelines for high-flow nasal cannula oxygen therapy in neonates (2022)
SO JOURNAL OF EVIDENCE BASED MEDICINE
RI Liu, Fuyi/KDO-6120-2024; Wang, Ling/AGR-4917-2022; lin,
   qing/JTU-4293-2023; xu, lingzhi/JVZ-8748-2024; Zhang,
   Tianxi/KEH-5921-2024; Li, Fan/KBB-8931-2024; Li, Chun/KBC-9591-2024; LI,
   HAO/KBD-0866-2024; Liu, Song/KCX-6842-2024; li, yuan/KBQ-4200-2024;
   WANG, YUHAO/KBB-0213-2024; Chen, GuanYu/KGK-6328-2024; xiang,
   wei/JXL-3308-2024; Wang, Ling/KBA-9814-2024
OI Wang, Ling/0000-0003-0272-2974; Wang, Ling/0000-0003-0272-2974; Mu,
   Dezhi/0000-0002-2599-7041
SN 1756-5383
EI 1756-5391
PD SEP
PY 2023
VL 16
IS 3
BP 394
EP 413
DI 10.1111/jebm.12546
EA SEP 2023
UT WOS:001059531100001
PM 37674304
ER

PT J
AU Elagamy, AE
   Taha, SS
   Elfawy, DM
AF Elagamy, Ashraf Elsayed
   Taha, Sameh Salem
   Elfawy, Dalia Mohamed
TI High flow nasal cannula versus non- invasive ventilation in prevention
   of intubation in immunocompromised patient with acute hypoxemic
   respiratory failure
SO EGYPTIAN JOURNAL OF ANAESTHESIA
EI 1110-1849
PD JAN 1
PY 2021
VL 37
IS 1
BP 432
EP 439
DI 10.1080/11101849.2021.1978744
UT WOS:000695293100001
ER

PT J
AU Kang, MG
   Kim, K
   Ju, S
   Park, HW
   Lee, SJ
   Koh, JS
   Hwang, SJ
   Hwang, JY
   Bae, JS
   Ahn, JH
   Jang, JY
   Park, Y
   Jeong, YH
   Kwak, CH
   Park, JR
AF Kang, Min Gyu
   Kim, Kyehwan
   Ju, Sunmi
   Park, Hyun Woong
   Lee, Seung Jun
   Koh, Jin-Sin
   Hwang, Seok-Jae
   Hwang, Jin-Yong
   Bae, Jae Seok
   Ahn, Jong-Hwa
   Jang, Jeong Yoon
   Park, Yongwhi
   Jeong, Young-Hoon
   Kwak, Choong Hwan
   Park, Jeong Rang
TI Clinical efficacy of high-flow oxygen therapy through nasal cannula in
   patients with acute heart failure
SO JOURNAL OF THORACIC DISEASE
RI Ju, Sunmi/ABE-4469-2020; Jeong, Young-Hoon/F-3476-2015; Bae,
   Jaeseok/T-9071-2019
OI Bae, Jaeseok/0000-0003-2768-7917; Hwang, Jin Yong/0000-0002-6632-7239
SN 2072-1439
EI 2077-6624
PD FEB
PY 2019
VL 11
IS 2
BP 410
EP 417
DI 10.21037/jtd.2019.01.51
UT WOS:000459708900020
PM 30962984
ER

PT J
AU Andino, R
   Vega, G
   Pacheco, SK
   Arevalillo, N
   Leal, A
   Fernández, L
   Rodriguez, MJ
AF Andino, Ricardo
   Vega, Gema
   Pacheco, Sandra Karina
   Arevalillo, Nuria
   Leal, Ana
   Fernandez, Laura
   Rodriguez, Maria Jesus
TI High-flow nasal oxygen reduces endotracheal intubation: a randomized
   clinical trial
SO THERAPEUTIC ADVANCES IN RESPIRATORY DISEASE
RI VEGA, GEMA/AGA-6928-2022
OI VEGA, GEMA/0000-0002-6165-8880; Andino, Ricardo/0000-0002-5496-0395
SN 1753-4658
EI 1753-4666
PD SEP
PY 2020
VL 14
AR 1753466620956459
DI 10.1177/1753466620956459
UT WOS:000576095900001
PM 32976085
ER

PT J
AU Kim, JY
   Bae, J
   Lee, KH
   Kang, L
   Kim, KN
   Jeong, MA
AF Kim, Ji-Yoon
   Bae, Jieun
   Lee, Kwang Hyun
   Kang, Leekyeong
   Kim, Kyu Nam
   Jeong, Mi Ae
TI High-flow nasal cannula application in an infant patient with
   laryngomalacia during general anesthesia A case report
SO MEDICINE
RI KIM, KYUNAM/AEB-4737-2022
OI KIM, KYUNAM/0000-0003-2526-8348; Kim, Ji-Yoon/0000-0001-7676-0346
SN 0025-7974
EI 1536-5964
PD DEC 10
PY 2021
VL 100
IS 49
AR e28102
DI 10.1097/MD.0000000000028102
UT WOS:000728829100049
PM 34889265
ER

PT J
AU Kim, NY
   Shin, JS
   Jeong, OJ
   Kim, WY
AF Kim, Na Young
   Shin, Ji Sun
   Jeong, Ok Ja
   Kim, Won Young
TI Factors associated with unsuccessful high-flow nasal cannula therapy in
   patients presenting to the emergency department for acute hypoxemic
   respiratory failure
SO INTERNATIONAL EMERGENCY NURSING
RI kim, nayoung/IWV-4038-2023
SN 1755-599X
EI 1878-013X
PD JAN
PY 2023
VL 66
AR 101236
DI 10.1016/j.ienj.2022.101236
EA DEC 2022
UT WOS:000912247600001
PM 36571929
ER

PT J
AU Cesar, RG
   Bispo, BRP
   Felix, PHCA
   Modolo, MCC
   Souza, AAF
   Horigoshi, NK
   Rotta, AT
AF Cesar, Regina Grigolli
   Bispo, Bibiane Ramos Pinheiro
   Felix, Priscilla Helena Costa Alves
   Modolo, Maria Carolina Caparica
   Souza, Andreia Aparecida Freitas
   Horigoshi, Nelson K.
   Rotta, Alexandre T.
TI High-Flow Nasal Cannula versus Continuous Positive Airway Pressure in
   Critical Bronchiolitis: A Randomized Controlled Pilot
SO JOURNAL OF PEDIATRIC INTENSIVE CARE
OI Rotta, Alexandre/0000-0002-4406-2276
SN 2146-4618
EI 2146-4626
PD DEC
PY 2020
VL 09
IS 04
BP 248
EP 255
DI 10.1055/s-0040-1709656
UT WOS:000583627400003
PM 33133739
ER

PT J
AU Berlin, D
   Singh, I
   Barjaktarevic, I
   Friedman, O
AF Berlin, David
   Singh, Inderjit
   Barjaktarevic, Igor
   Friedman, Oren
TI A Technique for Bronchoscopic Intubation During High-Flow Nasal Cannula
   Oxygen Therapy
SO JOURNAL OF INTENSIVE CARE MEDICINE
OI Friedman, Oren/0000-0001-7771-1554
SN 0885-0666
EI 1525-1489
PD MAR
PY 2016
VL 31
IS 3
BP 213
EP 215
DI 10.1177/0885066615582020
UT WOS:000369076900008
PM 25911299
ER

PT J
AU Ricard, JD
AF Ricard, Jean-Damien
TI Hazards of intubation in the ICU: role of nasal high flow oxygen therapy
   for preoxygenation and apneic oxygenation to prevent desaturation
SO MINERVA ANESTESIOLOGICA
SN 0375-9393
EI 1827-1596
PD OCT
PY 2016
VL 82
IS 10
BP 1098
EP 1106
UT WOS:000386892300013
PM 27152499
ER

PT J
AU Agmy, G
   Adam, M
   Hsanen, EHM
   Mahmoud, MA
AF Agmy, Gamal
   Adam, Mohamed
   Hsanen, Entsar H. M.
   Mahmoud, Manal A.
TI High-flow nasal cannula versus noninvasive ventilation in the prevention
   of escalation to invasive mechanical ventilation in patients with acute
   hypoxemic respiratory failure
SO EGYPTIAN JOURNAL OF CHEST DISEASES AND TUBERCULOSIS
SN 0422-7638
EI 2090-9950
PD JAN-MAR
PY 2022
VL 71
IS 1
BP 81
EP 87
DI 10.4103/ecdt.ecdt_12_20
UT WOS:000779205200013
ER

PT J
AU Tan, PCF
   Millay, OJ
   Leeton, L
   Dennis, AT
AF Tan, P. C. F.
   Millay, O. J.
   Leeton, L.
   Dennis, A. T.
TI High-flow humidified nasal preoxygenation in pregnant women: a
   prospective observational study
SO BRITISH JOURNAL OF ANAESTHESIA
OI Tan, Patrick/0000-0002-1699-771X
SN 0007-0912
EI 1471-6771
PD JAN
PY 2019
VL 122
IS 1
BP 86
EP 91
DI 10.1016/j.bja.2018.08.015
UT WOS:000453927600025
PM 30579411
ER

PT J
AU Zhou, SQ
   Zhou, Y
   Cao, XH
   Ni, X
   Du, WJ
   Xu, ZD
   Liu, ZQ
AF Zhou, Shuangqiong
   Zhou, Yao
   Cao, Xiuhong
   Ni, Xiu
   Du, Weijia
   Xu, Zhendong
   Liu, Zhiqiang
TI The efficacy of high flow nasal oxygenation for maintaining maternal
   oxygenation during rapid sequence induction in pregnancy A prospective
   randomised clinical trial
SO EUROPEAN JOURNAL OF ANAESTHESIOLOGY
RI zhang, jinlu/KEE-9374-2024
SN 0265-0215
EI 1365-2346
PD OCT
PY 2021
VL 38
IS 10
BP 1052
EP 1058
DI 10.1097/EJA.0000000000001395
UT WOS:000693373000007
PM 33259452
ER

PT J
AU Meunier, J
   Guitton, C
AF Meunier, J.
   Guitton, C.
TI The role of HFNC in pre-oxygenation prior to intubation and the practice
   of invasive procedures
SO REVUE DES MALADIES RESPIRATOIRES
SN 0761-8425
EI 1776-2588
PD JAN
PY 2023
VL 40
IS 1
DI 10.1016/j.rmr.2022.11.002
EA JAN 2023
UT WOS:000928810000001
PM 36470780
ER

PT J
AU Fong, KM
   Au, SY
   Ng, GWY
AF Fong, Ka Man
   Au, Shek Yin
   Ng, George Wing Yiu
TI Preoxygenation before intubation in adult patients with acute hypoxemic
   respiratory failure: a network meta-analysis of randomized trials
SO CRITICAL CARE
RI Fong, Ka Man/U-7317-2018
OI Fong, Ka Man/0000-0003-1491-5335
SN 1466-609X
EI 1364-8535
PD SEP 18
PY 2019
VL 23
IS 1
AR 319
DI 10.1186/s13054-019-2596-1
UT WOS:000486720200005
PM 31533792
ER

PT J
AU Ucar, EY
   Araz, Ö
   Kerget, B
   Akgun, M
   Saglam, L
AF Ucar, Elif Yilmazel
   Araz, Omer
   Kerget, Bugra
   Akgun, Metin
   Saglam, Leyla
TI Comparison of high-flow and conventional nasal cannula oxygen in
   patients undergoing endobronchial ultrasonography
SO INTERNAL MEDICINE JOURNAL
RI Araz, Ömer/Y-1711-2019; SAGLAM, Leyla/AGY-6056-2022; Akgün,
   Metin/A-9993-2008; Ucar, Elif Yilmazel/Y-4638-2019; Kerget,
   Bugra/AAC-2299-2020
OI Akgün, Metin/0000-0003-3404-4274; Ucar, Elif
   Yilmazel/0000-0001-8284-1038; Kerget, Bugra/0000-0002-6048-1462; Araz,
   Omer/0000-0002-3476-4506
SN 1444-0903
EI 1445-5994
PD NOV
PY 2021
VL 51
IS 11
BP 1935
EP 1939
DI 10.1111/imj.15001
EA OCT 2021
UT WOS:000710111200001
PM 32744424
ER

PT J
AU Lee, JH
   Lim, CM
   Koh, Y
   Hong, SB
   Song, JW
   Huh, JW
AF Lee, Ji-Hoon
   Lim, Chae-Man
   Koh, Younsuck
   Hong, Sang-Bum
   Song, Jin-Woo
   Huh, Jin Won
TI High-flow nasal cannula oxygen therapy in idiopathic pulmonary fibrosis
   patients with respiratory failure
SO JOURNAL OF THORACIC DISEASE
RI Huh, Jin Young/AAN-5652-2020
SN 2072-1439
EI 2077-6624
PD MAR
PY 2020
VL 12
IS 3
BP 966
EP 972
DI 10.21037/jtd.2019.12.48
UT WOS:000521736500094
PM 32274165
ER

PT J
AU Ni, YN
   Luo, J
   Yu, H
   Liu, D
   Liang, BM
   Liang, ZA
AF Ni, Yue-Nan
   Luo, Jian
   Yu, He
   Liu, Dan
   Liang, Bin-Miao
   Liang, Zong-An
TI The effect of high-flow nasal cannula in reducing the mortality and the
   rate of endotracheal intubation when used before mechanical ventilation
   compared with conventional oxygen therapy and noninvasive positive
   pressure ventilation. A systematic review and meta-analysis
SO AMERICAN JOURNAL OF EMERGENCY MEDICINE
RI Ni, Yuenan/AAW-7804-2020; Liang, Bin/JHU-0581-2023
OI Luo, Jian/0000-0001-9009-065X
SN 0735-6757
EI 1532-8171
PD FEB
PY 2018
VL 36
IS 2
BP 226
EP 233
DI 10.1016/j.ajem.2017.07.083
UT WOS:000425850900010
PM 28780231
ER

PT J
AU Zhang, WW
   Yin, HL
   Xu, YJ
   Fang, ZJ
   Wang, WL
   Zhang, C
   Shi, HW
   Wang, XL
AF Zhang, Wenwen
   Yin, Hailing
   Xu, Yajie
   Fang, Zhaojing
   Wang, Wanling
   Zhang, Chen
   Shi, Hongwei
   Wang, Xiaoliang
TI The effect of varying inhaled oxygen concentrations of high-flow nasal
   cannula oxygen therapy during gastroscopy with propofol sedation in
   elderly patients: a randomized controlled study
SO BMC ANESTHESIOLOGY
RI Shi, Hongwei/JFJ-5904-2023; Yin, Hailing/HDM-8109-2022; Xu,
   Yajie/AHE-4135-2022
OI Yin, Hailing/0000-0003-1460-609X; Xu, Yajie/0000-0002-6491-7390
SN 1471-2253
PD NOV 2
PY 2022
VL 22
IS 1
AR 335
DI 10.1186/s12871-022-01879-z
UT WOS:000878141100001
PM 36324081
ER

PT J
AU Apltekinoglu Mendil, N
   Temel, S
   Yüksel, RC
   Gündogan, K
   Eser, B
   Kaynar, L
   Sungur, M
AF Apltekinoglu Mendil, Nilgun
   Temel, Sahin
   Yuksel, Recep Civan
   Gundogan, Kursat
   Eser, Bulent
   Kaynar, Leylagul
   Sungur, Murat
TI The use of high-flow nasal oxygen vs. standard oxygen therapy in
   hematological malignancy patients with acute respiratory failure in
   hematology wards.
SO TURKISH JOURNAL OF MEDICAL SCIENCES
RI Yüksel, Recep Civan/AGX-0019-2022; Kaynar, Leylagul/F-6991-2013;
   Gundogan, Kursat/KMA-2084-2024
OI Yüksel, Recep Civan/0000-0003-4496-9473; Kaynar,
   Leylagul/0000-0002-2035-9462; Alptekinoglu Mendil,
   Nilgun/0000-0002-1939-4113; Gundogan, Kursat/0000-0002-8433-3480; Temel,
   Sahin/0000-0002-2766-4312; Sungur, Murat/0000-0002-0011-3166
SN 1300-0144
EI 1303-6165
PY 2021
VL 51
IS 4
BP 1756
EP 1763
DI 10.3906/sag-2007-228
UT WOS:000691544700022
PM 33517607
ER

PT J
AU Jo, JY
   Yoon, J
   Jang, H
   Kim, WJ
   Ku, SW
   Choi, SS
AF Jo, Jun-Young
   Yoon, Jngpil
   Jang, Heeyoon
   Kim, Wook-Jong
   Ku, Seungwoo
   Choi, Seong-Soo
TI Comparison of preoxygenation with a high-flow nasal cannula and a simple
   face mask before intubation in Korean patients with head and neck cancer
SO ACUTE AND CRITICAL CARE
RI Choi, Seong-Soo/ACP-8243-2022
OI Choi, Seong-Soo/0000-0002-2333-0235; KU, SEUNGWOO/0000-0002-3865-4654;
   Jo, Jun-Young/0000-0002-5387-6474
SN 2586-6052
EI 2586-6060
PD FEB
PY 2024
VL 39
IS 1
DI 10.4266/acc.2022.01543
UT WOS:001243820000005
PM 38303582
ER

PT J
AU Frerk, C
   Mitchell, VS
   McNarry, AF
   Mendonca, C
   Bhagrath, R
   Patel, A
   O'Sullivan, EP
   Woodall, NM
   Ahmad, I
AF Frerk, C.
   Mitchell, V. S.
   McNarry, A. F.
   Mendonca, C.
   Bhagrath, R.
   Patel, A.
   O'Sullivan, E. P.
   Woodall, N. M.
   Ahmad, I.
CA Difficult Airway Soc
   Intubation Guidelines Working Grp
TI Difficult Airway Society 2015 guidelines for management of unanticipated
   difficult intubation in adults
SO BRITISH JOURNAL OF ANAESTHESIA
RI Ahmad, Imran/GRJ-0536-2022; McNarry, Alistair/ABC-5143-2020; O'Sullivan,
   Ellen/I-3555-2017
OI Ahmad, Imran/0000-0001-7764-534X; McNarry, Alistair/0000-0003-3429-0299;
   O'Sullivan, Ellen/0000-0003-4025-3646; Ahmad, Imran/0000-0003-3675-7040
SN 0007-0912
EI 1471-6771
PD DEC
PY 2015
VL 115
IS 6
BP 827
EP 848
DI 10.1093/bja/aev371
UT WOS:000366380200050
PM 26556848
ER

PT J
AU Bourn, S
   Milligan, P
   McNarry, AF
AF Bourn, S.
   Milligan, P.
   McNarry, A. F.
TI Use of transnasal humidified rapid-insufflation ventilatory exchange
   (THRIVE) to facilitate the management of subglottic stenosis in
   pregnancy
SO INTERNATIONAL JOURNAL OF OBSTETRIC ANESTHESIA
RI McNarry, Alistair/ABC-5143-2020
OI McNarry, Alistair/0000-0003-3429-0299
SN 0959-289X
EI 1532-3374
PD FEB
PY 2020
VL 41
BP 108
EP 113
DI 10.1016/j.ijoa.2019.07.004
UT WOS:000518724200015
PM 31405544
ER

PT J
AU Alshahrani, MS
   Alshaqaq, HM
   Alhumaid, J
   Binammar, AA
   AlSalem, KH
   Alghamdi, A
   Abdulhady, A
   Yehia, M
   AlSulaibikh, A
   Al Jumaan, M
   Albuli, WH
   Ibrahim, T
   Yousef, AA
   Almubarak, Y
   Alhazzani, W
AF Alshahrani, Mohammed S.
   Alshaqaq, Hassan M.
   Alhumaid, Jehan
   Binammar, Ammar A.
   AlSalem, Khalid H.
   Alghamdi, Abdulazez
   Abdulhady, Ahmed
   Yehia, Moamen
   AlSulaibikh, Amal
   Al Jumaan, Mohammed
   Albuli, Waleed H.
   Ibrahim, Talal
   Yousef, Abdullah A.
   Almubarak, Yousef
   Alhazzani, Waleed
TI High-Flow nasal cannula treatment in patients with COVID-19 acute
   hypoxemic respiratory failure: A prospective cohort study
SO SAUDI JOURNAL OF MEDICINE & MEDICAL SCIENCES
RI Yousef, Abdullah/GQP-5664-2022; AlHumaid, Jehan/AAY-2299-2021;
   Alshahrani, Mohammed Saeed/O-2158-2019; Alshaqaq, Hassan
   M./ITW-2409-2023
OI Yousef, Abdullah/0000-0003-3957-9964; Alshahrani, Mohammed
   Saeed/0000-0001-5946-2128; Alshaqaq, Hassan M./0000-0003-4702-0917
SN 2321-4856
PD SEP-DEC
PY 2021
VL 9
IS 3
BP 215
EP +
DI 10.4103/sjmms.sjmms_316_21
UT WOS:000753899200002
PM 34667467
ER

PT J
AU Barbosa, A
   Mosier, JM
AF Barbosa, Alexandra
   Mosier, Jarrod M.
TI Preoxygenation and apneic oxygenation in emergency airway management
SO CLINICAL AND EXPERIMENTAL EMERGENCY MEDICINE
SN 2383-4625
PD JUN
PY 2024
VL 11
IS 2
BP 136
EP 144
DI 10.15441/ceem.23.089
UT WOS:001262694600003
PM 38286512
ER

PT J
AU Frat, JP
   Ragot, S
   Girault, C
   Perbet, S
   Prat, G
   Boulain, T
   Demoule, A
   Ricard, JD
   Coudroy, R
   Robert, R
   Mercat, A
   Brochard, L
   Thille, AW
AF Frat, Jean-Pierre
   Ragot, Stephanie
   Girault, Christophe
   Perbet, Sebastien
   Prat, Gwenael
   Boulain, Thierry
   Demoule, Alexandre
   Ricard, Jean-Damien
   Coudroy, Remi
   Robert, Rene
   Mercat, Alain
   Brochard, Laurent
   Thille, Arnaud W.
CA REVA Network
TI Effect of non-invasive oxygenation strategies in immunocompromised
   patients with severe acute respiratory failure: a post-hoc analysis of a
   randomised trial
SO LANCET RESPIRATORY MEDICINE
RI Brochard, Laurent/ACC-6536-2022; Mercat, Alain/AFU-4426-2022; Boulain,
   Thierry/M-3309-2019; Demoule, Alexandre/ABG-4915-2021
OI Boulain, Thierry/0000-0003-4664-3661; Demoule,
   Alexandre/0000-0002-0432-7217; Coudroy, Remi/0000-0002-0036-1899
SN 2213-2600
PD AUG
PY 2016
VL 4
IS 8
BP 646
EP 652
DI 10.1016/S2213-2600(16)30093-5
UT WOS:000380836800028
PM 27245914
ER

PT J
AU Harada, K
   Kurosawa, S
   Hino, Y
   Yamamoto, K
   Sakaguchi, M
   Ikegawa, S
   Hattori, K
   Igarashi, A
   Watakabe, K
   Senoo, Y
   Najima, Y
   Hagino, T
   Doki, N
   Kobayashi, T
   Kakihana, K
   Iino, T
   Sakamaki, H
   Ohashi, K
AF Harada, Kaito
   Kurosawa, Shuhei
   Hino, Yutaro
   Yamamoto, Keita
   Sakaguchi, Masahiro
   Ikegawa, Shuntaro
   Hattori, Keiichro
   Igarashi, Aiko
   Watakabe, Kyoko
   Senoo, Yasushi
   Najima, Yuho
   Hagino, Takeshi
   Doki, Noriko
   Kobayashi, Takeshi
   Kakihana, Kazuhiko
   Iino, Toshihiro
   Sakamaki, Hisashi
   Ohashi, Kazuteru
TI Clinical utility of high-flow nasal cannula oxygen therapy for acute
   respiratory failure in patients with hematological disease
SO SPRINGERPLUS
RI Kakihana, Kazuhiko/AAY-9584-2021; Najima, Yuho/W-3858-2019
OI Najima, Yuho/0000-0001-8910-0021; Hino, Yutaro/0000-0001-6938-6130;
   Ikegawa, Shuntaro/0000-0002-0337-9867; Hagino,
   Takeshi/0000-0002-3164-9641
SN 2193-1801
PD APR 23
PY 2016
VL 5
AR 512
DI 10.1186/s40064-016-2161-1
UT WOS:000375703200010
PM 27186476
ER

PT J
AU Li, ZY
   Pang, M
   Yu, YL
   Peng, TF
   Hu, ZH
   Niu, RJ
   Wang, XR
   Zhang, JN
AF Li, Zhuanyun
   Pang, Ming
   Yu, Yaling
   Peng, Tianfeng
   Hu, Zhenghao
   Niu, Ruijie
   Wang, Xiaorong
   Zhang, Jinnong
TI Effect of different ventilation modalities on the early prognosis of
   patients with sleep apnea after acute ischemic stroke---protocol for a
   prospective, open-label and randomised controlled trial
SO BMC NEUROLOGY
RI Li, Yan/JUU-5189-2023; Wang, Xin/JVE-0200-2024; Xie, Lei/JWO-8567-2024;
   LI, YUN/JTV-7108-2023; SUN, Ye/KBC-8159-2024; Liu, Liu/JXM-8208-2024;
   wang, xiao/HGB-7081-2022; Li, Yuanxiang/KCX-8706-2024; Liu,
   Yang/JVD-6777-2023; liu, sha/JXL-6600-2024; Cheng, Shiqi/JZS-9783-2024;
   Chen, Qi/GVU-3024-2022; ren, jing/JXN-8411-2024; Yu,
   Yaling/GSJ-4216-2022; Zhang, Bo/JVD-9890-2024; LI, WEI/JUE-9796-2023;
   Li, Hongbo/KHV-4191-2024
OI wang, xiao/0000-0002-4088-3341; Chen, Qi/0000-0002-6568-7267; Yu,
   Yaling/0000-0001-6116-4330; Li, Hongbo/0000-0003-4495-0756
EI 1471-2377
PD JUN 6
PY 2023
VL 23
IS 1
AR 215
DI 10.1186/s12883-023-03117-6
UT WOS:001002402600001
PM 37280508
ER

PT J
AU Shekar, K
   Varkey, S
   Cornmell, G
   Parsons, L
   Tol, M
   Siuba, M
   Ramanan, M
AF Shekar, Kiran
   Varkey, Sneha
   Cornmell, George
   Parsons, Leanne
   Tol, Maneesha
   Siuba, Matthew
   Ramanan, Mahesh
TI Feasibility of non-invasive nitric oxide gas inhalation to prevent
   endotracheal intubation in patients with acute hypoxemic respiratory
   failure: A single-centre experience
SO NITRIC OXIDE-BIOLOGY AND CHEMISTRY
RI Shekar, Kiran/K-3209-2012; Siuba, Matthew/AAP-5130-2020
OI Siuba, Matthew/0000-0002-4321-4944; Ramanan, Mahesh/0000-0003-4509-4015;
   Varkey, Sneha/0000-0001-7004-5149; Shekar, Kiran/0000-0002-1239-7514
SN 1089-8603
EI 1089-8611
PD NOV 1
PY 2021
VL 116
BP 35
EP 37
DI 10.1016/j.niox.2021.08.005
EA SEP 2021
UT WOS:000701672400005
PM 34455054
ER

PT J
AU Furlong-Dillard, JM
   Nguyen, A
   Facciolo, MD
   Feygin, YB
   Napolitano, N
   Emeriaud, G
   Berkenbosch, JW
   Owen, EB
AF Furlong-Dillard, Jamie M.
   Nguyen, Anh
   Facciolo, Michael D.
   Feygin, Yana B.
   Napolitano, Natalie
   Emeriaud, Guillaume
   Berkenbosch, John W.
   Owen, Erin B.
TI Associations With Severe Desaturation Events Among Children Receiving
   Noninvasive Respiratory Support at Time of Intubation
SO RESPIRATORY CARE
RI Napolitano, Natalie/Q-2068-2019; Nguyen, Anh Quang/KRR-1429-2024
OI Napolitano, Natalie/0000-0002-1498-8465; Nguyen, Anh
   Quang/0009-0004-5609-076X
SN 0020-1324
EI 1943-3654
PD DEC 1
PY 2023
VL 68
IS 12
BP 1646
EP 1656
DI 10.4187/respcare.10765
UT WOS:001162438800006
PM 37553217
ER

PT J
AU Simon, M
   Wachs, C
   Braune, S
   de Heer, G
   Frings, D
   Kluge, S
AF Simon, Marcel
   Wachs, Christian
   Braune, Stephan
   de Heer, Geraldine
   Frings, Daniel
   Kluge, Stefan
TI High-Flow Nasal Cannula Versus Bag-Valve-Mask for Preoxygenation Before
   Intubation in Subjects With Hypoxemic Respiratory Failure
SO RESPIRATORY CARE
RI Braune, Stephan/AAC-4714-2021
OI Braune, Stephan/0000-0003-4984-9083
SN 0020-1324
EI 1943-3654
PD SEP
PY 2016
VL 61
IS 9
BP 1160
EP 1167
DI 10.4187/respcare.04413
UT WOS:000382382400005
PM 27274092
ER

PT J
AU Corl, KA
   Dado, C
   Agarwal, A
   Azab, N
   Amass, T
   Marks, SJ
   Levy, MM
   Merchant, RC
   Aliotta, J
AF Corl, Keith A.
   Dado, Christopher
   Agarwal, Ankita
   Azab, Nader
   Amass, Tim
   Marks, Sarah J.
   Levy, Mitchell M.
   Merchant, Roland C.
   Aliotta, Jason
TI A modified Montpellier protocol for intubating intensive care unit
   patients is associated with an increase in first-pass intubation success
   and fewer complications
SO JOURNAL OF CRITICAL CARE
RI Agarwal, Ankita/HGU-2909-2022
OI Azab, Nader/0000-0003-3548-7915; Corl, Keith/0000-0001-6505-2715;
   Agarwal, Ankita/0000-0002-0508-4114; Marks, Sarah/0000-0002-3468-3474
SN 0883-9441
EI 1557-8615
PD APR
PY 2018
VL 44
BP 191
EP 195
DI 10.1016/j.jcrc.2017.11.014
UT WOS:000426565300036
PM 29149690
ER

PT J
AU Natt, B
   Mosier, J
AF Natt, Bhupinder
   Mosier, Jarrod
TI Airway Management in the Critically Ill Patient
SO CURRENT ANESTHESIOLOGY REPORTS
OI Mosier, Jarrod/0000-0002-5371-0845
EI 2167-6275
PD JUN
PY 2021
VL 11
IS 2
BP 116
EP 127
DI 10.1007/s40140-021-00448-3
EA APR 2021
UT WOS:000641642300001
PM 33897302
ER

PT J
AU Gallardo, A
   Dévoli, AP
   Arévalo, GEMB
   Saavedra, SN
   Moracci, RS
   Pratto, RA
   Plotnikow, GA
   Leone, JL
   Travetto, CM
AF Gallardo, Adrian
   Devoli, Adrian P.
   Arevalo, German E. M. Bustillo
   Saavedra, Santiago N.
   Moracci, Roque S.
   Pratto, Romina A.
   Plotnikow, Gustavo A.
   Leone, Jose L.
   Travetto, Carolina M.
TI High-Flow Nasal Cannula and Standard Oxygen in Acute Hypoxemic
   Respiratory Failure Due to COVID-19
SO RESPIRATORY CARE
RI Gallardo, Adrián/HKE-1585-2023
OI Plotnikow, Gustavo A./0000-0003-0115-870X; GALLARDO,
   ADRIAN/0000-0002-9729-4839
SN 0020-1324
EI 1943-3654
PD DEC 1
PY 2022
VL 67
IS 12
BP 1534
EP 1541
DI 10.4187/respcare.10019
UT WOS:000892566400005
PM 35853703
ER

PT J
AU Kang, HYJ
   Zhao, ZL
   Tong, ZH
AF Kang, Hanyujie
   Zhao, Zhiling
   Tong, Zhaohui
TI Effect of High-Flow Nasal Cannula Oxygen Therapy in Immunocompromised
   Subjects With Acute Respiratory Failure
SO RESPIRATORY CARE
SN 0020-1324
EI 1943-3654
PD MAR 1
PY 2020
VL 65
IS 3
BP 369
EP 376
DI 10.4187/respcare.07205
UT WOS:000516800000015
PM 31744865
ER

PT J
AU Gedikloglu, M
   Gulen, M
   Satar, S
   Icen, YK
   Avci, A
   Yesiloglu, O
   Karcioglu, O
AF Gedikloglu, Mustafa
   Gulen, Muge
   Satar, Salim
   Icen, Yahya Kemal
   Avci, Akkan
   Yesiloglu, Onder
   Karcioglu, Ozgur
TI How to treat patients with acute respiratory failure? Conventional
   oxygen therapy versus high-flow nasal cannula in the emergency
   department
SO HONG KONG JOURNAL OF EMERGENCY MEDICINE
RI Karcioglu, Ozgur/B-5912-2017; yeşiloğlu, önder/JAX-6033-2023; Avci,
   Akkan/N-4227-2018
OI Karcioglu, Ozgur/0000-0002-8814-6164; Avci, Akkan/0000-0002-4627-0909
SN 1024-9079
EI 2309-5407
PD MAR
PY 2022
VL 29
IS 2
BP 84
EP 93
AR 1024907919886245
DI 10.1177/1024907919886245
EA NOV 2019
UT WOS:000497095100001
ER

PT J
AU Liu, TT
   Duan, YC
   Li, YC
   Hu, YY
   Su, LL
   Zhang, AP
AF Liu, Taotao
   Duan, Yaocong
   Li, Yanchun
   Hu, Yingying
   Su, Lingling
   Zhang, Aiping
TI ChatGPT achieves comparable accuracy to specialist physicians in
   predicting the efficacy of high-flow oxygen therapy
SO HELIYON
OI Liu, Taotao/0000-0002-2898-4334
EI 2405-8440
PD JUN 15
PY 2024
VL 10
IS 11
AR e31750
DI 10.1016/j.heliyon.2024.e31750
UT WOS:001246464100001
PM 38828316
ER

PT J
AU Mellado-Artigas, R
   Mujica, LE
   Ruiz, ML
   Ferreyro, BL
   Angriman, F
   Arruti, E
   Torres, A
   Barbeta, E
   Villar, J
   Ferrando, C
AF Mellado-Artigas, Ricard
   Eduardo Mujica, Luis
   Liliana Ruiz, Magda
   Ferreyro, Bruno Leonel
   Angriman, Federico
   Arruti, Egoitz
   Torres, Antoni
   Barbeta, Enric
   Villar, Jesus
   Ferrando, Carlos
CA COVID-19 Spanish ICU Network
TI Predictors of failure with high-flow nasal oxygen therapy in COVID-19
   patients with acute respiratory failure: a multicenter observational
   study
SO JOURNAL OF INTENSIVE CARE
RI Andrea Riba, Rut/L-2806-2019; López-Baamonde, Manuel/AAF-9721-2021;
   Abad-Gurumeta, Alfredo/M-2337-2019; Rivas, Eva/AFU-7933-2022; Castro,
   Pedro/AAG-2513-2021; Villar, Jesús/R-4526-2019; Castro,
   Pedro/AAF-4792-2021; Guasch, Eduard/D-1243-2013; Balaguer-Castro,
   Mariano/Y-3415-2018; de Riva, Nicolás/AAN-3347-2020; Almuedo Riera,
   Alex/AAD-4957-2022; Insausti, Itziar/KCX-8738-2024; Garutti,
   Ignacio/H-9035-2017; Soriano, Alex/I-1210-2017
OI Andrea Riba, Rut/0000-0002-8409-5013; López-Baamonde,
   Manuel/0000-0001-5537-1755; Abad-Gurumeta, Alfredo/0000-0003-3331-5589;
   Rivas, Eva/0000-0002-5816-998X; Castro, Pedro/0000-0002-6118-8970;
   Villar, Jesús/0000-0001-5687-3562; Castro, Pedro/0000-0002-6118-8970;
   Guasch, Eduard/0000-0003-4238-5319; Balaguer-Castro,
   Mariano/0000-0003-3625-6887; de Riva, Nicolás/0000-0003-2691-5770;
   Almuedo Riera, Alex/0000-0003-4643-4456; Garutti,
   Ignacio/0000-0001-8284-2903; Balibrea, Jose M./0000-0002-0764-7179; Tio
   Felip, Montserrat/0009-0003-7745-895X; Sanchez-Etayo,
   Gerard/0000-0001-9354-6544; Gutierrez-Martinez,
   Diego/0000-0001-6979-6949; Garrido Callen, Alberto/0000-0002-9067-357X;
   Perez Ferrer, Antonio/0000-0003-0913-4446; Soriano,
   Alex/0000-0002-9374-0811; Carreras-Castaner, Anna/0000-0002-7231-2236;
   Redondo Calvo, Francisco Javier/0000-0002-7044-0154; Suarez de la Rica,
   Alejandro/0000-0003-1139-8547; de Diego, Oriol/0000-0002-8476-7094;
   Rubio Baines, Inigo/0000-0001-5634-1910; MARONO BOEDO, MARIA
   JESUS/0000-0002-2956-4956; Quintana, Eduard/0000-0002-5386-7463; Cara
   Gilabert, Carmen/0000-0002-9352-1168; MARCOS CONTRERAS,
   SERGIO/0000-0001-5788-7536; Castella, Manuel/0000-0001-9274-2121;
   Magaldi, Marta/0000-0002-5000-9308; Perdomo Linares, Juan
   Manuel/0000-0001-7458-297X; Martinez-Palli,
   Graciela/0000-0002-7163-8090; borrat, xavier/0000-0002-9348-9284;
   Jaramillo, Sebastian/0000-0002-5933-3358; Angriman,
   Federico/0000-0003-0971-386X; Mellado Artigas,
   Ricard/0000-0003-2815-6819; Casas Reza, Pablo/0000-0002-2799-8523; Poch,
   Esteban/0000-0002-6492-024X; PINEIRO OTERO,
   PATRICIA/0000-0003-0223-2262; Sandoval, Elena/0000-0002-4242-5133;
   Reverter, Enric/0000-0002-4967-6947
SN 2052-0492
PD MAR 5
PY 2021
VL 9
IS 1
AR 23
DI 10.1186/s40560-021-00538-8
UT WOS:000625938500001
PM 33673863
ER

PT J
AU Quintard, H
   l'Her, E
   Pottecher, J
   Adnet, F
   Constantin, JM
   De Jong, A
   Diemunsch, P
   Fesseau, R
   Freynet, A
   Girault, C
   Guitton, C
   Hamonic, Y
   Maury, E
   Mekontso-Dessap, A
   Michel, F
   Nolent, P
   Perbet, S
   Prat, G
   Roquilly, A
   Tazarourte, K
   Terzi, N
   Thille, AW
   Alves, M
   Gayat, E
   Donetti, L
AF Quintard, H.
   l'Her, E.
   Pottecher, J.
   Adnet, F.
   Constantin, J. -M.
   De Jong, A.
   Diemunsch, P.
   Fesseau, R.
   Freynet, A.
   Girault, C.
   Guitton, C.
   Hamonic, Y.
   Maury, E.
   Mekontso-Dessap, A.
   Michel, F.
   Nolent, P.
   Perbet, S.
   Prat, G.
   Roquilly, A.
   Tazarourte, K.
   Terzi, N.
   Thille, A. W.
   Alves, M.
   Gayat, E.
   Donetti, L.
TI Intubation and extubation of the ICU patient
SO ANAESTHESIA CRITICAL CARE & PAIN MEDICINE
RI TERZI, Nicolas/AAD-4348-2019; Pottecher, Julien/AAH-1572-2020; De Jong,
   Audrey/N-6406-2018; Gayat, Etienne/ABG-5308-2021; Tazarourte,
   karim/GQZ-6054-2022; Roquilly, Antoine/P-9826-2017; De Jong,
   Audrey/AAA-8553-2020
OI TERZI, Nicolas/0000-0003-4036-6245; Quintard, Herve/0000-0002-3870-6370;
   De Jong, Audrey/0000-0002-3413-2752; Pottecher,
   Julien/0000-0001-6073-4354; tazarourte, karim/0000-0002-3376-1258
SN 2352-5568
PD OCT
PY 2017
VL 36
IS 5
BP 327
EP 341
DI 10.1016/j.accpm.2017.09.001
UT WOS:000416953200015
PM 28919068
ER

PT J
AU Nong, LB
   Liang, WB
   Yu, YH
   Xi, Y
   Liu, DD
   Zhang, J
   Zhou, J
   Yang, C
   He, WQ
   Liu, XQ
   Li, YM
   Chen, RC
AF Nong, Lingbo
   Liang, Weibo
   Yu, Yuheng
   Xi, Yin
   Liu, Dongdong
   Zhang, Jie
   Zhou, Jing
   Yang, Chun
   He, Weiqun
   Liu, Xiaoqing
   Li, Yimin
   Chen, Rongchang
TI Noninvasive ventilation support during fiberoptic bronchoscopy-guided
   nasotracheal intubation effectively prevents severe hypoxemia
SO JOURNAL OF CRITICAL CARE
RI liu, xiao/HMD-7454-2023
SN 0883-9441
EI 1557-8615
PD APR
PY 2020
VL 56
BP 12
EP 17
DI 10.1016/j.jcrc.2019.10.017
UT WOS:000519555700003
PM 31785505
ER

PT J
AU Jaber, S
   De Jong, A
   Schaefer, MS
   Zhang, JQ
   Ma, XW
   Hao, XR
   Zhou, SJ
   Lv, S
   Banner-Goodspeed, V
   Niu, XH
   Sfara, T
   Talmor, D
AF Jaber, Samir
   De Jong, Audrey
   Schaefer, Maximilian S.
   Zhang, Jiaqiang
   Ma, Xiaowen
   Hao, Xinrui
   Zhou, Shujing
   Lv, Shang
   Banner-Goodspeed, Valerie
   Niu, Xiuhua
   Sfara, Thomas
   Talmor, Daniel
TI Preoxygenation with standard facemask combining apnoeic oxygenation
   using high flow nasal cannula versuss standard facemask alone in
   patients with and without obesity: the OPTIMASK international study
SO ANNALS OF INTENSIVE CARE
RI Zhang, Jiaqiang/AAA-3936-2020
OI JABER, Samir/0000-0002-7257-8069; De Jong, Audrey/0000-0002-3413-2752
SN 2110-5820
PD APR 4
PY 2023
VL 13
IS 1
AR 26
DI 10.1186/s13613-023-01124-x
UT WOS:000963903400002
PM 37014462
ER

PT J
AU Vourc'h, M
   Asfar, P
   Volteau, C
   Bachoumas, K
   Clavieras, N
   Egreteau, PY
   Asehnoune, K
   Mercat, A
   Reignier, J
   Jaber, S
   Prat, G
   Roquilly, A
   Brule, N
   Villers, D
   Bretonniere, C
   Guitton, C
AF Vourc'h, Mickael
   Asfar, Pierre
   Volteau, Christelle
   Bachoumas, Konstantinos
   Clavieras, Noemie
   Egreteau, Pierre-Yves
   Asehnoune, Karim
   Mercat, Alain
   Reignier, Jean
   Jaber, Samir
   Prat, Gwenael
   Roquilly, Antoine
   Brule, Noelle
   Villers, Daniel
   Bretonniere, Cedric
   Guitton, Christophe
TI High-flow nasal cannula oxygen during endotracheal intubation in
   hypoxemic patients: a randomized controlled clinical trial
SO INTENSIVE CARE MEDICINE
RI Mercat, Alain/AFU-4426-2022; Asehnoune, Karim/HTN-0190-2023; Roquilly,
   Antoine/P-9826-2017; Asfar, Pierre/K-1402-2015
OI VOURC'H, Mickael/0000-0002-1576-7728; JABER, Samir/0000-0002-7257-8069
SN 0342-4642
EI 1432-1238
PD SEP
PY 2015
VL 41
IS 9
BP 1538
EP 1548
DI 10.1007/s00134-015-3796-z
UT WOS:000360314900003
PM 25869405
ER

PT J
AU Ou, XF
   Hua, YS
   Liu, J
   Gong, CS
   Zhao, WL
AF Ou, Xiaofeng
   Hua, Yusi
   Liu, Jin
   Gong, Cansheng
   Zhao, Wenling
TI Effect of high-flow nasal cannula oxygen therapy in adults with acute
   hypoxemic respiratory failure: a meta-analysis of randomized controlled
   trials
SO CANADIAN MEDICAL ASSOCIATION JOURNAL
OI Liu, Jin/0000-0002-2026-2513
SN 0820-3946
EI 1488-2329
PD FEB 21
PY 2017
VL 189
IS 7
BP E260
EP E267
DI 10.1503/cmaj.160570
UT WOS:000395527600002
PM 28246239
ER

PT J
AU Jaber, S
   Monnin, M
   Girard, M
   Conseil, M
   Cisse, M
   Carr, J
   Mahul, M
   Delay, JM
   Belafia, F
   Chanques, G
   Molinari, N
   De Jong, A
AF Jaber, Samir
   Monnin, Marion
   Girard, Mehdi
   Conseil, Matthieu
   Cisse, Moussa
   Carr, Julie
   Mahul, Martin
   Delay, Jean Marc
   Belafia, Fouad
   Chanques, Gerald
   Molinari, Nicolas
   De Jong, Audrey
TI Apnoeic oxygenation via high-flow nasal cannula oxygen combined with
   non-invasive ventilation preoxygenation for intubation in hypoxaemic
   patients in the intensive care unit: the single-centre, blinded,
   randomised controlled OPTINIV trial
SO INTENSIVE CARE MEDICINE
RI De Jong, Audrey/AAA-8553-2020; molinari, nicolas/Y-9681-2019; De Jong,
   Audrey/N-6406-2018
OI Chanques, Gerald/0000-0001-7851-8609; JABER, Samir/0000-0002-7257-8069;
   De Jong, Audrey/0000-0002-3413-2752
SN 0342-4642
EI 1432-1238
PD DEC
PY 2016
VL 42
IS 12
BP 1877
EP 1887
DI 10.1007/s00134-016-4588-9
UT WOS:000387846500007
PM 27730283
ER

PT J
AU Costa, WND
   Miguel, JP
   Prado, FD
   Lula, LHSD
   Amarante, GAJ
   Righetti, RF
   Yamaguti, WP
AF Costa, Wesla Neves da Silva
   Miguel, Juliana Padovezi
   Prado, Fabiana dos Santos
   Santos de Mello Lula, Liz Helena
   Junqueira Amarante, Gustavo Adolpho
   Righetti, Renato Fraga
   Yamaguti, Wellington Pereira
TI Noninvasive ventilation and high-flow nasal cannula in patients with
   acute hypoxemic respiratory failure by covid-19: A retrospective study
   of the feasibility, safety and outcomes
SO RESPIRATORY PHYSIOLOGY & NEUROBIOLOGY
OI Costa, Wesla/0000-0002-2997-0778
SN 1569-9048
EI 1878-1519
PD APR
PY 2022
VL 298
AR 103842
DI 10.1016/j.resp.2022.103842
EA JAN 2022
UT WOS:000767505000005
PM 35026479
ER

PT J
AU Riedel, T
   Bürgi, F
   Greif, R
   Kaiser, H
   Riva, T
   Theiler, L
   Nabecker, S
AF Riedel, Thomas
   Burgi, Fabian
   Greif, Robert
   Kaiser, Heiko
   Riva, Thomas
   Theiler, Lorenz
   Nabecker, Sabine
TI Changes in lung volume estimated by electrical impedance tomography
   during apnea and high-flow nasal oxygenation: A single-center randomized
   controlled trial
SO PLOS ONE
RI Robert, Greif/O-6392-2016; Greif, Robert/KHD-8084-2024
OI Robert, Greif/0000-0003-0160-2073; Riedel, Thomas/0000-0002-7153-5251
SN 1932-6203
PD SEP 28
PY 2022
VL 17
IS 9
AR e0273120
DI 10.1371/journal.pone.0273120
UT WOS:000945723600001
PM 36170281
ER

PT J
AU Frat, JP
   Ricard, JD
   Coudroy, R
   Robert, R
   Ragot, S
   Thille, AW
AF Frat, Jean-Pierre
   Ricard, Jean-Damien
   Coudroy, Remi
   Robert, Rene
   Ragot, Stephanie
   Thille, Arnaud W.
CA REVA Network
TI Preoxygenation with non-invasive ventilation versus high-flow nasal
   cannula oxygen therapy for intubation of patients with acute hypoxaemic
   respiratory failure in ICU: the prospective randomised controlled
   FLORALI-2 study protocol
SO BMJ OPEN
OI Coudroy, Remi/0000-0002-0036-1899
SN 2044-6055
PD DEC
PY 2017
VL 7
IS 12
AR e018611
DI 10.1136/bmjopen-2017-018611
UT WOS:000423826700156
PM 29275345
ER

PT J
AU Hao, JJ
   Liu, JY
   Pu, L
   Li, CS
   Zhang, M
   Tan, JB
   Wang, HY
   Yin, NN
   Sun, Y
   Liu, YF
   Guo, HB
   Li, A
AF Hao, Jingjing
   Liu, Jingyuan
   Pu, Lin
   Li, Chuansheng
   Zhang, Ming
   Tan, Jianbo
   Wang, Hongyu
   Yin, Ningning
   Sun, Yao
   Liu, Yufeng
   Guo, Hebing
   Li, Ang
TI High-Flow Nasal Cannula Oxygen Therapy versus Non-Invasive Ventilation
   in AIDS Patients with Acute Respiratory Failure: A Randomized Controlled
   Trial
SO JOURNAL OF CLINICAL MEDICINE
OI Hao, Jing-Jing/0000-0001-9347-1351
EI 2077-0383
PD FEB
PY 2023
VL 12
IS 4
AR 1679
DI 10.3390/jcm12041679
UT WOS:000944987300001
PM 36836213
ER

PT J
AU Al-Thaqafy, MS
   Alzahrani, S
   Alghamdi, A
   Alselemi, S
   Alshebani, K
   Bugis, BA
   Bugis, A
   Al-Shareef, AS
AF Al-Thaqafy, Majid S.
   Alzahrani, Saleh
   Alghamdi, Abdulwahab
   Alselemi, Saleh
   Alshebani, Khalid
   Bugis, Bussma Ahmed
   Bugis, Alaa
   Al-Shareef, Ali S.
TI The efficiency of high-flow nasal cannula for adult patients with
   coronavirus disease 19 in Jeddah, Saudi Arabia
SO ANNALS OF THORACIC MEDICINE
RI Althaqafy, Majid/JVP-3598-2024; Bugis, Bussma Ahmed/HNC-5713-2023;
   Bugis, Bussma Ahmed/AAP-8966-2020
OI Althaqafy, Majid/0000-0001-7989-1392; Bugis, Bussma
   Ahmed/0000-0002-6123-8552; Bugis, Bussma Ahmed/0000-0002-6123-8552
SN 1817-1737
EI 1998-3557
PD OCT-DEC
PY 2022
VL 17
IS 4
BP 214
EP 219
DI 10.4103/atm.atm_156_22
UT WOS:000886545300006
PM 36387758
ER

PT J
AU Liu, D
   Jin, TY
   Li, W
   Chen, L
   Xing, D
AF Liu, Dong
   Jin, Teng-yu
   Li, Wei
   Chen, Li
   Xing, Dong
TI Effect of high-flow nasal cannula on patients? recovery after inhalation
   general anesthesia
SO PAKISTAN JOURNAL OF MEDICAL SCIENCES
SN 1682-024X
EI 1681-715X
PD MAY-JUN
PY 2023
VL 39
IS 3
BP 687
EP 692
DI 10.12669/pjms.39.3.6638
UT WOS:000989167300013
PM 37250577
ER

PT J
AU Bailly, A
   Ricard, JD
   Le Thuaut, A
   Helms, J
   Kamel, T
   Mercier, E
   Lemiale, V
   Colin, G
   Mira, JP
   Clere-Jehl, R
   Messika, J
   Dequin, PF
   Boulain, T
   Azoulay, E
   Champigneulle, B
   Reignier, J
   Lascarrou, JB
AF Bailly, Arthur
   Ricard, Jean-Damien
   Le Thuaut, Aurelie
   Helms, Julie
   Kamel, Toufik
   Mercier, Emmanuelle
   Lemiale, Virginie
   Colin, Gwenhael
   Mira, Jean-Paul
   Clere-Jehl, Raphael
   Messika, Jonathan
   Dequin, Pierre-Francois
   Boulain, Thierry
   Azoulay, Elie
   Champigneulle, Benoit
   Reignier, Jean
   Lascarrou, Jean-Baptiste
CA Clinical Res Intensive Care Sepsis
TI Compared Efficacy of Four Preoxygenation Methods for Intubation in the
   ICU: Retrospective Analysis of McGrath Mac Videolaryngoscope Versus
   Macintosh Laryngoscope (MACMAN) Trial Data
SO CRITICAL CARE MEDICINE
RI Lascarrou, Jean Baptiste/I-4079-2014; Azoulay, Elie/HLG-3693-2023;
   Colin, Gwenhael/AAL-1780-2021; Boulain, Thierry/M-3309-2019
OI Lascarrou, Jean Baptiste/0000-0003-3706-078X; Colin,
   Gwenhael/0000-0001-7607-9913; Boulain, Thierry/0000-0003-4664-3661;
   KAMEL, Toufik/0000-0001-6788-2544; bailly, arthur/0000-0002-1762-4149
SN 0090-3493
EI 1530-0293
PD APR
PY 2019
VL 47
IS 4
BP E340
EP E348
DI 10.1097/CCM.0000000000003656
UT WOS:000469386100009
PM 30707125
ER

PT J
AU Saksitthichok, B
   Petnak, T
   So-ngem, A
   Boonsamgsuk, V
AF Saksitthichok, Bancha
   Petnak, Tananchai
   So-ngem, Apichart
   Boonsamgsuk, Viboon
TI A prospective randomized comparative study of high-flow nasal cannula
   oxygen and non-invasive ventilation in hypoxemic patients undergoing
   diagnostic flexible bronchoscopy
SO JOURNAL OF THORACIC DISEASE
RI Petnak, Tananchai/ABH-9986-2020
OI Petnak, Tananchai/0000-0002-7633-4029
SN 2072-1439
EI 2077-6624
PD MAY
PY 2019
VL 11
IS 5
BP 1929
EP 1939
DI 10.21037/jtd.2019.05.02
UT WOS:000469979100027
PM 31285886
ER

PT J
AU Casey, JD
   Janz, DR
   Russell, DW
   Vonderhaar, DJ
   Joffe, AM
   Dischert, KM
   Brown, RM
   Zouk, AN
   Gulati, S
   Heideman, BE
   Lester, MG
   Toporek, AH
   Bentov, I
   Self, WH
   Rice, TW
   Semler, MW
AF Casey, Jonathan D.
   Janz, David R.
   Russell, Derek W.
   Vonderhaar, Derek J.
   Joffe, Aaron M.
   Dischert, Kevin M.
   Brown, Ryan M.
   Zouk, Aline N.
   Gulati, Swati
   Heideman, Brent E.
   Lester, Michael G.
   Toporek, Alexandra H.
   Bentov, Itay
   Self, Wesley H.
   Rice, Todd W.
   Semler, Matthew W.
CA PreVent Investigators Pragmatic
TI Bag-Mask Ventilation during Tracheal Intubation of Critically Ill Adults
SO NEW ENGLAND JOURNAL OF MEDICINE
RI Rice, Todd/X-7853-2019; Casey, Jonathan/AAG-1211-2020; Russell, Derek
   W./X-7040-2019
OI Rice, Todd/0000-0002-7136-5408; Casey, Jonathan/0000-0002-0977-290X;
   Russell, Derek W./0000-0002-2716-1344; Heideman,
   Brent/0000-0002-9905-8653; Wilfong, Erin/0000-0002-6584-1578
SN 0028-4793
EI 1533-4406
PD FEB 28
PY 2019
VL 380
IS 9
BP 811
EP 821
DI 10.1056/NEJMoa1812405
UT WOS:000459899100006
PM 30779528
ER

PT J
AU Baudin, F
   Gagnon, S
   Crulli, B
   Proulx, F
   Jouvet, P
   Emeriaud, G
AF Baudin, Florent
   Gagnon, Sebastien
   Crulli, Benjamin
   Proulx, Francois
   Jouvet, Philippe
   Emeriaud, Guillaume
TI Modalities and Complications Associated With the Use of High-Flow Nasal
   Cannula: Experience in a Pediatric ICU
SO RESPIRATORY CARE
RI Crulli, Benjamin/M-1179-2019; BAUDIN, Florent/AGD-5451-2022; Jouvet,
   Philippe A/H-3293-2018
OI Crulli, Benjamin/0000-0003-1057-1088; BAUDIN,
   Florent/0000-0002-0838-8914; Jouvet, Philippe A/0000-0001-5684-3398
SN 0020-1324
EI 1943-3654
PD OCT
PY 2016
VL 61
IS 10
BP 1305
EP 1310
DI 10.4187/respcare.04452
UT WOS:000385689800005
PM 27484109
ER

PT J
AU Al Hashim, AH
   Al Reesi, A
   Al Lawati, NM
   Burad, J
   Al Khabori, M
   Chandwani, J
   Al Lawati, R
   Al Masroori, Y
   Al Balushi, AA
   Al Masroori, S
   Al Siyabi, K
   Al Lawati, F
   Ahmed, FYN
   Al Busaidy, M
   Al Huraizi, A
   Al Jufaili, M
   Al Zaabi, J
   Varghese, JT
   Al Harthi, R
   Sebastian, KP
   Al Abri, FH
   Al Aghbari, J
   Al Mubaihsi, S
   Al Lawati, A
   Al Busaidi, M
   Foti, G
AF Al Hashim, Abdul Hakeem
   Al Reesi, Abdullah
   Al Lawati, Nabil M.
   Burad, Jyoti
   Al Khabori, Murtadha
   Chandwani, Juhi
   Al Lawati, Redha
   Al Masroori, Yahya
   Al Balushi, Abdul Aziz
   Al Masroori, Salim
   Al Siyabi, Khalsa
   Al Lawati, Fatema
   Ahmed, Faroug Yousif Nimer
   Al Busaidy, Merah
   Al Huraizi, Aisha
   Al Jufaili, Mahmood
   Al Zaabi, Jalila
   Varghese, Jerin Treesa
   Al Harthi, Ruqaya
   Sebastian, Kingsly Prabhakaran
   Al Abri, Fahad Hamed
   Al Aghbari, Jamal
   Al Mubaihsi, Saif
   Al Lawati, Adil
   Al Busaidi, Mujahid
   Foti, Giuseppe
TI Comparison of Noninvasive Mechanical Ventilation With High-Flow Nasal
   Cannula, Face-Mask, and Helmet in Hypoxemic Respiratory Failure in
   Patients With COVID-19: A Randomized Controlled Trial
SO CRITICAL CARE MEDICINE
RI Khabori, Murtadha/I-4774-2019
OI Khabori, Murtadha/0000-0002-2937-8838; Al Lawati,
   Dr.Redha/0000-0001-8385-5861
SN 0090-3493
EI 1530-0293
PD NOV
PY 2023
VL 51
IS 11
BP 1515
EP 1526
DI 10.1097/CCM.0000000000005963
UT WOS:001087381900015
PM 37310174
ER

PT J
AU Morley, SL
AF Morley, Sarah L.
TI Non-invasive ventilation in paediatric critical care
SO PAEDIATRIC RESPIRATORY REVIEWS
SN 1526-0542
EI 1526-0550
PD SEP
PY 2016
VL 20
BP 24
EP 31
DI 10.1016/j.prrv.2016.03.001
UT WOS:000389116600005
PM 27118355
ER

PT J
AU Park, S
   Kim, SY
   Kim, MS
   Park, WK
   Byon, HJ
   Kim, HJ
AF Park, Sujung
   Kim, So Yeon
   Kim, Min-Soo
   Park, Wyun Kon
   Byon, Hyo-Jin
   Kim, Hyun Joo
TI Comparison of preoxygenation efficiency measured by the oxygen reserve
   index between high-flow nasal oxygenation and facemask ventilation: a
   randomised controlled trial
SO BMC ANESTHESIOLOGY
RI KIM, SEONG YEON/E-4164-2012; Kim, Hyun Joo/D-5568-2011
OI Kim, Hyun Joo/0000-0003-1963-8955; PARK, SUJUNG/0000-0002-2249-3286;
   Kim, Min-Soo/0000-0001-8760-4568; Kim, So Yeon/0000-0001-5352-157X
SN 1471-2253
PD MAY 9
PY 2023
VL 23
IS 1
AR 159
DI 10.1186/s12871-023-02126-9
UT WOS:000985497500001
PM 37161369
ER

PT J
AU Tremey, B
   Squara, P
   De Labarre, H
   Ma, S
   Fischler, M
   Lawkoune, JD
   Le Guen, M
AF Tremey, Benjamin
   Squara, Pierre
   De Labarre, Hugues
   Ma, Sabrina
   Fischler, Marc
   Lawkoune, Jean-Dominique
   Le Guen, Morgan
TI Hands-free induction of general anesthesia: a randomised pilot study
   comparing usual care and high-flow nasal oxygen
SO MINERVA ANESTESIOLOGICA
SN 0375-9393
EI 1827-1596
PD NOV
PY 2020
VL 86
IS 11
BP 1135
EP 1142
DI 10.23736/S0375-9393.20.14456-0
UT WOS:000593105900006
PM 32643359
ER

PT J
AU Besnier, E
   Hobeika, S
   NSeir, S
   Lambiotte, F
   Du Cheyron, D
   Sauneuf, B
   Misset, B
   Tamion, F
   Schne, G
   Richecoeur, J
   Maizel, J
   Girault, C
AF Besnier, Emmanuel
   Hobeika, Sinad
   NSeir, Saad
   Lambiotte, Fabien
   Du Cheyron, Damien
   Sauneuf, Bertrand
   Misset, Benoit
   Tamion, Fabienne
   Schne, Guillaume
   Richecoeur, Jack
   Maizel, Julien
   Girault, Christophe
CA BoReal Study Grp
TI High-flow nasal cannula therapy: clinical practice in intensive care
   units
SO ANNALS OF INTENSIVE CARE
RI Misset, Benoit/P-7817-2018
OI Misset, Benoit/0000-0001-6466-0065
SN 2110-5820
PD SEP 4
PY 2019
VL 9
IS 1
AR 98
DI 10.1186/s13613-019-0569-9
UT WOS:000484442900001
PM 31485841
ER

PT J
AU Lionello, F
   Lapia, F
   Molena, B
   Padoan, A
   Lococo, S
   Arcaro, G
   Guarnieri, G
   Vianello, A
AF Lionello, Federico
   Lapia, Francesco
   Molena, Beatrice
   Padoan, Andrea
   Lococo, Sara
   Arcaro, Giovanna
   Guarnieri, Gabriella
   Vianello, Andrea
TI The Safety of a High-Flow Nasal Cannula in Neuromuscular Disease
   Patients with Acute Respiratory Failure: A Retrospective Case-Series
   Study
SO JOURNAL OF CLINICAL MEDICINE
RI Guarnieri, Gabriella/O-2537-2016; Padoan, Andrea/J-7869-2016
OI Guarnieri, Gabriella/0000-0003-3664-2024; Lapia,
   Francesco/0009-0007-0067-0169; Vianello, Andrea/0000-0002-8790-6029
EI 2077-0383
PD SEP
PY 2023
VL 12
IS 18
AR 6061
DI 10.3390/jcm12186061
UT WOS:001073586100001
PM 37763001
ER

PT J
AU Webb, LV
   Chahine, R
   Aban, I
   Prabhakaran, P
   Loberger, JM
AF Webb, Lece, V
   Chahine, Rouba
   Aban, Inmaculada
   Prabhakaran, Priya
   Loberger, Jeremy M.
TI Predicting High-Flow Nasal Cannula Therapy Outcomes Using the ROX-HR
   Index in the Pediatric ICU
SO RESPIRATORY CARE
OI Chahine, Rouba/0000-0002-6061-064X
SN 0020-1324
EI 1943-3654
PD NOV 1
PY 2022
VL 67
IS 11
BP 1377
EP 1384
DI 10.4187/respcare.09765
UT WOS:000885343100002
PM 35853705
ER

PT J
AU Natt, BS
   Malo, J
   Hypes, CD
   Sakles, JC
   Mosier, JM
AF Natt, B. S.
   Malo, J.
   Hypes, C. D.
   Sakles, J. C.
   Mosier, J. M.
TI Strategies to improve first attempt success at intubation in critically
   ill patients
SO BRITISH JOURNAL OF ANAESTHESIA
SN 0007-0912
EI 1471-6771
PD SEP
PY 2016
VL 117
SU 1
SI SI
BP 60
EP 68
DI 10.1093/bja/aew061
UT WOS:000383715900011
PM 27221259
ER

PT J
AU Frat, JP
   Ragot, S
   Coudroy, R
   Constantin, JM
   Girault, C
   Prat, G
   Boulain, T
   Demoule, A
   Ricard, JD
   Razazi, K
   Lascarrou, JB
   Devaquet, J
   Mira, JP
   Argaud, L
   Chakarian, JC
   Fartoukh, M
   Nseir, S
   Mercat, A
   Brochard, L
   Robert, R
   Thille, AW
AF Frat, Jean-Pierre
   Ragot, Stephanie
   Coudroy, Remi
   Constantin, Jean-Michel
   Girault, Christophe
   Prat, Gwenael
   Boulain, Thierry
   Demoule, Alexandre
   Ricard, Jean-Damien
   Razazi, Keyvan
   Lascarrou, Jean-Baptiste
   Devaquet, Jerome
   Mira, Jean-Paul
   Argaud, Laurent
   Chakarian, Jean-Charles
   Fartoukh, Muriel
   Nseir, Saad
   Mercat, Alain
   Brochard, Laurent
   Robert, Rene
   Thille, Arnaud W.
CA REVA Network
TI Predictors of Intubation in Patients With Acute Hypoxemic Respiratory
   Failure Treated With a Noninvasive Oxygenation Strategy
SO CRITICAL CARE MEDICINE
RI Carmen, Team3/Y-7384-2019; Boulain, Thierry/M-3309-2019; Demoule,
   Alexandre/ABG-4915-2021; Lascarrou, Jean Baptiste/I-4079-2014; Mercat,
   Alain/AFU-4426-2022; Brochard, Laurent/ACC-6536-2022
OI Carmen, Team3/0000-0002-3614-0924; Boulain, Thierry/0000-0003-4664-3661;
   Demoule, Alexandre/0000-0002-0432-7217; Lascarrou, Jean
   Baptiste/0000-0003-3706-078X; Lab, Carmen/0000-0002-5935-3236; Coudroy,
   Remi/0000-0002-0036-1899
SN 0090-3493
EI 1530-0293
PD FEB
PY 2018
VL 46
IS 2
BP 208
EP 215
DI 10.1097/CCM.0000000000002818
UT WOS:000425974200037
PM 29099420
ER

PT J
AU Zerbib, O
   Rattanachaiwong, S
   Palti, N
   Kagan, I
   Singer, P
AF Zerbib, Olivier
   Rattanachaiwong, Sornwichate
   Palti, Nufar
   Kagan, Ilya
   Singer, Pierre
TI Energy and protein intake in critically ill people with respiratory
   failure treated by high-flow nasal-cannula oxygenation: An observational
   study
SO NUTRITION
RI Kagan, Ilya/KVB-2006-2024
SN 0899-9007
EI 1873-1244
PD APR
PY 2021
VL 84
AR 111117
DI 10.1016/j.nut.2020.111117
EA JAN 2021
UT WOS:000633421800003
PM 33486298
ER

PT J
AU Pillai, A
   Chikhani, M
   Hardman, JG
AF Pillai, A.
   Chikhani, M.
   Hardman, J. G.
TI Apnoeic oxygenation in pregnancy: a modelling investigation
SO ANAESTHESIA
RI Hardman, Jonathan/P-7646-2019
OI Hardman, Jonathan/0000-0002-8959-8058
SN 0003-2409
EI 1365-2044
PD SEP
PY 2016
VL 71
IS 9
BP 1077
EP 1080
DI 10.1111/anae.13563
UT WOS:000382949200012
PM 27440389
ER

PT J
AU Vourc'h, M
   Huard, D
   Feuillet, F
   Baud, G
   Guichoux, A
   Surbled, M
   Tissot, M
   Chiffoleau, A
   Guitton, C
   Jaber, S
   Asehnoune, K
AF Vourc'h, Mickael
   Huard, Donatien
   Feuillet, Fanny
   Baud, Gabrielle
   Guichoux, Arthur
   Surbled, Marielle
   Tissot, Melanie
   Chiffoleau, Anne
   Guitton, Christophe
   Jaber, Samir
   Asehnoune, Karim
TI Preoxygenation in difficult airway management: high-flow oxygenation by
   nasal cannula versus face mask (the PREOPTIDAM study). Protocol for a
   single-centre randomised study
SO BMJ OPEN
RI Feuillet, Fanny/L-9041-2015; Asehnoune, Karim/HTN-0190-2023
OI JABER, Samir/0000-0002-7257-8069; VOURC'H, Mickael/0000-0002-1576-7728
SN 2044-6055
PD JUN
PY 2019
VL 9
IS 4
AR e025909
DI 10.1136/bmjopen-2018-025909
UT WOS:000471157200153
PM 31028041
ER

PT J
AU Langer, C
   Wittekindt, C
   Arens, C
   Käbisch, S
AF Langer, Christine
   Wittekindt, Claus
   Arens, Christoph
   Kaebisch, Sonja
TI Apnoeic oxygenation with high flow nasal oxygen for interventional
   surgery of the larynx and pharynx
SO EUROPEAN ARCHIVES OF OTO-RHINO-LARYNGOLOGY
OI Langer, Christine/0000-0002-0357-2931
SN 0937-4477
EI 1434-4726
PD 2024 MAY 16
PY 2024
DI 10.1007/s00405-024-08726-6
EA MAY 2024
UT WOS:001223799900001
PM 38750174
ER

PT J
AU Can, FK
   Anil, AB
   Anil, M
   Zengin, N
   Bal, A
   Bicilioglu, Y
   Gokalp, G
   Durak, F
   Ince, G
AF Can, Fulva Kamit
   Anil, Ayse Berna
   Anil, Murat
   Zengin, Neslihan
   Bal, Alkan
   Bicilioglu, Yuksel
   Gokalp, Gamze
   Durak, Fatih
   Ince, Gulberat
TI Impact of High-flow Nasal Cannula Therapy in Quality Improvement and
   Clinical Outcomes in a Non-invasive Ventilation Device-free Pediatric
   Intensive Care Unit
SO INDIAN PEDIATRICS
RI BICILIOGLU, YUKSEL/GPX-3286-2022; Can, FK/AAB-2051-2021; Anıl, Ayşe
   Berna/HNJ-4676-2023; Bıcılıoğlu, Yüksel/HGB-2042-2022; Gokalp,
   Gamze/HGB-1941-2022
OI BICILIOGLU, YUKSEL/0000-0003-4531-3978; Can, FK/0000-0003-1078-9781;
   Gokalp, Gamze/0000-0002-0369-6379
SN 0019-6061
EI 0974-7559
PD OCT
PY 2017
VL 54
IS 10
BP 835
EP 840
AR PII S097475591600072
DI 10.1007/s13312-017-1145-8
UT WOS:000413698100007
PM 28699611
ER

PT J
AU Thota, B
   Samantaray, A
   Vengamma, B
   Mangu, HR
   Alladi, M
   Kalawat, U
AF Thota, Bhargavi
   Samantaray, Aloka
   Vengamma, B.
   Mangu, Hanumantha Rao
   Alladi, Mohan
   Kalawat, Usha
TI A randomised controlled trial of high-flow nasal oxygen versus
   non-rebreathing oxygen face mask therapy in acute hypoxaemic respiratory
   failure
SO INDIAN JOURNAL OF ANAESTHESIA
OI B, Vengamma/0009-0004-1124-0488
SN 0019-5049
EI 0976-2817
PD SEP
PY 2022
VL 66
IS 9
BP 644
EP 650
DI 10.4103/ija.ija_507_22
UT WOS:001183267100005
PM 36388442
ER

PT J
AU Umobong, EU
   Mayo, PH
AF Umobong, Etieno U.
   Mayo, Paul H.
TI Critical Care Airway Management
SO CRITICAL CARE CLINICS
SN 0749-0704
EI 1557-8232
PD JUL
PY 2018
VL 34
IS 3
BP 313
EP +
DI 10.1016/j.ccc.2018.03.006
UT WOS:000438835400002
PM 29907267
ER

PT J
AU Yasuda, H
   Okano, H
   Mayumi, T
   Narita, C
   Onodera, Y
   Nakane, M
   Shime, N
AF Yasuda, Hideto
   Okano, Hiromu
   Mayumi, Takuya
   Narita, Chihiro
   Onodera, Yu
   Nakane, Masaki
   Shime, Nobuaki
TI Post-extubation oxygenation strategies in acute respiratory failure: a
   systematic review and network meta-analysis
SO CRITICAL CARE
RI Mayumi, Takuya/ABH-3236-2021
OI Yasuda, Hideto/0000-0003-3153-1595
SN 1364-8535
EI 1466-609X
PD APR 9
PY 2021
VL 25
IS 1
AR 135
DI 10.1186/s13054-021-03550-4
UT WOS:000639113600001
PM 33836812
ER

PT J
AU Shoukri, AM
AF Shoukri, Amr Mounir
TI High flow nasal cannula oxygen and non-invasive mechanical ventilation
   in management of COVID-19 patients with acute respiratory failure: a
   retrospective observational study
SO EGYPTIAN JOURNAL OF BRONCHOLOGY
RI Gui, Yuliang/AAP-5071-2021
SN 1687-8426
EI 2314-8551
PD DEC
PY 2021
VL 15
IS 1
AR 17
DI 10.1186/s43168-021-00063-0
UT WOS:000636317600017
ER

PT J
AU Ding, YY
   Huang, TF
   Ge, YL
   Gao, J
   Zhang, Y
AF Ding, Yinyin
   Huang, Tianfeng
   Ge, Yali
   Gao, Ju
   Zhang, Yang
TI Effect of trans-nasal humidified rapid insufflation ventilatory exchange
   on reflux and microaspiration in patients undergoing laparoscopic
   cholecystectomy during induction of general anesthesia: a randomized
   controlled trial
SO FRONTIERS IN MEDICINE
EI 2296-858X
PD SEP 7
PY 2023
VL 10
AR 1212646
DI 10.3389/fmed.2023.1212646
UT WOS:001069850700001
PM 37746088
ER

PT J
AU Delbove, A
   Foubert, A
   Mateos, F
   Guy, T
   Gousseff, M
AF Delbove, Agathe
   Foubert, Ambroise
   Mateos, Francois
   Guy, Tiphaine
   Gousseff, Marie
TI High flow nasal cannula oxygenation in COVID-19 related acute
   respiratory distress syndrome: a safe way to avoid endotracheal
   intubation?
SO THERAPEUTIC ADVANCES IN RESPIRATORY DISEASE
RI Gyoten, Takayuki/ADZ-1804-2022
SN 1753-4658
EI 1753-4666
PD MAY
PY 2021
VL 15
AR 17534666211019555
DI 10.1177/17534666211019555
UT WOS:000756003600001
PM 34057844
ER

PT J
AU Wendel-Garcia, PD
   Mas, A
   González-Isern, C
   Ferrer, R
   Máñez, R
   Masclans, JR
   Sandoval, E
   Vera, P
   Trenado, J
   Fernández, R
   Sirvent, JM
   Martínez, M
   Ibarz, M
   Garro, P
   Lopera, JL
   Bodí, M
   Yébenes-Reyes, JC
   Triginer, C
   Vallverdú, I
   Baró, A
   Bodí, F
   Saludes, P
   Valencia, M
   Roche-Campo, F
   Huerta, A
   Cambra, FJ
   Barberà, C
   Echevarria, J
   Peñuelas, O
   Mancebo, J
AF Wendel-Garcia, Pedro David
   Mas, Arantxa
   Gonzalez-Isern, Cristina
   Ferrer, Ricard
   Manez, Rafael
   Masclans, Joan-Ramon
   Sandoval, Elena
   Vera, Paula
   Trenado, Josep
   Fernandez, Rafael
   Sirvent, Josep-Maria
   Martinez, Melcior
   Ibarz, Mercedes
   Garro, Pau
   Lopera, Jose Luis
   Bodi, Maria
   Yebenes-Reyes, Joan Carles
   Triginer, Carles
   Vallverdu, Imma
   Baro, Anna
   Bodi, Fernanda
   Saludes, Paula
   Valencia, Mauricio
   Roche-Campo, Ferran
   Huerta, Arturo
   Cambra, Francisco Jose
   Barbera, Carme
   Echevarria, Jorge
   Penuelas, Oscar
   Mancebo, Jordi
CA UCIsCAT Study Grp
TI Non-invasive oxygenation support in acutely hypoxemic COVID-19 patients
   admitted to the ICU: a multicenter observational retrospective study
SO CRITICAL CARE
RI Wendel Garcia, Pedro David/AAU-4579-2021; Bodí, Maria/GYJ-3513-2022; de
   Terrassa, Fundacio Mutua/B-3844-2014; Fernandez, Rafael/A-9586-2010;
   Castro, Pedro/AAF-4792-2021; IBARZ, MERCEDES/AAA-8500-2019; Huerta,
   Arturo/T-9954-2019; Sandoval, Elena/JYO-6805-2024; Castro,
   Pedro/AAG-2513-2021; Castro-Martinez, Pedro V./B-2631-2009; Ferrer,
   Ricard/K-9022-2017; Rodriguez Oviedo, Alejandro/F-2539-2016; Roca,
   Oriol/H-4571-2017; Betbese, Antoni/H-3419-2013
OI Wendel Garcia, Pedro David/0000-0001-7775-3279; Fernandez,
   Rafael/0000-0001-5711-5317; Castro, Pedro/0000-0002-6118-8970; Huerta,
   Arturo/0000-0002-6191-4143; Castro, Pedro/0000-0002-6118-8970; Benito
   Fernandez, Sergio/0000-0003-0103-4870; Papiol,
   Elisabeth/0000-0001-7361-7835; Manez, Rafael/0000-0002-0884-5564;
   Trenado Alvarez, Jose/0000-0002-2930-0766; Castro-Martinez, Pedro
   V./0000-0003-3928-9924; Ferrer, Ricard/0000-0002-4859-4747; Rodriguez
   Oviedo, Alejandro/0000-0001-8828-5984; Moreno,
   Gerard/0000-0002-1429-0438; Marin-Corral, Judith/0000-0003-1320-4427;
   Zapata, Luis/0000-0003-4829-8363; Suarez Montero, Juan
   Carlos/0000-0001-7819-208X; Roca, Oriol/0000-0003-3841-4551;
   VERA-ARTAZCOZ, PAULA/0000-0003-3346-5093; Sandoval,
   Elena/0000-0002-4242-5133; Betbese, Antoni/0000-0002-9059-4046
SN 1364-8535
EI 1466-609X
PD FEB 8
PY 2022
VL 26
IS 1
AR 37
DI 10.1186/s13054-022-03905-5
UT WOS:000752921200001
PM 35135588
ER

PT J
AU Liu, S
   Walline, JH
   Zhu, HD
   Li, Y
   Wang, CT
   Liu, JH
AF Liu, Shuai
   Walline, Joseph Harold
   Zhu, Huadong
   Li, Yan
   Wang, Chunting
   Liu, Jihai
TI High-flow nasal cannula therapy with sequential noninvasive ventilation
   versus noninvasive ventilation alone as the initial ventilatory strategy
   in acute COPD exacerbations: study protocol for a randomized controlled
   trial
SO TRIALS
RI zhang, xiang/JJD-7003-2023; Yang, Ying/ADL-4165-2022; peng,
   yan/JCO-1763-2023; li, wl/JJC-0768-2023; Liu, Gui/JHU-8707-2023; zheng,
   xin/JNS-5523-2023; li, bai/JNE-1502-2023; Liu, Yuan/JFB-4766-2023; qi,
   li/JFE-7167-2023; liu, lin/JFK-3401-2023; Wang, Yanlin/JGC-6782-2023;
   Chen, Xin/JDN-2017-2023; .., What/IXW-6776-2023; zhang,
   ly/JMB-7214-2023; Yang, Ying/ABD-2481-2022; liu, bing/JJD-5566-2023;
   Zhang, Yanyan/JFA-9161-2023; DAI, Jinjia/KCL-5110-2024; LIU,
   JIALIN/JXN-8034-2024; xuan, li/JNI-7432-2023; Walline,
   Joseph/K-6667-2019; li, jing/JEF-8436-2023; li, yao/IYJ-1364-2023; WANG,
   YANG/JFA-8821-2023; li, wei/IUQ-2973-2023; Zhang, Han/JMR-0670-2023;
   Yang, Jing/JFK-4046-2023; liu, xq/JDW-2596-2023; Li, Ly/JCD-4746-2023;
   zhu, hua/JRW-4010-2023; LI, LIXIN/KFS-0074-2024
OI Yang, Ying/0000-0002-3469-7681; Walline, Joseph/0000-0001-9582-1044;
   Yang, Jing/0009-0004-8274-9863; 
EI 1745-6215
PD DEC 29
PY 2022
VL 23
IS 1
AR 1060
DI 10.1186/s13063-022-06963-w
UT WOS:000920680000005
PM 36581995
ER

PT J
AU Vianello, A
   Turrin, M
   Guarnieri, G
   Molena, B
   Arcaro, G
   Turato, C
   Braccioni, F
   De Marchi, LB
   Lionello, F
   Subotic, P
   Masiero, S
   Giraudo, C
   Navalesi, P
AF Vianello, Andrea
   Turrin, Martina
   Guarnieri, Gabriella
   Molena, Beatrice
   Arcaro, Giovanna
   Turato, Cristian
   Braccioni, Fausto
   De Marchi, Leonardo Bertagna
   Lionello, Federico
   Subotic, Pavle
   Masiero, Stefano
   Giraudo, Chiara
   Navalesi, Paolo
TI Prone Positioning Is Safe and May Reduce the Rate of Intubation in
   Selected COVID-19 Patients Receiving High-Flow Nasal Oxygen Therapy
SO JOURNAL OF CLINICAL MEDICINE
RI Guarnieri, Gabriella/O-2537-2016; Vianello, Andrea/IZP-9702-2023;
   Navalesi, Paolo/I-9584-2019; Masiero, Stefano/K-6473-2016; Vianello,
   Andrea/AHD-3398-2022; Turato, Cristian/F-3262-2010
OI Guarnieri, Gabriella/0000-0003-3664-2024; Navalesi,
   Paolo/0000-0002-3733-3453; Masiero, Stefano/0000-0002-0361-4898;
   Vianello, Andrea/0000-0002-8790-6029; Turato,
   Cristian/0000-0001-7086-0792; Giraudo, Chiara/0000-0003-0924-5883
EI 2077-0383
PD AUG
PY 2021
VL 10
IS 15
AR 3404
DI 10.3390/jcm10153404
UT WOS:000682093200001
PM 34362185
ER

PT J
AU Artaud-Macari, E
   Bubenheim, M
   Le Bouar, G
   Carpentier, D
   Grangé, S
   Boyer, D
   Béduneau, G
   Misset, B
   Cuvelier, A
   Tamion, F
   Girault, C
AF Artaud-Macari, Elise
   Bubenheim, Michael
   Le Bouar, Gurvan
   Carpentier, Dorothee
   Grange, Steven
   Boyer, Deborah
   Beduneau, Gaetan
   Misset, Benoit
   Cuvelier, Antoine
   Tamion, Fabienne
   Girault, Christophe
TI High-flow oxygen therapy <i>versus</i> noninvasive ventilation: a
   randomised physiological crossover study of alveolar recruitment in
   acute respiratory failure
SO ERJ OPEN RESEARCH
RI CUVELIER, Antoine/F-5965-2014
OI CUVELIER, Antoine/0000-0003-0263-1845
EI 2312-0541
PD OCT 1
PY 2021
VL 7
IS 4
AR 373
DI 10.1183/23120541.00373-2021
UT WOS:000769759500032
PM 34912882
ER

PT J
AU Doyle, AJ
   Stolady, D
   Mariyaselvam, M
   Wijewardena, G
   Gent, E
   Blunt, M
   Young, P
AF Doyle, Alexander J.
   Stolady, Daniel
   Mariyaselvam, Maryanne
   Wijewardena, Gayathri
   Gent, Emma
   Blunt, Mark
   Young, Peter
TI Preoxygenation and apneic oxygenation using Transnasal Humidified
   Rapid-Insufflation Ventilatory Exchange for emergency intubation
SO JOURNAL OF CRITICAL CARE
SN 0883-9441
EI 1557-8615
PD DEC
PY 2016
VL 36
BP 8
EP 12
DI 10.1016/j.jcrc.2016.06.011
UT WOS:000393078100003
PM 27546740
ER

PT J
AU Tam, K
   Jeffery, C
   Sung, CK
AF Tam, Kenric
   Jeffery, Caroline
   Sung, C. Kwang
TI Surgical Management of Supraglottic Stenosis Using Intubationless
   Optiflow
SO ANNALS OF OTOLOGY RHINOLOGY AND LARYNGOLOGY
RI Sung, Chih-Kwang/AAK-7558-2020
OI Sung, Chih-Kwang/0000-0001-9795-6452; Jeffery, Caroline
   C./0000-0002-5536-4915
SN 0003-4894
EI 1943-572X
PD SEP
PY 2017
VL 126
IS 9
BP 669
EP 672
DI 10.1177/0003489417720220
UT WOS:000407822800006
PM 28766977
ER

PT J
AU Grenness, A
   Connolly, T
   Russell, N
   Agar, NJM
   Nicholson, R
   Borschmann, M
AF Grenness, Alasdair
   Connolly, Timothy
   Russell, Noel
   Agar, Nicholas J. M.
   Nicholson, Roy
   Borschmann, Michael
TI Evaluation of the safety of carbon dioxide laser and transnasal
   humidified rapid insufflation ventilatory exchange in laryngeal surgery
SO AUSTRALIAN JOURNAL OF OTOLARYNGOLOGY
EI 2616-2792
PD MAY 9
PY 2024
VL 7
AR 18
DI 10.21037/ajo-20-41
UT WOS:001237895300001
ER

PT J
AU Kacmarek, RM
AF Kacmarek, Robert M.
TI Noninvasive Respiratory Support for Postextubation Respiratory Failure
SO RESPIRATORY CARE
CT 57th Respiratory Care Journal Conference on Noninvasive Respiratory
   Support in Adults
CY JUN 14-15, 2018
CL St Petersburg, FL
SN 0020-1324
EI 1943-3654
PD JUN 1
PY 2019
VL 64
IS 6
BP 658
EP 676
DI 10.4187/respcare.06671
UT WOS:000472898500006
PM 31110035
ER

PT J
AU Sekar, L
   Sehgal, IS
   Kajal, K
   Kataria, S
   Premkumar, M
   Singla, K
   Mahajan, V
   Gorla, DK
   Puri, GD
AF Sekar, L.
   Sehgal, Inderpaul S.
   Kajal, Kamal
   Kataria, Sandeep
   Premkumar, Madhumita
   Singla, Karan
   Mahajan, Varun
   Gorla, Deep K.
   Puri, Goverdhan D.
TI Factors Associated With Non-invasive Oxygen Therapy Failure in COVID-19
   Pneumonia: A Single Center, Retrospective Study in a Tertiary Hospital
   in North India
SO CUREUS JOURNAL OF MEDICAL SCIENCE
RI Kataria, Sandeep/KQT-9846-2024; Sehgal, Inderpaul/AAA-8165-2021
OI Sehgal, Inderpaul/0000-0002-6505-6019
EI 2168-8184
PD SEP 28
PY 2022
VL 14
IS 9
AR e29721
DI 10.7759/cureus.29721
UT WOS:000886529200030
PM 36340560
ER

PT J
AU Chandel, A
   Patolia, S
   Ahmad, K
   Aryal, S
   Brown, AW
   Sahjwani, D
   Khangoora, V
   Shlobin, OA
   Cameron, PC
   Singhal, A
   Holtzclaw, AW
   Desai, M
   Nathan, SD
   King, CS
AF Chandel, Abhimanyu
   Patolia, Saloni
   Ahmad, Kareem
   Aryal, Shambhu
   Brown, A. Whitney
   Sahjwani, Dhwani
   Khangoora, Vikramjit
   Shlobin, Oksana A.
   Cameron, Paula C.
   Singhal, Anju
   Holtzclaw, Arthur W.
   Desai, Mehul
   Nathan, Steven D.
   King, Christopher S.
TI Inhaled Nitric Oxide via High-Flow Nasal Cannula in Patients with Acute
   Respiratory Failure Related to COVID-19
SO CLINICAL MEDICINE INSIGHTS-CIRCULATORY RESPIRATORY AND PULMONARY
   MEDICINE
RI Chandel, Abhimanyu/ABC-3775-2020; Aryal, Shambhu/AAM-5534-2021
OI Chandel, Abhimanyu/0000-0003-4879-1983; 
SN 1179-5484
PD SEP
PY 2021
VL 15
AR 11795484211047065
DI 10.1177/11795484211047065
UT WOS:000703767400001
PM 34602831
ER

PT J
AU Giron, F
   Rao, S
   Tapaskar, N
AF Giron, Fanny
   Rao, Swathi
   Tapaskar, Natalie
TI A multicomponent oxygen delivery strategy for COVID-19 patients in a
   step-down intensive care unit: A case series
SO RESPIRATORY MEDICINE CASE REPORTS
OI Tapaskar, Natalie/0000-0002-2054-1926
SN 2213-0071
PY 2020
VL 31
AR 101209
DI 10.1016/j.rmcr.2020.101209
UT WOS:000600668000072
PM 32874907
ER

PT J
AU Rattanajiajaroen, P
   Kongpolprom, N
AF Rattanajiajaroen, Pornpan
   Kongpolprom, Napplika
TI Effects of high flow nasal cannula on the coordination between
   swallowing and breathing in postextubation patients, a randomized
   crossover study
SO CRITICAL CARE
SN 1364-8535
EI 1466-609X
PD OCT 19
PY 2021
VL 25
IS 1
AR 365
DI 10.1186/s13054-021-03786-0
UT WOS:000708910700001
PM 34666808
ER

PT J
AU Lee, BA
   Shin, WJ
   Jeong, D
   Choi, JM
   Gwak, M
   Song, IK
AF Lee, Byungdoo Andrew
   Shin, Won-Jung
   Jeong, DaUn
   Choi, Jae Moon
   Gwak, Mijeung
   Song, In-Kyung
TI Use of a High-Flow Nasal Cannula in a Child With a Functional Single
   Ventricle and Difficult Airway
SO JOURNAL OF CARDIOTHORACIC AND VASCULAR ANESTHESIA
SN 1053-0770
EI 1532-8422
PD JUL
PY 2021
VL 35
IS 7
BP 2128
EP 2131
DI 10.1053/j.jvca.2020.08.019
EA MAY 2021
UT WOS:000655505900032
PM 32888801
ER

PT J
AU Patel, A
   Nouraei, SAR
AF Patel, A.
   Nouraei, S. A. R.
TI Transnasal Humidified Rapid-Insufflation Ventilatory Exchange (THRIVE):
   a physiological method of increasing apnoea time in patients with
   difficult airways
SO ANAESTHESIA
RI Nouraei, Reza/AFR-8795-2022
OI Nouraei, Reza/0000-0002-5604-1739
SN 0003-2409
EI 1365-2044
PD MAR
PY 2015
VL 70
IS 3
BP 323
EP 329
DI 10.1111/anae.12923
UT WOS:000350109000014
PM 25388828
ER

PT J
AU Semler, MW
   Janz, DR
   Lentz, RJ
   Matthews, DT
   Norman, BC
   Assad, TR
   Keriwala, RD
   Ferrell, BA
   Noto, MJ
   McKown, AC
   Kocurek, EG
   Warren, MA
   Huerta, LE
   Rice, TW
AF Semler, Matthew W.
   Janz, David R.
   Lentz, Robert J.
   Matthews, Daniel T.
   Norman, Brett C.
   Assad, Tufik R.
   Keriwala, Raj D.
   Ferrell, Benjamin A.
   Noto, Michael J.
   McKown, Andrew C.
   Kocurek, Emily G.
   Warren, Melissa A.
   Huerta, Luis E.
   Rice, Todd W.
CA FELLOW Investigators
   Pragmatic Critical Care Res Grp
TI Randomized Trial of Apneic Oxygenation during Endotracheal Intubation of
   the Critically III
SO AMERICAN JOURNAL OF RESPIRATORY AND CRITICAL CARE MEDICINE
RI Lentz, Robert/AAP-1747-2021; Rice, Todd/X-7853-2019
OI Rice, Todd/0000-0002-7136-5408; Huerta, Luis/0000-0002-4343-9510;
   McKown, Andrew/0000-0002-7017-3615
SN 1073-449X
EI 1535-4970
PD FEB 1
PY 2016
VL 193
IS 3
BP 273
EP 280
DI 10.1164/rccm.201507-1294OC
UT WOS:000369355600012
PM 26426458
ER

PT J
AU Patel, S
   Wali, A
AF Patel, Shreya
   Wali, Ashutosh
TI Airway Management of the Obstetric Patient
SO CURRENT ANESTHESIOLOGY REPORTS
EI 2167-6275
PD DEC
PY 2020
VL 10
IS 4
BP 350
EP 360
DI 10.1007/s40140-020-00422-5
UT WOS:000642459800006
ER

PT J
AU Lyons, C
   McElwain, J
   Coughlan, MG
   O'Gorman, DA
   Harte, BH
   Kinirons, B
   Laffey, JG
   Callaghan, M
AF Lyons, C.
   McElwain, J.
   Coughlan, M. G.
   O'Gorman, D. A.
   Harte, B. H.
   Kinirons, B.
   Laffey, J. G.
   Callaghan, M.
TI Pre-oxygenation with facemask oxygen vs high-flow nasal oxygen vs
   high-flow nasal oxygen plus mouthpiece: a randomised controlled trial
SO ANAESTHESIA
RI Laffey, John/G-4204-2010
OI Laffey, John/0000-0002-1246-9573
SN 0003-2409
EI 1365-2044
PD JAN
PY 2022
VL 77
IS 1
BP 40
EP 45
DI 10.1111/anae.15556
EA AUG 2021
UT WOS:000685932900001
PM 34402044
ER

PT J
AU Castro, S
   Pedrero, S
   Ruiz, LA
   Serrano, L
   Zalacain, R
   Perez-Fernandez, S
   Iriberri, M
   Cabriada, V
AF Castro, Sonia
   Pedrero, Sandra
   Ruiz, Luis Alberto
   Serrano, Leyre
   Zalacain, Rafael
   Perez-Fernandez, Silvia
   Iriberri, Milagros
   Cabriada, Valentin
TI High-flow nasal cannula oxygen therapy for the treatment of acute
   respiratory failure secondary to SARS-CoV-2 pneumonia out of ICU
SO CLINICAL RESPIRATORY JOURNAL
RI Cabriada, Valentin/JBJ-7711-2023
OI Cabriada, Valentin/0000-0003-1124-7108; Serrano Fernandez,
   Leyre/0000-0002-3149-0693; Castro Quintas, Sonia/0000-0002-1623-3146;
   Perez Fernandez, Silvia/0000-0002-9756-0092
SN 1752-6981
EI 1752-699X
PD SEP
PY 2023
VL 17
IS 9
BP 905
EP 914
DI 10.1111/crj.13679
EA AUG 2023
UT WOS:001040072400001
PM 37537998
ER

PT J
AU Saillard, C
   Lambert, J
   Tramier, M
   Chow-Chine, L
   Bisbal, M
   Servan, L
   Gonzalez, F
   de Guibert, JM
   Faucher, M
   Sannini, A
   Mokart, D
AF Saillard, Colombe
   Lambert, Jerome
   Tramier, Morgane
   Chow-Chine, Laurent
   Bisbal, Magali
   Servan, Luca
   Gonzalez, Frederic
   de Guibert, Jean-Manuel
   Faucher, Marion
   Sannini, Antoine
   Mokart, Djamel
TI High-flow nasal cannula failure in critically ill cancer patients with
   acute respiratory failure: Moving from avoiding intubation to avoiding
   delayed intubation
SO PLOS ONE
SN 1932-6203
PD JUN 30
PY 2022
VL 17
IS 6
AR e0270138
DI 10.1371/journal.pone.0270138
UT WOS:000892027900059
PM 35767521
ER

PT J
AU Rao, SV
   Udhayachandar, R
   Rao, VB
   Raju, NA
   Nesaraj, JJJ
   Kandasamy, S
   Samuel, P
AF Rao, Shoma, V
   Udhayachandar, R.
   Rao, Vasudha B.
   Raju, Nithin A.
   Nesaraj, Juliana J. J.
   Kandasamy, Subramani
   Samuel, Prasanna
TI Voluntary Prone Position for Acute Hypoxemic Respiratory Failure in
   Unintubated Patients
SO INDIAN JOURNAL OF CRITICAL CARE MEDICINE
RI Samuel, Prasanna/JLM-5292-2023
SN 0972-5229
EI 1998-359X
PD JUL
PY 2020
VL 24
IS 7
BP 557
EP 562
DI 10.5005/jp-journals-10071-23495
UT WOS:000561881700015
PM 32963439
ER

PT J
AU Janssen, ML
   Türk, Y
   Baart, SJ
   Hanselaar, W
   Aga, Y
   van der Steen-Dieperink, M
   van der Wal, FJ
   Versluijs, VJ
   Hoek, RAS
   Endeman, H
   Boer, DP
   Hoiting, O
   Hoelters, J
   Achterberg, S
   Stads, S
   Heller-Baan, R
   Dubois, AVF
   Elderman, JH
   Wils, EJ
AF Janssen, Matthijs L.
   Turk, Yasemin
   Baart, Sara J.
   Hanselaar, Wessel
   Aga, Yaar
   van der Steen-Dieperink, Marielle
   van der Wal, Folkert J.
   Versluijs, Vera J.
   Hoek, Rogier A. S.
   Endeman, Henrik
   Boer, Dirk P.
   Hoiting, Oscar
   Hoelters, Jurgen
   Achterberg, Sefanja
   Stads, Susanne
   Heller-Baan, Roxane
   Dubois, Alain V. F.
   Elderman, Jan H.
   Wils, Evert-Jan
CA Dutch HFNO COVID 19 Study Grp
TI Safety and Outcome of High-Flow Nasal Oxygen Therapy Outside ICU Setting
   in Hypoxemic Patients With COVID-19
SO CRITICAL CARE MEDICINE
RI Wils, Evert-jan/ABB-3992-2021
OI Wils, Evert-jan/0000-0002-2868-0920; Aga, Yaar/0000-0003-0749-6902
SN 0090-3493
EI 1530-0293
PD JAN
PY 2024
VL 52
IS 1
BP E31
EP 43
DI 10.1097/CCM.0000000000006068
UT WOS:001126476100001
PM 37855812
ER

PT J
AU Tan, DY
   Wang, BX
   Cao, P
   Wang, YY
   Sun, JY
   Geng, P
   Walline, JH
   Wang, YC
   Wang, CL
AF Tan, Dingyu
   Wang, Bingxia
   Cao, Peng
   Wang, Yunyun
   Sun, Jiayan
   Geng, Ping
   Walline, Joseph Harold
   Wang, Yachao
   Wang, Chenlong
TI High flow nasal cannula oxygen therapy versus non-invasive ventilation
   for acute exacerbations of chronic obstructive pulmonary disease with
   acute-moderate hypercapnic respiratory failure: a randomized controlled
   non-inferiority trial
SO CRITICAL CARE
SN 1364-8535
EI 1466-609X
PD JUL 18
PY 2024
VL 28
IS 1
AR 250
DI 10.1186/s13054-024-05040-9
UT WOS:001272767000004
PM 39026242
ER

PT J
AU Yamagishi, H
   Wakatsuki, Y
   Tada, T
   Matsukura, T
AF Yamagishi, Hiroya
   Wakatsuki, Yusuke
   Tada, Toshihiko
   Matsukura, Tadashi
TI An air-locking port and high-flow nasal cannula in non-intubated
   uniportal video-assisted thoracic surgery for pneumothorax with
   pulmonary dysfunction: a case report
SO SURGICAL CASE REPORTS
RI Yamagishi, Hiroya/GWQ-8936-2022
SN 2198-7793
PD OCT 26
PY 2021
VL 7
IS 1
AR 231
DI 10.1186/s40792-021-01321-5
UT WOS:000711411700001
PM 34704179
ER

PT J
AU Overmann, KM
   Boyd, SD
   Zhang, Y
   Kerrey, BT
AF Overmann, Kevin M.
   Boyd, Stephanie D.
   Zhang, Yin
   Kerrey, Benjamin T.
TI Apneic oxygenation to prevent oxyhemoglobin desaturation during rapid
   sequence intubation in a pediatric emergency department
SO AMERICAN JOURNAL OF EMERGENCY MEDICINE
RI Overmann, Kevin/HRA-1962-2023; Boyd, Stephanie/IZQ-1886-2023; Kerrey,
   Ben/JVO-1077-2024
OI Zhang, Yin/0000-0002-6127-7535
SN 0735-6757
EI 1532-8171
PD AUG
PY 2019
VL 37
IS 8
BP 1416
EP 1421
DI 10.1016/j.ajem.2018.10.030
UT WOS:000477927100004
PM 30401594
ER

PT J
AU Waheed, S
   Kapadia, NN
   Khan, MF
   Kerai, SM
   Raheem, A
   Naeem, R
AF Waheed, Shahan
   Kapadia, Nazir Najeeb
   Khan, Muhammad Faisal
   Kerai, Salima Mansoor
   Raheem, Ahmed
   Naeem, Rubaba
TI Randomised controlled trial to assess the effectiveness of apnoeic
   oxygenation in adults using low-flow or high-flow nasal cannula with
   head side elevation versus usual care to prevent desaturation during
   endotracheal intubation in the emergency department (ApOxED): study
   protocol
SO BMJ OPEN
RI kerai, Salima/ACH-5247-2022
OI kerai, Salima/0000-0003-0912-9057
SN 2044-6055
PY 2020
VL 10
IS 11
AR e037964
DI 10.1136/bmjopen-2020-037964
UT WOS:000595442000005
PM 33199418
ER

PT J
AU Poopipatpab, S
   Nuchpramool, P
   Phairatwet, P
   Lertwattanachai, T
   Trongtrakul, K
AF Poopipatpab, Sujaree
   Nuchpramool, Pruchwilai
   Phairatwet, Piyarat
   Lertwattanachai, Todspol
   Trongtrakul, Konlawij
TI The use of respiratory rate-oxygenation index to predict failure of
   high-flow nasal cannula in patients with coronavirus disease
   2019-associated acute respiratory distress syndrome: A retrospective
   study
SO PLOS ONE
RI Trongtrakul, Konlawij/AAP-8743-2021
OI Trongtrakul, Konlawij/0000-0002-2544-7322
SN 1932-6203
PD JUN 21
PY 2023
VL 18
IS 6
AR e0287432
DI 10.1371/journal.pone.0287432
UT WOS:001017401300030
PM 37343046
ER

PT J
AU Mosier, J
   Reardon, RF
   DeVries, PA
   Stang, JL
   Nelsen, A
   Prekker, ME
   Driver, BE
AF Mosier, Jarrod
   Reardon, Robert F.
   DeVries, Paige A.
   Stang, Jamie L.
   Nelsen, Ashley
   Prekker, Matthew E.
   Driver, Brian E.
TI TIME TO LOSS OF PREOXYGENATION IN EMERGENCY DEPARTMENT PATIENTS
SO JOURNAL OF EMERGENCY MEDICINE
CT Virtual Meeting of the Society-for-Academic-Emergency-Medicine (SAEM)
CY MAY 12-15, 2020
CL ELECTR NETWORK
SP Soc Acad Emergency Med
OI Stang, Jamie/0000-0002-3402-1067; Nelsen, Ashley/0000-0001-8866-4474
SN 0736-4679
EI 1090-1280
PD NOV
PY 2020
VL 59
IS 5
BP 637
EP 642
DI 10.1016/j.jemermed.2020.06.064
UT WOS:000598590500012
PM 32771321
ER

PT J
AU Valencia, CF
   Lucero, OD
   Castro, OC
   Sanko, AA
   Olejua, PA
AF Fernando Valencia, Carlos
   David Lucero, Oscar
   Casas Castro, Onofre
   Alexandrovich Sanko, Andrey
   Alfonso Olejua, Peter
TI Comparison of ROX and HACOR scales to predict high-flow nasal cannula
   failure in patients with SARS-CoV-2 pneumonia
SO SCIENTIFIC REPORTS
OI Casas Castro, Onofre/0000-0002-1859-0972; Sanko Posada, Andrey
   Alexandrovich/0000-0003-2870-3819; Lucero Pantoja, Oscar
   David/0000-0002-4100-3529
SN 2045-2322
PD NOV 19
PY 2021
VL 11
IS 1
AR 22559
DI 10.1038/s41598-021-02078-5
UT WOS:000720679400024
PM 34799658
ER

PT J
AU Carrié, C
   Rieu, B
   Benard, A
   Trin, K
   Petit, L
   Massri, A
   Jurcison, I
   Rousseau, G
   Van, DT
   Salard, MR
   Bourenne, J
   Levrat, A
   Muller, L
   Marie, D
   Dahyot-Fizelier, C
   Pottecher, J
   David, JS
   Godet, T
   Biais, M
AF Carrie, Cedric
   Rieu, Benjamin
   Benard, Antoine
   Trin, Kilian
   Petit, Laurent
   Massri, Alexandre
   Jurcison, Igor
   Rousseau, Guillaume
   Van, David Tran
   Salard, Marie Reynaud
   Bourenne, Jeremy
   Levrat, Albrice
   Muller, Laurent
   Marie, Damien
   Dahyot-Fizelier, Claire
   Pottecher, Julien
   David, Jean-Stephane
   Godet, Thomas
   Biais, Matthieu
TI Early non-invasive ventilation and high-flow nasal oxygen therapy for
   preventing endotracheal intubation in hypoxemic blunt chest trauma
   patients: the OptiTHO randomized trial
SO CRITICAL CARE
RI David, Jean Stephane/H-9399-2019; Trin, Kilian/JPL-2049-2023; Benard,
   Antoine/N-4738-2015; Petit, Laurent/D-6583-2011
OI David, Jean Stephane/0000-0001-6274-7044; 
SN 1364-8535
EI 1466-609X
PD APR 26
PY 2023
VL 27
IS 1
AR 163
DI 10.1186/s13054-023-04429-2
UT WOS:000977329400001
PM 37101272
ER

PT J
AU Zemach, S
   Helviz, Y
   Shitrit, M
   Friedman, R
   Levin, PD
AF Zemach, Sasson
   Helviz, Yigal
   Shitrit, Michal
   Friedman, Reuven
   Levin, Phillip D.
TI The Use of High-Flow Nasal Cannula Oxygen Outside the ICU
SO RESPIRATORY CARE
RI Helviz, Yigal/Q-1191-2019
OI Helviz, Yigal/0000-0002-1121-4253
SN 0020-1324
EI 1943-3654
PD NOV 1
PY 2019
VL 64
IS 11
BP 1333
EP 1342
DI 10.4187/respcare.06611
UT WOS:000493310400003
PM 31213571
ER

PT J
AU Corley, A
   Bull, T
   Spooner, AJ
   Barnett, AG
   Fraser, JF
AF Corley, Amanda
   Bull, Taressa
   Spooner, Amy J.
   Barnett, Adrian G.
   Fraser, John F.
TI Direct extubation onto high-flow nasal cannulae post-cardiac surgery
   versus standard treatment in patients with a BMI ≥30: a randomised
   controlled trial
SO INTENSIVE CARE MEDICINE
RI Barnett, Adrian/I-9850-2012; Fraser, John F/F-4570-2010; Fraser,
   John/ITV-8947-2023; Spooner, Amy/ISA-9937-2023
OI Barnett, Adrian/0000-0001-6339-0374; Fraser, John/0000-0002-7012-2519;
   Spooner, Amy/0000-0002-1830-1851; Bull, Taressa/0000-0002-8364-6143;
   Corley, Amanda/0000-0002-4250-4077
SN 0342-4642
EI 1432-1238
PD MAY
PY 2015
VL 41
IS 5
BP 887
EP 894
DI 10.1007/s00134-015-3765-6
UT WOS:000353841600014
PM 25851385
ER

PT J
AU Ke, HH
   Hsu, PK
   Tsou, MY
   Ting, CK
AF Ke, Hui-Hsuan
   Hsu, Po-Kuei
   Tsou, Mei-Yung
   Ting, Chien-Kun
TI Nonintubated video-assisted thoracic surgery with high-flow oxygen
   therapy shorten hospital stay
SO JOURNAL OF THE CHINESE MEDICAL ASSOCIATION
RI Ting, Chien-Kun/C-1389-2012
SN 1726-4901
EI 1728-7731
PD OCT
PY 2020
VL 83
IS 10
BP 943
EP 949
DI 10.1097/JCMA.0000000000000408
UT WOS:000575618100013
PM 33009243
ER

PT J
AU Rigal, T
   Baudouin, R
   Circiu, M
   Couineau, F
   Lechien, J
   Crevier-Buchman, L
   Le Guen, M
   Hans, S
AF Rigal, Tiffany
   Baudouin, Robin
   Circiu, Marta
   Couineau, Florent
   Lechien, Jerome
   Crevier-Buchman, Lise
   Le Guen, Morgan
   Hans, Stephane
TI Laryngeal microsurgery under Transnasal Humidified Rapid Insufflation
   Ventilatory Exchange
SO OTO OPEN
EI 2473-974X
PD APR
PY 2024
VL 8
IS 2
AR e125
DI 10.1002/oto2.125
UT WOS:001244164000001
PM 38863485
ER

PT J
AU Rodriguez, M
   Ragot, S
   Coudroy, R
   Quenot, JP
   Vignon, P
   Forel, JM
   Demoule, A
   Mira, JP
   Ricard, JD
   Nseir, S
   Colin, G
   Pons, B
   Danin, PE
   Devaquet, J
   Prat, G
   Merdji, H
   Petitpas, F
   Vivier, E
   Mekontso-Dessap, A
   Nay, MA
   Asfar, P
   Dellamonica, J
   Argaud, L
   Ehrmann, S
   Fartoukh, M
   Girault, C
   Robert, R
   Thille, AW
   Frat, JP
AF Rodriguez, Maeva
   Ragot, Stephanie
   Coudroy, Remi
   Quenot, Jean-Pierre
   Vignon, Philippe
   Forel, Jean-Marie
   Demoule, Alexandre
   Mira, Jean-Paul
   Ricard, Jean-Damien
   Nseir, Saad
   Colin, Gwenhael
   Pons, Bertrand
   Danin, Pierre-Eric
   Devaquet, Jerome
   Prat, Gwenael
   Merdji, Hamid
   Petitpas, Franck
   Vivier, Emmanuel
   Mekontso-Dessap, Armand
   Nay, Mai-Anh
   Asfar, Pierre
   Dellamonica, Jean
   Argaud, Laurent
   Ehrmann, Stephan
   Fartoukh, Muriel
   Girault, Christophe
   Robert, Rene
   Thille, Arnaud W.
   Frat, Jean-Pierre
CA REVA Network
TI Noninvasive ventilation vs. high-flow nasal cannula oxygen for
   preoxygenation before intubation in patients with obesity: a post hoc
   analysis of a randomized controlled trial
SO ANNALS OF INTENSIVE CARE
RI Carmen, Team3/Y-7384-2019; Colin, Gwenhael/AAL-1780-2021; Dres,
   Martin/ACJ-3479-2022; Vignon, Philippe/O-8886-2016; Ehrmann,
   Stephan/H-3034-2019; merdji, hamid/GXF-7656-2022; Demoule,
   Alexandre/ABG-4915-2021; Nay, Mai-Anh/AAX-8128-2021; Asfar,
   Pierre/K-1402-2015
OI Carmen, Team3/0000-0002-3614-0924; Colin, Gwenhael/0000-0001-7607-9913;
   Dres, Martin/0000-0001-9191-6089; Vignon, Philippe/0000-0003-4551-5772;
   Ehrmann, Stephan/0000-0001-6221-4467; merdji, hamid/0000-0002-4670-1596;
   Demoule, Alexandre/0000-0002-0432-7217; Lab, Carmen/0000-0002-5935-3236;
   QUENOT, Jean-Pierre/0000-0003-2351-682X
SN 2110-5820
PD JUL 22
PY 2021
VL 11
IS 1
AR 114
DI 10.1186/s13613-021-00892-8
UT WOS:000680395900002
PM 34292408
ER

PT J
AU Esperatti, M
   Busico, M
   Fuentes, NA
   Gallardo, A
   Osatnik, J
   Vitali, A
   Wasinger, EG
   Olmos, M
   Quintana, J
   Saavedra, SN
   Lagazio, AI
   Andrada, FJ
   Kakisu, H
   Romano, NE
   Matarrese, A
   Mogadouro, MA
   Mast, G
   Moreno, CN
   Niquin, GDR
   Barbaresi, V
   Cruz, AB
   Ferreyro, BL
   Torres, A
AF Esperatti, Mariano
   Busico, Marina
   Fuentes, Nora Angelica
   Gallardo, Adrian
   Osatnik, Javier
   Vitali, Alejandra
   Wasinger, Elizabeth Gisele
   Olmos, Matias
   Quintana, Jorgelina
   Saavedra, Santiago Nicolas
   Lagazio, Ana Ines
   Andrada, Facundo Juan
   Kakisu, Hiromi
   Romano, Nahuel Esteban
   Matarrese, Agustin
   Mogadouro, Mariela Adriana
   Mast, Giuliana
   Moreno, Claudia Navarro
   Niquin, Greta Dennise Rebaza
   Barbaresi, Veronica
   Bruhn Cruz, Alejandro
   Ferreyro, Bruno Leonel
   Torres, Antoni
CA Argentine Collaborative Grp
TI Impact of exposure time in awake prone positioning on clinical outcomes
   of patients with COVID-19-related acute respiratory failure treated with
   high-flow nasal oxygen: a multicenter cohort study
SO CRITICAL CARE
RI Gallardo, Adrián/GPF-5646-2022; Bruhn, Alejandro/AAH-2684-2019;
   Gallardo, Adrián/HKE-1585-2023; Osatnik, Javier David/HKW-0942-2023
OI Gallardo, Adrián/0000-0002-9729-4839; Bruhn,
   Alejandro/0000-0001-8034-1937; Osatnik, Javier David/0000-0002-4910-1123
SN 1364-8535
EI 1466-609X
PD JAN 7
PY 2022
VL 26
IS 1
AR 16
DI 10.1186/s13054-021-03881-2
UT WOS:000740240900001
PM 34996496
ER

PT J
AU Hickey, AJ
   Cummings, MJ
   Short, B
   Brodie, D
   Panzer, O
   Madahar, P
   O'Donnell, MR
AF Hickey, Andrew J.
   Cummings, Matthew J.
   Short, Briana
   Brodie, Daniel
   Panzer, Oliver
   Madahar, Purnema
   O'Donnell, Max R.
TI Approach to the Physiologically Challenging Endotracheal Intubation in
   the Intensive Care Unit
SO RESPIRATORY CARE
SN 0020-1324
EI 1943-3654
PD OCT 1
PY 2023
VL 68
IS 10
BP 1438
EP 1448
DI 10.4187/respcare.10821
UT WOS:001099095900015
PM 37221087
ER

PT J
AU Sakles, JC
   Mosier, JM
   Patanwala, AE
   Arcaris, B
   Dicken, JM
AF Sakles, John C.
   Mosier, Jarrod M.
   Patanwala, Asad E.
   Arcaris, Brittany
   Dicken, John M.
TI First Pass Success Without Hypoxemia Is Increased With the Use of Apneic
   Oxygenation During Rapid Sequence Intubation in the Emergency Department
SO ACADEMIC EMERGENCY MEDICINE
SN 1069-6563
EI 1553-2712
PD JUN
PY 2016
VL 23
IS 6
BP 703
EP 710
DI 10.1111/acem.12931
UT WOS:000383374900007
PM 26836712
ER

PT J
AU Wang, ML
   Hung, MH
   Chen, JS
   Hsu, HH
   Cheng, YJ
AF Wang, Man-Ling
   Hung, Ming-Hui
   Chen, Jin-Shing
   Hsu, Hsao-Hsun
   Cheng, Ya-Jung
TI Nasal high-flow oxygen therapy improves arterial oxygenation during
   one-lung ventilation in non-intubated thoracoscopic surgery
SO EUROPEAN JOURNAL OF CARDIO-THORACIC SURGERY
CT Annual Meeting and International Science Symposium of the
   International-Anesthesia-Research-Society (IARS)
CY MAY 06-09, 2017
CL Washington, DC
SP Int Anesthesia Res Soc, Soc Cardiovascular Anesthesiologists, Soc Ambulatory Anesthesia, Soc Pediat Anesthesia, Int Soc Anaesthet Pharmacol, Soc Technol Anesthesia, Anesthesia Patient Safety Fdn, Soc Crit Care Anesthesiologists, Soc Obstet Anesthesia & Perinatol, Soc Anesthesia & Sleep Med, World Federat Soc Anesthesiologists, Trauma Anesthesiol Soc, Soc Advancement Blood Management
RI Cheng, Jin-xiang/GRX-3942-2022; zhang, jinlu/KEE-9374-2024; xu,
   zhiming/KGL-2113-2024; Hung, Ming-Hui/AAS-4520-2020; Wang,
   Man-Ling/JNS-2606-2023
OI WANG, MAN-LING/0000-0002-7097-7189; CHEN, JIN-SHING/0000-0001-5077-4483;
   HSU, HSAO-HSUN/0000-0002-0376-1206
SN 1010-7940
EI 1873-734X
PD MAY
PY 2018
VL 53
IS 5
BP 1001
EP 1006
DI 10.1093/ejcts/ezx450
UT WOS:000432296700016
PM 29253106
ER

PT J
AU Frérou, A
   Maamar, A
   Rafi, S
   Lhommet, C
   Phelouzat, P
   Pontis, E
   Reizine, F
   Lesouhaitier, M
   Camus, C
   Le Tulzo, Y
   Tadié, JM
   Gacouin, A
AF Frerou, Aurelien
   Maamar, Adel
   Rafi, Sonia
   Lhommet, Claire
   Phelouzat, Pierre
   Pontis, Emmanuel
   Reizine, Florian
   Lesouhaitier, Mathieu
   Camus, Christophe
   Le Tulzo, Yves
   Tadie, Jean-Marc
   Gacouin, Arnaud
TI Monitoring Transcutaneously Measured Partial Pressure of CO<sub>2</sub>
   During Intubation in Critically III Subjects
SO RESPIRATORY CARE
RI reizine, florian/KLD-4105-2024; TADIE, Jm/KHX-4458-2024; LESOUHAITIER,
   Mathieu/KFQ-2880-2024; Maamar, Adel/AAI-2022-2019
OI reizine, florian/0000-0002-9871-636X; LESOUHAITIER,
   Mathieu/0000-0002-3404-981X; Maamar, Adel/0000-0001-8352-3613
SN 0020-1324
EI 1943-3654
PD JUN 1
PY 2021
VL 66
IS 6
BP 1004
EP 1015
DI 10.4187/respcare.08009
UT WOS:000656534000015
PM 33824171
ER

PT J
AU Vukovic, AA
   Hanson, HR
   Murphy, SL
   Mercurio, D
   Sheedy, CA
   Arnold, DH
AF Vukovic, Adam A.
   Hanson, Holly R.
   Murphy, Shelley L.
   Mercurio, Danielle
   Sheedy, Craig A.
   Arnold, Donald H.
TI Apneic oxygenation reduces hypoxemia during endotracheal intubation in
   the pediatric emergency department
SO AMERICAN JOURNAL OF EMERGENCY MEDICINE
SN 0735-6757
EI 1532-8171
PD JAN
PY 2019
VL 37
IS 1
BP 27
EP 32
DI 10.1016/j.ajem.2018.04.039
UT WOS:000451306000005
PM 29699900
ER

PT J
AU Forsberg, IM
   Ullman, J
   Hoffman, A
   Eriksson, LI
   Lodenius, Å
   Fagerlund, MJ
AF Forsberg, Ida-Maria
   Ullman, Johan
   Hoffman, Anton
   Eriksson, Lars, I
   Lodenius, Ase
   Fagerlund, Malin J.
TI Lung volume changes in Apnoeic Oxygenation using Transnasal Humidified
   Rapid-Insufflation Ventilatory Exchange (THRIVE) compared to mechanical
   ventilation in adults undergoing laryngeal surgery
SO ACTA ANAESTHESIOLOGICA SCANDINAVICA
RI Forsberg, Ida-Maria/HKO-2532-2023
OI Forsberg, Ida-Maria/0000-0001-5979-7550
SN 0001-5172
EI 1399-6576
PD NOV
PY 2020
VL 64
IS 10
BP 1491
EP 1498
DI 10.1111/aas.13686
EA SEP 2020
UT WOS:000565556200001
PM 32794176
ER

PT J
AU Liao, YY
   Wu, HY
   Lam, CF
   Wang, YM
AF Liao, Yu-Yang
   Wu, Hsuan-Yin
   Lam, Chen-Fuh
   Wang, Yi-Ming
TI Post-extubation use of high-flow nasal oxygenation induces upper airway
   leak and intrathoracic sepsis after successful Bentall procedure: A case
   report
SO MEDICINE
RI Yiming, Wang/JRW-6799-2023
SN 0025-7974
EI 1536-5964
PD JUL 14
PY 2023
VL 102
IS 28
DI 10.1097/MD.0000000000034240
UT WOS:001029742100013
PM 37443516
ER

PT J
AU Wong, DT
   Dallaire, A
   Singh, KP
   Madhusudan, P
   Jackson, T
   Singh, M
   Wong, J
   Chung, F
AF Wong, David T.
   Dallaire, Amelie
   Singh, Kawal Preet
   Madhusudan, Poorna
   Jackson, Timothy
   Singh, Mandeep
   Wong, Jean
   Chung, Frances
TI High-Flow Nasal Oxygen Improves Safe Apnea Time in Morbidly Obese
   Patients Undergoing General Anesthesia: A Randomized Controlled Trial
SO ANESTHESIA AND ANALGESIA
RI Chung, Frances/F-5618-2015; Singh, Mandeep/AAH-9933-2019; Wong,
   Jean/B-7808-2015; Wong, David T/IAP-4789-2023
OI Singh, Mandeep/0000-0002-3393-8586; Jackson, Timothy/0000-0001-8388-016X
SN 0003-2999
PD OCT
PY 2019
VL 129
IS 4
BP 1130
EP 1136
DI 10.1213/ANE.0000000000003966
UT WOS:000487076900035
PM 31584919
ER

PT J
AU Ospina-Tascón, GA
   Calderón-Tapia, LE
   García, AF
   Zarama, V
   Gómez-Alvarez, F
   Alvarez-Saa, T
   Pardo-Otálvaro, S
   Bautista-Rincón, DF
   Vargas, MP
   Aldana-Díaz, JL
   Marulanda, A
   Gutiérrez, A
   Varón, J
   Gómez, M
   Ochoa, ME
   Escobar, E
   Umaña, M
   Díez, J
   Tobón, GJ
   Albornoz, LL
   Flórez, CAC
   Ruiz, GO
   Cáceres, EL
   Reyes, LF
   Damiani, LP
   Cavalcanti, AB
AF Ospina-Tascon, Gustavo A.
   Eduardo Calderon-Tapia, Luis
   Garcia, Alberto F.
   Zarama, Virginia
   Gomez-Alvarez, Freddy
   Alvarez-Saa, Tatiana
   Pardo-Otalvaro, Stephania
   Bautista-Rincon, Diego F.
   Vargas, Monica P.
   Aldana-Diaz, Jose L.
   Marulanda, Angela
   Gutierrez, Alejandro
   Varon, Janer
   Gomez, Monica
   Ochoa, Maria E.
   Escobar, Elena
   Umana, Mauricio
   Diez, Julio
   Tobon, Gabriel J.
   Albornoz, Ludwig L.
   Celemin Florez, Carlos Augusto
   Ortiz Ruiz, Guillermo
   Leonardo Caceres, Eder
   Felipe Reyes, Luis
   Petri Damiani, Lucas
   Cavalcanti, Alexandre B.
CA HiFLo-Covid Investigators
TI Effect of High-Flow Oxygen Therapy vs Conventional Oxygen Therapy on
   Invasive Mechanical Ventilation and Clinical Recovery in Patients With
   Severe COVID-19 A Randomized Clinical Trial
SO JAMA-JOURNAL OF THE AMERICAN MEDICAL ASSOCIATION
RI Orozco Echeverri, Nicolas/JTV-1653-2023; Cavalcanti, Alexandre
   B/K-5529-2013; Caceres, Eder/HMV-7200-2023; Reyes, Luis
   Felipe/ACX-9822-2022; Damiani, Lucas Petri/F-8576-2015
OI Orozco Echeverri, Nicolas/0000-0003-1054-3749; Moncada Vallejo, Pablo
   Andres/0000-0001-9170-3016; Ospina-Tascon, Gustavo
   Adolfo/0000-0001-9370-3298; Albornoz, Ludwig L./0000-0002-5433-0780;
   Zarama, Virginia/0000-0001-7609-1162; Caceres, Eder/0000-0003-1286-4423;
   Garcia, Alberto Federico/0000-0002-4096-1434; Calderon Tapia, Luis
   Eduardo/0000-0003-2407-1252; CELEMIN FLOREZ, CARLOS
   AUGUSTO/0000-0003-1147-5979; Reyes, Luis Felipe/0000-0003-1172-6539;
   ALVAREZ SAA, TATIANA/0000-0002-4568-4667; Ortiz,
   Guillermo/0000-0002-3374-5709; Diez-Sepulveda, Julio/0000-0002-8483-3717
SN 0098-7484
EI 1538-3598
PD DEC 7
PY 2021
VL 326
IS 21
BP 2161
EP 2171
DI 10.1001/jama.2021.20714
UT WOS:000730077500019
PM 34874419
ER

PT J
AU Li, ZY
   Pang, M
   Zhang, JN
   Mao, L
   Wang, XR
   Sun, P
AF Li, Zhuanyun
   Pang, Ming
   Zhang, Jinnong
   Mao, Ling
   Wang, Xiaorong
   Sun, Peng
TI Effect of ventilation modalities on the early prognosis of patients with
   poststroke sleep apnea
SO ANNALS OF CLINICAL AND TRANSLATIONAL NEUROLOGY
RI wang, haoyu/KHY-6295-2024; liu, sha/JXL-6600-2024; wang,
   wang/KGW-2828-2024; Li, Yuanxiang/KCX-8706-2024; liu, qi/KHC-7509-2024;
   Li, Shiyu/KHE-1376-2024; Sun, Peng/KDO-4243-2024; Liu,
   Yang/JVD-6777-2023; Wang, Xin/JVE-0200-2024; ren, jing/JXN-8411-2024;
   Xie, Lei/JWO-8567-2024; SUN, Ye/KBC-8159-2024; wang,
   mengyi/KEI-9461-2024; wang, xiao/HGB-7081-2022; Zhang, Bo/JVD-9890-2024
OI wang, haoyu/0009-0001-2467-5331; wang, xiao/0000-0002-4088-3341; 
SN 2328-9503
PD FEB
PY 2024
VL 11
IS 2
BP 355
EP 367
DI 10.1002/acn3.51956
EA NOV 2023
UT WOS:001108784400001
PM 38010089
ER

PT J
AU Davis, PG
   Morley, CJ
   Owen, LS
AF Davis, Peter G.
   Morley, Colin J.
   Owen, Louise S.
TI Non-invasive respiratory support of preterm neonates with respiratory
   distress: Continuous positive airway pressure and nasal intermittent
   positive pressure ventilation
SO SEMINARS IN FETAL & NEONATAL MEDICINE
RI Owen, Louise/KLC-1687-2024
OI Morley, Colin/0000-0001-5388-0214
SN 1744-165X
EI 1878-0946
PD FEB
PY 2009
VL 14
IS 1
BP 14
EP 20
DI 10.1016/j.siny.2008.08.003
UT WOS:000262757600004
PM 18835546
ER

PT J
AU Wetsch, WA
   Schroeder, DC
   Herff, SJ
   Böttiger, BW
   Wenzel, V
   Herff, H
AF Wetsch, Wolfgang A.
   Schroeder, Daniel C.
   Herff, Susanne J.
   Boettiger, Bernd W.
   Wenzel, Volker
   Herff, Holger
TI Identification of the Optimal Position of a Nasal Oxygen Cannula for
   Apneic Oxygenation: A Technical Simulation
SO JOURNAL OF CLINICAL MEDICINE
RI Herff, Holger/HKV-4422-2023
OI Herff, Holger/0000-0002-7380-4013; Wetsch, Wolfgang
   A./0000-0001-5800-6665
EI 2077-0383
PD NOV
PY 2022
VL 11
IS 22
AR 6809
DI 10.3390/jcm11226809
UT WOS:000887548800001
PM 36431286
ER

PT J
AU Acquisto, NM
   Mosier, JM
   Bittner, EA
   Patanwala, AE
   Hirsch, KG
   Hargwood, P
   Oropello, JM
   Bodkin, RP
   Groth, CM
   Kaucher, KA
   Slampak-Cindric, AA
   Manno, EM
   Mayer, SA
   Peterson, LKN
   Fulmer, J
   Galton, C
   Bleck, TP
   Chase, K
   Heffner, AC
   Gunnerson, KJ
   Boling, B
   Murray, MJ
AF Acquisto, Nicole M.
   Mosier, Jarrod M.
   Bittner, Edward A.
   Patanwala, Asad E.
   Hirsch, Karen G.
   Hargwood, Pamela
   Oropello, John M.
   Bodkin, Ryan P.
   Groth, Christine M.
   Kaucher, Kevin A.
   Slampak-Cindric, Angela A.
   Manno, Edward M.
   Mayer, Stephen A.
   Peterson, Lars-Kristofer N.
   Fulmer, Jeremy
   Galton, Christopher
   Bleck, Thomas P.
   Chase, Karin
   Heffner, Alan C.
   Gunnerson, Kyle J.
   Boling, Bryan
   Murray, Michael J.
TI Society of Critical Care Medicine Clinical Practice Guidelines for Rapid
   Sequence Intubation in the Critically Ill Adult Patient
SO CRITICAL CARE MEDICINE
OI Kaucher, Kevin/0000-0002-0563-4569; Gunnerson, Kyle/0000-0002-0977-194X;
   Hirsch, Karen/0000-0002-5474-3243
SN 0090-3493
EI 1530-0293
PD OCT
PY 2023
VL 51
IS 10
BP 1411
EP 1430
DI 10.1097/CCM.0000000000006000
UT WOS:001070755300017
PM 37707379
ER

PT J
AU Zhang, C
   Ou, M
AF Zhang, Chao
   Ou, Min
TI Comparison of hypoxemia, intubation procedure, and complications for
   non-invasive ventilation against high-flow nasal cannula oxygen therapy
   for patients with acute hypoxemic respiratory failure: a non-randomized
   retrospective analysis for effectiveness and safety (NIVaHIC-aHRF)
SO BMC EMERGENCY MEDICINE
OI Ou, Min/0000-0001-9179-072X
SN 1471-227X
PD JAN 14
PY 2021
VL 21
IS 1
AR 6
DI 10.1186/s12873-021-00402-w
UT WOS:000607858300001
PM 33446102
ER

PT J
AU Shima, T
   Kashiwagi, H
   Ino, H
   Tanaka, S
   Fukuda, M
   Kobata, H
AF Shima, Takafumi
   Kashiwagi, Hideki
   Ino, Haruka
   Tanaka, Suguru
   Fukuda, Makiko
   Kobata, Hitoshi
TI Acute respiratory distress syndrome due to inhalation of acryloyl
   chloride
SO ACUTE MEDICINE & SURGERY
RI Kashiwagi, Hideki/AAP-9008-2021
OI Kashiwagi, Hideki/0000-0003-3192-4065; Shima,
   Takafumi/0000-0001-7038-8897
SN 2052-8817
PD JAN
PY 2022
VL 9
IS 1
AR e724
DI 10.1002/ams2.724
UT WOS:000743692500001
PM 35079407
ER

PT J
AU Soneru, CN
   Hurt, HF
   Petersen, TR
   Davis, DD
   Braude, DA
   Falcon, RJ
AF Soneru, Codruta N.
   Hurt, Hans F.
   Petersen, Timothy R.
   Davis, Donnis D.
   Braude, Darren A.
   Falcon, Ricardo J.
TI Apneic nasal oxygenation and safe apnea time during pediatric
   intubations by learners
SO PEDIATRIC ANESTHESIA
RI Petersen, Timothy/IUP-9067-2023
OI Petersen, Timothy/0000-0002-2483-5614; Soneru,
   Codruta/0000-0003-1854-4981
SN 1155-5645
EI 1460-9592
PD JUN
PY 2019
VL 29
IS 6
BP 628
EP 634
DI 10.1111/pan.13645
UT WOS:000474489100010
PM 30943324
ER

PT J
AU Crewdson, K
   Heywoth, A
   Rehn, M
   Sadek, S
   Lockey, D
AF Crewdson, Kate
   Heywoth, Ainsley
   Rehn, Marius
   Sadek, Samy
   Lockey, David
TI Apnoeic oxygenation for emergency anaesthesia of pre-hospital trauma
   patients
SO SCANDINAVIAN JOURNAL OF TRAUMA RESUSCITATION & EMERGENCY MEDICINE
SN 1757-7241
PD JAN 7
PY 2021
VL 29
IS 1
AR 10
DI 10.1186/s13049-020-00817-7
UT WOS:000608248400001
PM 33413576
ER

PT J
AU Carrillo-Alcaraz, A
   Guia, M
   Lopez-Gomez, L
   Bayoumy, P
   Alonso-Fernández, N
   Martínez-Quintana, ME
   Higon-Cañigral, A
   Renedo-Villarroya, A
   Sánchez-Nieto, JM
   Del Baño, MD
AF Carrillo-Alcaraz, Andres
   Guia, Miguel
   Lopez-Gomez, Laura
   Bayoumy, Pablo
   Alonso-Fernandez, Nuria
   Martinez-Quintana, Maria Elena
   Higon-Canigral, Aurea
   Renedo-Villarroya, Ana
   Miguel Sanchez-Nieto, Juan
   Dolores Del Bano, Maria
TI Analysis of combined non-invasive respiratory support in the first six
   waves of the COVID-19 pandemic. Outcome according to the first
   respiratory support
SO TRENDS IN ANAESTHESIA AND CRITICAL CARE
OI Lopez Gomez, Laura/0000-0002-7501-8227; RENEDO, ANA/0000-0002-0389-4404;
   Guia, Miguel/0000-0003-2542-0434
SN 2210-8440
EI 2210-8467
PD FEB
PY 2023
VL 48
AR 101208
DI 10.1016/j.tacc.2022.101208
EA DEC 2022
UT WOS:000923052600001
PM 38620777
ER

PT J
AU Rajajee, V
   Riggs, B
   Seder, DB
AF Rajajee, Venkatakrishna
   Riggs, Becky
   Seder, David B.
TI Emergency Neurological Life Support: Airway, Ventilation, and Sedation
SO NEUROCRITICAL CARE
OI Seder, David/0000-0002-9717-1038
SN 1541-6933
EI 1556-0961
PD SEP
PY 2017
VL 27
SU 1
BP S4
EP S28
DI 10.1007/s12028-017-0451-2
UT WOS:000424094100002
PM 28913751
ER

PT J
AU McQuade, D
   Miller, MR
   Hayes-Bradley, C
AF McQuade, David
   Miller, Matthew R.
   Hayes-Bradley, Clare
TI Addition of Nasal Cannula Can Either Impair or Enhance Preoxygenation
   With a Bag Valve Mask: A Randomized Crossover Design Study Comparing
   Oxygen Flow Rates
SO ANESTHESIA AND ANALGESIA
OI Miller, Matthew/0000-0002-5251-7939
SN 0003-2999
PD APR
PY 2018
VL 126
IS 4
BP 1214
EP 1218
DI 10.1213/ANE.0000000000002341
UT WOS:000427977400020
PM 28759496
ER

PT J
AU Qiu, J
   Xie, M
   Chen, J
   Chen, B
   Chen, YJ
   Zhu, XW
   Lin, H
   Zhu, T
   Duan, GY
   Huang, H
AF Qiu, Jin
   Xie, Mian
   Chen, Jie
   Chen, Bing
   Chen, Yuanjing
   Zhu, Xiwen
   Lin, Hui
   Zhu, Tao
   Duan, Guangyou
   Huang, He
TI Tracheal Extubation Under Deep Anesthesia Using Transnasal Humidified
   Rapid Insufflation Ventilatory Exchange vs. Awake Extubation: An
   Open-Labeled Randomized Controlled Trial
SO FRONTIERS IN MEDICINE
RI Zhu, Tao/JEF-1129-2023; zhu, tao/KHY-3114-2024; huang, he/HAZ-0257-2022;
   Wang, Jinyang/JXN-8650-2024
OI Zhu, Tao/0009-0001-1499-8700; 
EI 2296-858X
PD MAR 3
PY 2022
VL 9
AR 810366
DI 10.3389/fmed.2022.810366
UT WOS:000772196900001
PM 35308520
ER

PT J
AU Kharat, A
   Ribeiro, C
   Er, B
   Fisser, C
   López-Padilla, D
   Chatzivasiloglou, F
   Heunks, LMA
   Patout, M
   D'Cruz, RF
AF Kharat, Aileen
   Ribeiro, Carla
   Er, Berrin
   Fisser, Christoph
   Lopez-Padilla, Daniel
   Chatzivasiloglou, Foteini
   Heunks, Leo M. A.
   Patout, Maxime
   D'Cruz, Rebecca F.
TI ERS International Congress 2021: highlights from the Respiratory
   Intensive Care Assembly
SO ERJ OPEN RESEARCH
RI Ribeiro, Carla/KFB-6391-2024; Er, Berrin/ABB-3303-2021; López-Padilla,
   Daniel/JNS-9202-2023; Patout, Maxime/HSI-4257-2023; Er,
   Berrin/KHW-6493-2024
OI Ribeiro, Carla/0000-0002-8270-3687; Er, Berrin/0000-0002-2256-3619; Er,
   Berrin/0000-0002-2256-3619; Kharat, Aileen/0000-0002-4523-8552;
   CHATZIVASILOGLOU, FOTEINI/0000-0002-4698-3458; Lopez-Padilla,
   Daniel/0000-0001-8858-1070; Patout, Maxime/0000-0002-1366-8726
EI 2312-0541
PD APR 1
PY 2022
VL 8
IS 2
AR 16
DI 10.1183/23120541.00016-2022
UT WOS:000805175900002
PM 35615411
ER

PT J
AU Patwa, A
   Shah, A
   Garg, R
   Divatia, JV
   Kundra, P
   Doctor, JR
   Shetty, SR
   Ahmed, SM
   Das, S
   Myatra, SN
AF Patwa, Apeksh
   Shah, Amit
   Garg, Rakesh
   Divatia, Jigeeshu Vasishtha
   Kundra, Pankaj
   Doctor, Jeson Rajan
   Shetty, Sumalatha Radhakrishna
   Ahmed, Syed Moied
   Das, Sabyasachi
   Myatra, Sheila Nainan
TI All India difficult airway association (AIDAA) consensus guidelines for
   airway management in the operating room during the COVID-19 pandemic
SO INDIAN JOURNAL OF ANAESTHESIA
RI Garg, Rakesh/H-4591-2011; Shetty, Sumalatha/AAN-7098-2021; Ahmed,
   Syed/GSN-7305-2022; Myatra, Sheila N/L-3323-2015
OI Garg, Rakesh/0000-0001-5842-8024; Kundra, Pankaj/0000-0002-5670-7932;
   Myatra, Sheila/0000-0001-6761-163X; DOCTOR, JESON/0000-0003-1452-9282
SN 0019-5049
EI 0976-2817
PD MAY
PY 2020
VL 64
SU 2
BP S107
EP S115
DI 10.4103/ija.IJA_498_20
UT WOS:000615984400005
PM 32773848
ER

PT J
AU King, AB
   Alvis, BD
   Hester, D
   Taylor, S
   Higgins, M
AF King, Adam B.
   Alvis, Bret D.
   Hester, Douglas
   Taylor, Susan
   Higgins, Michael
TI Randomized trial of a novel double lumen nasopharyngeal catheter versus
   traditional nasal cannula during total intravenous anesthesia for
   gastrointestinal procedures
SO JOURNAL OF CLINICAL ANESTHESIA
OI Alvis, Bret/0000-0003-1138-1761; King, Adam/0000-0001-9639-5833
SN 0952-8180
EI 1873-4529
PD MAY
PY 2017
VL 38
BP 52
EP 56
DI 10.1016/j.jclinane.2017.01.025
UT WOS:000399260900021
PM 28372678
ER

PT J
AU Doshi, P
   Whittle, JS
   Bublewicz, M
   Kearney, J
   Ashe, T
   Graham, R
   Salazar, S
   Ellis, TW
   Maynard, D
   Dennis, R
   Tillotson, A
   Hill, M
   Granado, M
   Gordon, N
   Dunlap, C
   Spivey, S
   Miller, TL
AF Doshi, Pratik
   Whittle, Jessica S.
   Bublewicz, Michael
   Kearney, Joseph
   Ashe, Terrell
   Graham, Russell
   Salazar, Suesann
   Ellis, Terry W., Jr.
   Maynard, Dianna
   Dennis, Rose
   Tillotson, April
   Hill, Mandy
   Granado, Misha
   Gordon, Nancy
   Dunlap, Charles
   Spivey, Sheldon
   Miller, Thomas L.
TI High-Velocity Nasal Insufflation in the Treatment of Respiratory
   Failure: A Randomized Clinical Trial
SO ANNALS OF EMERGENCY MEDICINE
RI Hill, Mandy/HZJ-5963-2023; Whittle, Jessica/AAL-1853-2020; Graham,
   Russell/AAO-4729-2020
OI Hill, Mandy/0000-0001-9778-358X; Whittle, Jessica/0000-0003-3177-8934;
   Graham, Russell/0000-0001-7257-4239
SN 0196-0644
EI 1097-6760
PD JUL
PY 2018
VL 72
IS 1
BP 73
EP 83
DI 10.1016/j.annemergmed.2017.12.006
UT WOS:000438661000018
PM 29310868
ER

PT J
AU Gesso, AS
   Regasa, TL
   Goshu, EM
   Woldemariam, LG
   Fekede, MS
AF Gesso, Ashenafi Seifu
   Regasa, Tsion Lemma
   Goshu, Eyayalem Melese
   Woldemariam, Lemlem Getachew
   Fekede, Mulualem Sitot
TI Comparative efficacy of apneic oxygenation with face mask versus face
   mask alone pre-oxygenation to Prevent desaturation during endotracheal
   intubation of elective Pediatric surgical patients at St. Peter
   hospital, Addis Ababa Ethiopia:A single center prospective cohort study
SO INTERNATIONAL JOURNAL OF SURGERY OPEN
SN 2405-8572
PD AUG
PY 2023
VL 57
AR 100654
DI 10.1016/j.ijso.2023.100654
EA AUG 2023
UT WOS:001073923500001
ER

PT J
AU Maia, IS
   Kawano-Dourado, L
   Zampieri, FG
   Damiani, LP
   Nakagawa, RH
   Gurgel, RM
   Negrelli, K
   Gomes, SPC
   Paisani, D
   Lima, LM
   Santucci, EV
   Valeis, N
   Laranjeira, LN
   Lewis, R
   Fitzgerald, M
   Carvalho, CRR
   Brochard, L
   Cavalcanti, AB
AF Maia, Israel S.
   Kawano-Dourado, Leticia
   Zampieri, Fernando G.
   Damiani, Lucas P.
   Nakagawa, Renato H.
   Gurgel, Rodrigo M.
   Negrelli, Karina
   Gomes, Samara P. C.
   Paisani, Denise
   Lima, Lucas M.
   Santucci, Eliana, V
   Valeis, Nanci
   Laranjeira, Ligia N.
   Lewis, Roger
   Fitzgerald, Mark
   Carvalho, Carlos R. R.
   Brochard, Laurent
   Cavalcanti, Alexandre B.
CA RENOVATE Investigators
   BRICNet
TI High flow nasal catheter therapy versus non-invasive positive pressure
   ventilation in acute respiratory failure (RENOVATE trial): protocol and
   statistical analysis plan
SO CRITICAL CARE AND RESUSCITATION
RI Cavalcanti, Alexandre B/K-5529-2013; Brochard, Laurent/ACC-6536-2022;
   Damiani, Lucas Petri/F-8576-2015; Carvalho, Carlos Roberto
   Ribeiro/N-9827-2018
OI Carvalho, Carlos Roberto Ribeiro/0000-0002-1618-8509
SN 1441-2772
PD MAR
PY 2022
VL 24
IS 1
BP 61
EP 70
DI 10.51893/2022.1.OA8
UT WOS:000766657700010
PM 38046839
ER

PT J
AU Morsy, RS
   Badawy, MMS
   Said, RN
   Ali, AA
   Abuelhamd, WA
AF Morsy, Ramy Saleh
   Badawy, Magda Mahmooud Sedky
   Said, Reem Nabil
   Ali, Aliaa Adel
   Abuelhamd, Walaa Alsharany
TI A Comparative Study between Postextubation of Preterm Neonates into
   High-Flow Nasal Cannula versus Nasal Continuous Positive Airway Pressure
SO IRANIAN JOURNAL OF NEONATOLOGY
RI Said, Reem/JAZ-1544-2023
SN 2251-7510
EI 2322-2158
PD SUM
PY 2021
VL 12
IS 1
BP 12
EP 19
DI 10.22038/ijn.2020.43810.1753
UT WOS:000604496700003
ER

PT J
AU Xia, JE
   Zhang, Y
   Ni, L
   Chen, L
   Zhou, CZ
   Gao, C
   Wu, XJ
   Duan, J
   Xie, JG
   Guo, Q
   Zhao, JP
   Hu, Y
   Cheng, ZS
   Zhan, QY
AF Xia, Jingen
   Zhang, Yi
   Ni, Lan
   Chen, Lei
   Zhou, Changzhi
   Gao, Chang
   Wu, Xiaojing
   Duan, Jun
   Xie, Jungang
   Guo, Qiang
   Zhao, Jianping
   Hu, Yi
   Cheng, Zhenshun
   Zhan, Qingyuan
TI High-Flow Nasal Oxygen in Coronavirus Disease 2019 Patients With Acute
   Hypoxemic Respiratory Failure: A Multicenter, Retrospective Cohort
   Study*
SO CRITICAL CARE MEDICINE
RI Lin, Fan/JZT-1441-2024; yu, zhang/JWO-7724-2024; Zhang,
   Shiwei/JIY-4344-2023; QIU, LI/JPK-7397-2023; Yang, Shu/JUU-4592-2023;
   Wang, Tianqi/JJD-7473-2023; wang, ya/HQZ-7558-2023
OI Lin, Fan/0000-0002-7330-3833; Zhao, Jianping/0000-0003-3057-5617
SN 0090-3493
EI 1530-0293
PD NOV
PY 2020
VL 48
IS 11
BP E1079
EP E1086
DI 10.1097/CCM.0000000000004558
UT WOS:000576935300011
PM 32826432
ER

PT J
AU Semler, MW
   Janz, DR
   Russell, DW
   Casey, JD
   Lentz, RJ
   Zouk, AN
   deboisblanc, BP
   Santanilla, JI
   Khan, YA
   Joffe, AM
   Stigler, WS
   Rice, TW
AF Semler, Matthew W.
   Janz, David R.
   Russell, Derek W.
   Casey, Jonathan D.
   Lentz, Robert J.
   Zouk, Aline N.
   deboisblanc, Bennett P.
   Santanilla, Jairo I.
   Khan, Yasin A.
   Joffe, Aaron M.
   Stigler, William S.
   Rice, Todd W.
CA Check-UP Investigators
   Pragmatic Critical Care Res Grp
TI A Multicenter, Randomized Trial of Ramped Position vs Sniffing Position
   During Endotracheal Intubation of Critically Ill Adults
SO CHEST
RI Casey, Jonathan/AAG-1211-2020; Self, Wesley/KTI-1352-2024; Lentz,
   Robert/AAP-1747-2021; Russell, Derek W./X-7040-2019; Rice,
   Todd/X-7853-2019; Khan, Yasin/AAZ-2342-2020
OI Casey, Jonathan/0000-0002-0977-290X; Self, Wesley/0000-0002-9300-3045;
   Russell, Derek W./0000-0002-2716-1344; Rice, Todd/0000-0002-7136-5408;
   Halliday, Stephen/0000-0002-4944-3748; Huerta, Luis/0000-0002-4343-9510
SN 0012-3692
PD OCT
PY 2017
VL 152
IS 4
BP 712
EP 722
DI 10.1016/j.chest.2017.03.061
UT WOS:000412429500014
PM 28487139
ER

PT J
AU Oliver, M
   Caputo, ND
   West, JR
   Hackett, R
   Sakles, JC
AF Oliver, Matthew
   Caputo, Nicholas D.
   West, Jason R.
   Hackett, Robert
   Sakles, John C.
TI Emergency physician use of end-tidal oxygen monitoring for rapidsequence
   intubation
SO JOURNAL OF THE AMERICAN COLLEGE OF EMERGENCY PHYSICIANS OPEN
OI West, Jason/0000-0002-0060-0861
EI 2688-1152
PD OCT
PY 2020
VL 1
IS 5
BP 706
EP 713
DI 10.1002/emp2.12260
UT WOS:000648695300002
PM 33145509
ER

PT J
AU Foley, LJ
   Urdaneta, F
   Berkow, L
   Aziz, MF
   Baker, PA
   Jagannathan, N
   Rosenblatt, W
   Straker, TM
   Wong, DT
   Hagberg, CA
AF Foley, Lorraine J.
   Urdaneta, Felipe
   Berkow, Lauren
   Aziz, Michael F.
   Baker, Paul A.
   Jagannathan, Narasimhan
   Rosenblatt, William
   Straker, Tracey M.
   Wong, David T.
   Hagberg, Carin A.
TI Difficult Airway Management in Adult Coronavirus Disease 2019 Patients:
   Statement by the Society of Airway Management
SO ANESTHESIA AND ANALGESIA
RI Wong, David T/IAP-4789-2023
OI Hagberg, Carin/0000-0002-4336-8820
SN 0003-2999
PD OCT
PY 2021
VL 133
IS 4
BP 876
EP 890
DI 10.1213/ANE.0000000000005554
UT WOS:000693738300018
PM 33711004
ER

PT J
AU Lentz, S
   Grossman, A
   Koyfman, A
   Long, B
AF Lentz, Skyler
   Grossman, Alexandra
   Koyfman, Alex
   Long, Brit
TI HIGH-RISK AIRWAY MANAGEMENT IN THE EMERGENCY DEPARTMENT. PART I:
   DISEASES AND APPROACHES
SO JOURNAL OF EMERGENCY MEDICINE
RI Lentz, Skyler/CAF-4914-2022; Long, Brit/S-8782-2019
OI Long, Brit/0000-0003-4770-8869; Lentz, Skyler/0000-0003-1288-3261
SN 0736-4679
EI 1090-1280
PD JUL
PY 2020
VL 59
IS 1
BP 84
EP 95
DI 10.1016/j.jemermed.2020.05.008
UT WOS:000573259100019
PM 32563613
ER

PT J
AU Wei, W
   Li, X
   Feng, LL
   Jiao, JL
   Li, WX
   Cai, YR
   Fang, R
   Han, Y
AF Wei, Wei
   Li, Xiang
   Feng, Lili
   Jiao, Jiali
   Li, Wenxian
   Cai, Yirong
   Fang, Rui
   Han, Yuan
TI The effect of intraoperative transnasal humidified rapid-insufflation
   ventilatory exchange on emergence from general anesthesia in patients
   undergoing microlaryngeal surgery: a randomized controlled trial
SO BMC ANESTHESIOLOGY
RI Han, Yuan/HNP-4706-2023; feng, lili/HSC-8856-2023; Li,
   Wenxian/JNT-2127-2023; Cai, Yirong/KWU-3212-2024
OI Li, Wenxian/0000-0003-1133-8560; 
SN 1471-2253
PD JUN 13
PY 2023
VL 23
IS 1
AR 202
DI 10.1186/s12871-023-02169-y
UT WOS:001006131400001
PM 37312020
ER

PT J
AU Long, B
   Lentz, S
   Koyfman, A
   Gottlieb, M
AF Long, Brit
   Lentz, Skyler
   Koyfman, Alex
   Gottlieb, Michael
TI Evaluation and management of the critically ill adult asthmatic in the
   emergency department setting
SO AMERICAN JOURNAL OF EMERGENCY MEDICINE
RI Long, Brit/S-8782-2019; Gottlieb, Michael/K-3804-2019; Lentz,
   Skyler/CAF-4914-2022
OI Long, Brit/0000-0003-4770-8869; Gottlieb, Michael/0000-0003-3276-8375; 
SN 0735-6757
EI 1532-8171
PD JUN
PY 2021
VL 44
BP 441
EP 451
DI 10.1016/j.ajem.2020.03.029
EA MAY 2021
UT WOS:000659354100015
PM 32222313
ER

PT J
AU Chalkias, A
   Pavlopoulos, F
   Papageorgiou, E
   Tountas, C
   Anania, A
   Panteli, M
   Beloukas, A
   Xanthos, T
AF Chalkias, Athanasios
   Pavlopoulos, Fotios
   Papageorgiou, Effie
   Tountas, Christos
   Anania, Artemis
   Panteli, Maria
   Beloukas, Apostolos
   Xanthos, Theodoros
TI Development and Testing of a Novel Anaesthesia Induction/Ventilation
   Protocol for Patients With Cardiogenic Shock Complicating Acute
   Myocardial Infarction
SO CANADIAN JOURNAL OF CARDIOLOGY
RI Xanthos, Theodoros/HKF-6214-2023; Beloukas, Apostolos/I-2644-2014
OI Beloukas, Apostolos/0000-0001-5639-0528; Chalkias,
   Athanasios/0000-0002-7634-4665
SN 0828-282X
EI 1916-7075
PD AUG
PY 2018
VL 34
IS 8
BP 1048
EP 1058
DI 10.1016/j.cjca.2018.04.015
UT WOS:000439561200021
PM 30056844
ER

PT J
AU Zivanovic, S
   Scrivens, A
   Panza, R
   Reynolds, P
   Laforgia, N
   Ives, KN
   Roehr, CC
AF Zivanovic, Sanja
   Scrivens, Alexandra
   Panza, Raffaella
   Reynolds, Peter
   Laforgia, Nicola
   Ives, Kevin N.
   Roehr, Charles C.
TI Nasal High-Flow Therapy as Primary Respiratory Support for Preterm
   Infants without the Need for Rescue with Nasal Continuous Positive
   Airway Pressure
SO NEONATOLOGY
RI Panza, Raffaella/R-5089-2019; Panza, Raffaella/A-5998-2019; Laforgia,
   Nicola/T-4088-2019; Reynolds, Peter/KXQ-7810-2024
OI Panza, Raffaella/0000-0003-2489-9500; Laforgia,
   Nicola/0000-0002-4610-1216; Reynolds, Peter/0000-0002-6409-083X; Roehr,
   Charles Christoph/0000-0001-7965-4637; Scrivens,
   Alexandra/0000-0002-3429-8007
SN 1661-7800
EI 1661-7819
PY 2019
VL 115
IS 2
BP 175
EP 181
DI 10.1159/000492930
UT WOS:000460983200011
PM 30513521
ER

PT J
AU Foran, J
   Moore, CM
   Chathasaigh, CMN
   Moore, S
   Purna, JR
   Curley, A
AF Foran, Jason
   Moore, Carmel Maria
   Chathasaigh, Caitriona M. Ni
   Moore, Shirley
   Purna, Jyothsna R.
   Curley, Anna
TI Nasal high-flow therapy to Optimise Stability during Intubation: the
   NOSI pilot trial
SO ARCHIVES OF DISEASE IN CHILDHOOD-FETAL AND NEONATAL EDITION
OI Moore, Carmel Maria/0000-0003-4164-3195; Foran,
   Jason/0000-0002-2809-8383
SN 1359-2998
EI 1468-2052
PD MAY
PY 2023
VL 108
IS 3
BP 244
EP 249
DI 10.1136/archdischild-2022-324649
EA OCT 2022
UT WOS:000877091700001
PM 36307187
ER

PT J
AU Allison, MG
   Winters, ME
AF Allison, Michael G.
   Winters, Michael E.
TI Noninvasive Ventilation for the Emergency Physician
SO EMERGENCY MEDICINE CLINICS OF NORTH AMERICA
SN 0733-8627
EI 1558-0539
PD FEB
PY 2016
VL 34
IS 1
BP 51
EP +
DI 10.1016/j.emc.2015.08.004
UT WOS:000366963100007
PM 26614241
ER

PT J
AU Chang, HM
   Fu, BR
   Yu, HW
   Chung, FT
   Seak, CJ
   Chen, YC
   Hu, SC
AF Chang, Hsiu-Mei
   Fu, Ben-Ran
   Yu, Hao-Wei
   Chung, Fu-Tsai
   Seak, Chen-June
   Chen, Ying-Chun
   Hu, Shih-Cheng
TI Effectiveness of a Protective Barrier for Aerosol Transmission Control
   during Oxygen Therapy with Different Devices
SO AEROSOL AND AIR QUALITY RESEARCH
SN 1680-8584
EI 2071-1409
PD JUL
PY 2024
VL 24
IS 7
AR 230285
DI 10.4209/aaqr.230285
UT WOS:001272192500002
ER

PT J
AU Geiseler, J
   Westhoff, M
AF Geiseler, Jens
   Westhoff, Michael
TI Weaning from invasive mechanical ventilation
SO MEDIZINISCHE KLINIK-INTENSIVMEDIZIN UND NOTFALLMEDIZIN
RI Westhoff, Michael/ITV-8094-2023
SN 2193-6218
EI 2193-6226
PD NOV
PY 2021
VL 116
IS 8
SI SI
BP 715
EP 726
DI 10.1007/s00063-021-00858-5
EA SEP 2021
UT WOS:000701387400002
PM 34586430
ER

PT J
AU Hamp, T
   Prager, G
   Baron-Stefaniak, J
   Müller, J
   Bichler, C
   Plöchl, W
AF Hamp, Thomas
   Prager, Gerhard
   Baron-Stefaniak, Joanna
   Mueller, Johannes
   Bichler, Christoph
   Ploechl, Walter
TI Duration of safe apnea in patients with morbid obesity during passive
   oxygenation using high-flow nasal insufflation versus regular flow nasal
   insufflation, a randomized trial
SO SURGERY FOR OBESITY AND RELATED DISEASES
OI Plochl, Walter/0000-0003-3761-1326; Hamp, Thomas/0000-0001-7294-9168;
   Baron, Joanna/0000-0001-8081-3009
SN 1550-7289
EI 1878-7533
PD FEB
PY 2021
VL 17
IS 2
BP 347
EP 355
DI 10.1016/j.soard.2020.09.027
EA FEB 2021
UT WOS:000631552000017
PM 33268325
ER

PT J
AU Bauer, PR
   Gajic, O
   Nanchal, R
   Kashyap, R
   Martin-Loeches, I
   Sakr, Y
   Jakob, SM
   François, B
   Wittebole, X
   Wunderink, RG
   Vincent, JL
AF Bauer, Philippe R.
   Gajic, Ognjen
   Nanchal, Rahul
   Kashyap, Rahul
   Martin-Loeches, Ignacio
   Sakr, Yasser
   Jakob, Stephan M.
   Francois, Bruno
   Wittebole, Xavier
   Wunderink, Richard G.
   Vincent, Jean-Louis
CA ICON Investigators Supplemental Ap
TI Association between timing of intubation and outcome in critically ill
   patients: A secondary analysis of the ICON audit
SO JOURNAL OF CRITICAL CARE
RI Martin-Loeches, Ignacio/H-4633-2013; Kashyap, Rahul/AEM-3686-2022;
   Wittebole, Xavier/ABC-2036-2021; Francois, Bruno/O-8404-2016
OI Martin-Loeches, Ignacio/0000-0002-5834-4063; Kashyap,
   Rahul/0000-0002-4383-3411; Wittebole, Xavier/0000-0002-0621-8727; Bauer,
   Philippe/0000-0001-8429-3581; Francois, Bruno/0000-0002-2531-1652;
   Vincent, Jean-Louis/0000-0001-6011-6951
SN 0883-9441
EI 1557-8615
PD DEC
PY 2017
VL 42
BP 1
EP 5
DI 10.1016/j.jcrc.2017.06.010
UT WOS:000418520500002
PM 28641231
ER

PT J
AU Rutt, AL
   Torp, KD
   Zimmermann, T
   Warner, P
   Hofer, R
   Charnin, JE
   Ekbom, D
AF Rutt, Amy L.
   Torp, Klaus D.
   Zimmermann, Terrance
   Warner, Paul
   Hofer, Roger
   Charnin, Jonathan E.
   Ekbom, Dale
TI Apneic Technique in Laryngotracheal Surgery
SO CUREUS JOURNAL OF MEDICAL SCIENCE
OI Charnin, Jonathan/0000-0002-1225-2729
EI 2168-8184
PD JAN 25
PY 2022
VL 14
IS 1
AR e21584
DI 10.7759/cureus.21584
UT WOS:000759221800018
PM 35228942
ER

PT J
AU Jaber, S
   Bellani, G
   Blanch, L
   Demoule, A
   Esteban, A
   Gattinoni, L
   Guérin, C
   Hill, N
   Laffey, JG
   Maggiore, SM
   Mancebo, J
   Mayo, PH
   Mosier, JM
   Navalesi, P
   Quintel, M
   Vincent, JL
   Marini, JJ
AF Jaber, Samir
   Bellani, Giacomo
   Blanch, Lluis
   Demoule, Alexandre
   Esteban, Andres
   Gattinoni, Luciano
   Guerin, Claude
   Hill, Nicholas
   Laffey, John G.
   Maggiore, Salvatore Maurizio
   Mancebo, Jordi
   Mayo, Paul H.
   Mosier, Jarrod M.
   Navalesi, Paolo
   Quintel, Michael
   Vincent, Jean Louis
   Marini, John J.
TI The intensive care medicine research agenda for airways, invasive and
   noninvasive mechanical ventilation
SO INTENSIVE CARE MEDICINE
RI Laffey, John/G-4204-2010; Maggiore, Salvatore Maurizio/J-9480-2018;
   guerin, claude/H-5692-2014; Maggiore, Salvatore Maurizio/P-5520-2019;
   Navalesi, Paolo/I-9584-2019; GUERIN, CLAUDE/IAP-4956-2023; Demoule,
   Alexandre/ABG-4915-2021
OI Laffey, John/0000-0002-1246-9573; guerin, claude/0000-0003-4700-6672;
   Maggiore, Salvatore Maurizio/0000-0002-1828-9143; Navalesi,
   Paolo/0000-0002-3733-3453; Demoule, Alexandre/0000-0002-0432-7217;
   Vincent, Jean-Louis/0000-0001-6011-6951; Gattinoni,
   Luciano/0000-0001-5380-2494; Mosier, Jarrod/0000-0002-5371-0845; JABER,
   Samir/0000-0002-7257-8069
SN 0342-4642
EI 1432-1238
PD SEP
PY 2017
VL 43
IS 9
BP 1352
EP 1365
DI 10.1007/s00134-017-4896-8
UT WOS:000408116700015
PM 28785882
ER

PT J
AU Jiang, YC
   Chen, J
   Cen, FL
   Li, X
   Song, Z
   Peng, M
   Liu, XY
AF Jiang, Yichun
   Chen, Jun
   Cen, Fulan
   Li, Xu
   Song, Zhi
   Peng, Mian
   Liu, Xueyan
TI Importance of respiratory airway management as well as psychological and
   rehabilitative treatments to COVID-19 patients
SO AMERICAN JOURNAL OF EMERGENCY MEDICINE
OI Chen, Jun/0000-0002-3407-6623
SN 0735-6757
EI 1532-8171
PD AUG
PY 2020
VL 38
IS 8
DI 10.1016/j.ajem.2020.04.055
UT WOS:000553316500029
PM 32601006
ER

PT J
AU Jarou, ZJ
   Beiser, DG
   Sharp, WW
   Chacko, R
   Goode, D
   Rubin, DS
   Kurian, D
   Dalton, A
   Estime, SR
   O'Connor, M
   Patel, BK
   Kress, JP
   Spiegel, TF
AF Jarou, Zachary J.
   Beiser, David G.
   Sharp, Willard W.
   Chacko, Ravi
   Goode, Deirdre
   Rubin, Daniel S.
   Kurian, Dinesh
   Dalton, Allison
   Estime, Stephen R.
   O'Connor, Michael
   Patel, Bhakti K.
   Kress, John P.
   Spiegel, Thomas F.
TI Emergency Department-initiated High-flow Nasal Cannula for COVID-19
   Respiratory Distress
SO WESTERN JOURNAL OF EMERGENCY MEDICINE
RI Kurian, Dinesh/HSF-0780-2023
OI Kurian, Dinesh/0000-0003-1158-3232
SN 1936-900X
EI 1936-9018
PD JUL
PY 2021
VL 22
IS 4
BP 979
EP 987
DI 10.5811/westjem.2021.3.50116
UT WOS:000681356800024
PM 35354003
ER

PT J
AU Kang, K
   Wang, JF
   Du, X
   Li, NA
   Jin, SG
   Ji, YY
   Liu, XJ
   Chen, PF
   Yue, CS
   Wu, JH
   Wang, XT
   Tang, YJ
   Lai, QQ
   Lu, BT
   Gao, Y
   Yu, KJ
AF Kang, Kai
   Wang, Junfeng
   Du, Xue
   Li, Nana
   Jin, Songgen
   Ji, Yuanyuan
   Liu, Xinjia
   Chen, Pengfei
   Yue, Chuangshi
   Wu, Jihan
   Wang, Xintong
   Tang, Yujia
   Lai, Qiqi
   Lu, Baitao
   Gao, Yang
   Yu, Kaijiang
TI A safer and more practical tracheotomy in invasive mechanical ventilated
   patients with COVID-19: A quality improvement study
SO FRONTIERS IN SURGERY
RI Yang, Gao/AFT-7226-2022; li, nana/KHX-9502-2024; Wang,
   Xintong/JJE-1189-2023; Yu, Kai/HOF-9693-2023; Ji, Yuanyuan/AAE-9304-2022
OI Yu, Kaijiang/0000-0001-8456-9664
SN 2296-875X
PD OCT 28
PY 2022
VL 9
AR 1018637
DI 10.3389/fsurg.2022.1018637
UT WOS:000885137800001
PM 36386537
ER

PT J
AU Sbaih, N
   Hawthorne, K
   Lutes, J
   Cavallazzi, R
AF Sbaih, Nadine
   Hawthorne, Kelly
   Lutes, Jennifer
   Cavallazzi, Rodrigo
TI Nutrition Therapy in Non-intubated Patients with Acute Respiratory
   Failure
SO CURRENT NUTRITION REPORTS
EI 2161-3311
PD DEC
PY 2021
VL 10
IS 4
BP 307
EP 316
DI 10.1007/s13668-021-00367-z
EA AUG 2021
UT WOS:000691638800001
PM 34463939
ER

PT J
AU Kwon, H
   Ha, SW
   Kim, B
   Chae, B
   Kim, SM
   Hong, SI
   Kim, JS
   Kim, YJ
   Ryoo, SM
   Kim, WY
AF Kwon, Hyojeong
   Ha, Seung Won
   Kim, Boram
   Chae, Bora
   Kim, Sang-Min
   Hong, Seok-In
   Kim, June-Sung
   Kim, Youn-Jung
   Ryoo, Seung Mok
   Kim, Won Young
TI Respiratory rate-oxygenation (ROX) index for predicting high-flow nasal
   cannula failure in patients with and without COVID-19
SO AMERICAN JOURNAL OF EMERGENCY MEDICINE
SN 0735-6757
EI 1532-8171
PD JAN
PY 2024
VL 75
BP 53
EP 58
DI 10.1016/j.ajem.2023.09.036
EA OCT 2023
UT WOS:001102623500001
PM 37913715
ER

PT J
AU Abouleish, AE
   Chung, DH
   Cohen, M
AF Abouleish, AE
   Chung, DH
   Cohen, M
TI Caudal anesthesia for vascular access procedures in two extremely small
   premature neonates
SO PEDIATRIC SURGERY INTERNATIONAL
SN 0179-0358
EI 1437-9813
PD SEP
PY 2005
VL 21
IS 9
BP 749
EP 751
DI 10.1007/s00383-005-1474-x
UT WOS:000232722300017
PM 16003520
ER

PT J
AU Thille, AW
   Marie, D
   Reynaud, F
   Barrau, S
   Beuvon, C
   Bironneau, V
   Jutant, EM
   Coudroy, R
   Frat, JP
   Rault, C
   Drouot, X
AF Thille, Arnaud W.
   Marie, Damien
   Reynaud, Faustine
   Barrau, Stephanie
   Beuvon, Clement
   Bironneau, Vanessa
   Jutant, Etienne-Marie
   Coudroy, Remi
   Frat, Jean-Pierre
   Rault, Christophe
   Drouot, Xavier
TI Sleep Assessment in Critically Ill Patients With Acute Hypoxemic
   Respiratory Failure
SO RESPIRATORY CARE
SN 0020-1324
EI 1943-3654
PD OCT 1
PY 2023
VL 68
IS 10
BP 1417
EP 1425
DI 10.4187/respcare.10844
UT WOS:001099095900012
PM 37253613
ER

PT J
AU Conway, A
   Collins, P
   Chang, K
   Kamboj, N
   Filici, AL
   Lam, P
   Parotto, M
AF Conway, Aaron
   Collins, Peter
   Chang, Kristina
   Kamboj, Navpreet
   Filici, Ana Lopez
   Lam, Phoebe
   Parotto, Matteo
TI High flow nasal oxygen during procedural sedation for cardiac
   implantable electronic device procedures A randomised controlled trial
SO EUROPEAN JOURNAL OF ANAESTHESIOLOGY
RI Conway, Aaron/T-2421-2018; Kamboj, Navpreet/AAG-9579-2021
OI Conway, Aaron/0000-0002-9583-8636; Kamboj, Navpreet/0000-0001-6500-0456;
   Parotto, Matteo/0000-0003-1165-4264
SN 0265-0215
EI 1365-2346
PD AUG
PY 2021
VL 38
IS 8
BP 839
EP 849
DI 10.1097/EJA.0000000000001458
UT WOS:000669935400006
PM 33492872
ER

PT J
AU Jenkins, SA
   Marshall, CF
AF Jenkins, SA
   Marshall, CF
TI Awake intubation made easy and acceptable
SO ANAESTHESIA AND INTENSIVE CARE
SN 0310-057X
PD OCT
PY 2000
VL 28
IS 5
BP 556
EP 561
DI 10.1177/0310057X0002800514
UT WOS:000165206000015
PM 11094675
ER

PT J
AU Franco, C
   Facciolongo, N
   Tonelli, R
   Dongilli, R
   Vianello, A
   Pisani, L
   Scala, R
   Malerba, M
   Carlucci, A
   Negri, EA
   Spoladore, G
   Arcaro, G
   Tillio, PA
   Lastoria, C
   Schifino, G
   Tabbì, L
   Guidelli, L
   Guaraldi, G
   Ranieri, VM
   Clini, E
   Nava, S
AF Franco, Cosimo
   Facciolongo, Nicola
   Tonelli, Roberto
   Dongilli, Roberto
   Vianello, Andrea
   Pisani, Lara
   Scala, Raffaele
   Malerba, Mario
   Carlucci, Annalisa
   Negri, Emanuele Alberto
   Spoladore, Greta
   Arcaro, Giovanna
   Tillio, Paolo Amedeo
   Lastoria, Cinzia
   Schifino, Gioachino
   Tabbi, Luca
   Guidelli, Luca
   Guaraldi, Giovanni
   Ranieri, V. Marco
   Clini, Enrico
   Nava, Stefano
TI Feasibility and clinical impact of out-of-ICU noninvasive respiratory
   support in patients with COVID-19-related pneumonia
SO EUROPEAN RESPIRATORY JOURNAL
RI Vianello, Andrea/IZP-9702-2023; Clini, Enrico/ABE-6642-2020; carlucci,
   annalisa/AAB-9610-2020; Tonelli, Roberto/AAB-7569-2022; Ranieri,
   Marco/AFX-8152-2022; Vianello, Andrea/AHD-3398-2022; Scala,
   Raffaele/E-6794-2017
OI Clini, Enrico/0000-0002-1515-5094; carlucci,
   annalisa/0000-0001-7474-1467; Tonelli, Roberto/0000-0002-6202-0758;
   schifino, gioacchino/0009-0002-0308-5698; Vianello,
   Andrea/0000-0002-8790-6029; Lastoria, Cinzia/0000-0002-0690-695X; Scala,
   Raffaele/0000-0001-6448-8437; Tillio, Paolo Amedeo/0000-0003-4451-038X;
   Pisani, Lara/0000-0001-9224-8158
SN 0903-1936
EI 1399-3003
PD NOV 1
PY 2020
VL 56
IS 5
AR 2002130
DI 10.1183/13993003.02130-2020
UT WOS:000607520600023
PM 32747398
ER

PT J
AU Teran-Tinedo, JR
   Gonzalez-Rubio, J
   Najera, A
   Lorente-Gonzalez, M
   Cano-Sanz, E
   de la Calle-Gil, I
   Ortega-Fraile, MA
   Carballo-López, D
   Hernández-Nuñez, J
   Churruca-Arróspide, M
   Zevallos-Villegas, A
   López-Padilla, D
   Puente-Maestú, L
   Navarro-Lopez, JD
   Jimenez-Diaz, L
   Landete, P
AF Teran-Tinedo, Jose Rafael
   Gonzalez-Rubio, Jesus
   Najera, Alberto
   Lorente-Gonzalez, Miguel
   Cano-Sanz, Eduardo
   De La Calle-Gil, Isabel
   Ortega-Fraile, Maria Angeles
   Carballo-Lopez, Daniel
   Hernandez-Nunez, Joaquin
   Churruca-Arrospide, Maria
   Zevallos-Villegas, Annette
   Lopez-Padilla, Daniel
   Puente-Maestu, Luis
   Navarro-Lopez, Juan D.
   Jimenez-Diaz, Lydia
   Landete, Pedro
TI Effect of the Early Combination of Continuous Positive Airway Pressure
   and High-Flow Nasal Cannula on Mortality and Intubation Rates in
   Patients With COVID-19 and Acute Respiratory Distress Syndrome. The
   DUOCOVID Study
SO ARCHIVOS DE BRONCONEUMOLOGIA
RI de Dios Navarro López, Juan/Q-9318-2019; Nájera, Alberto/L-9951-2014;
   López-Padilla, Daniel/JNS-9202-2023; NAJERA, ALBERTO/U-1160-2019;
   Gonzalez-Rubio, Jesus/ABA-3935-2020
OI de Dios Navarro López, Juan/0000-0002-1877-7833; Nájera,
   Alberto/0000-0002-9939-6003; NAJERA, ALBERTO/0000-0002-9939-6003;
   Gonzalez-Rubio, Jesus/0000-0002-9914-2505; Teran Tinedo, Jose
   Rafael/0000-0003-1267-8663; Puente-Maestu, Luis/0000-0001-8501-0117;
   Lorente Gonzalez, Miguel/0000-0002-3384-3931
SN 0300-2896
EI 1579-2129
PD MAY
PY 2023
VL 59
IS 5
BP 288
EP 294
DI 10.1016/j.arbres.2023.01.009
EA MAY 2023
UT WOS:001026322800001
PM 36797139
ER

PT J
AU Higgs, A
   McGrath, BA
   Goddard, C
   Rangasami, J
   Suntharalingam, G
   Gale, R
   Cook, TM
AF Higgs, A.
   McGrath, B. A.
   Goddard, C.
   Rangasami, J.
   Suntharalingam, G.
   Gale, R.
   Cook, T. M.
CA Difficult Airway Soc
   Intensive Care Soc
   Fac Intensive Care Med
   Royal Coll Anaesthetists
TI Guidelines for the management of tracheal intubation in critically ill
   adults
SO BRITISH JOURNAL OF ANAESTHESIA
RI Cook, Tim M/ABS-2848-2022; mcgrath, brendan a/D-7202-2013
OI Cook, Tim M/0000-0002-3654-497X; mcgrath, brendan a/0000-0003-3048-3480;
   Higgs, Andy/0000-0002-9394-4777; Suntharalingam,
   Ganesh/0000-0002-8189-8320
SN 0007-0912
EI 1471-6771
PD FEB
PY 2018
VL 120
IS 2
BP 323
EP 352
DI 10.1016/j.bja.2017.10.021
UT WOS:000438189100017
PM 29406182
ER

PT J
AU Johannes, J
   Berlin, DA
   Patel, P
   Schenck, EJ
   West, FM
   Saggar, R
   Barjaktarevic, IZ
AF Johannes, Jimmy
   Berlin, David A.
   Patel, Parimal
   Schenck, Edward J.
   West, Frances Mae
   Saggar, Rajan
   Barjaktarevic, Igor Z.
TI A Technique of Awake Bronchoscopic Endotracheal Intubation for
   Respiratory Failure in Patients With Right Heart Failure and Pulmonary
   Hypertension
SO CRITICAL CARE MEDICINE
RI Schenck, Edward/AAX-8836-2020
OI Schenck, Edward/0000-0002-7950-5989; West, Frances
   Mae/0000-0002-4132-8382
SN 0090-3493
EI 1530-0293
PD SEP
PY 2017
VL 45
IS 9
BP E980
EP E984
DI 10.1097/CCM.0000000000002586
UT WOS:000407843600010
PM 28682836
ER

PT J
AU Habra, B
   Janahi, IA
   Dauleh, H
   Chandra, P
   Veten, A
AF Habra, Basel
   Janahi, Ibrahim A.
   Dauleh, Hajer
   Chandra, Prem
   Veten, Ahmed
TI A comparison between high-flow nasal cannula and noninvasive ventilation
   in the management of infants and young children with acute bronchiolitis
   in the PICU
SO PEDIATRIC PULMONOLOGY
RI Janahi, Ibrahim/ABC-5994-2021
OI habra, basel/0000-0001-5444-406X
SN 8755-6863
EI 1099-0496
PD FEB
PY 2020
VL 55
IS 2
BP 455
EP 461
DI 10.1002/ppul.24553
EA JAN 2020
UT WOS:000506566800001
PM 31922360
ER

PT J
AU Petrillo, F
   Valenzano, L
   Franco, C
   Calò, G
   Dentico, D
   Manzoni, P
   D'Amato, G
   Del Vecchio, A
AF Petrillo, Flavia
   Valenzano, Luigia
   Franco, Caterina
   Calo, Giovanna
   Dentico, Domenico
   Manzoni, Paolo
   D'Amato, Gabriele
   Del Vecchio, Antonio
TI Pulmonary Recruitment Strategy in Preterm Neonates&lt;29 Weeks of
   Gestational Age to Reduce the Need for Intubation in the Delivery Room
SO AMERICAN JOURNAL OF PERINATOLOGY
RI Calò, Giovanna/E-8437-2012; Del Vecchio, Antonio/AAS-2798-2020
OI D'Amato, Gabriele/0000-0001-5160-9340
SN 0735-1631
EI 1098-8785
PD JUL
PY 2019
VL 36
SU 2
BP S115
EP S119
DI 10.1055/s-0039-1692134
UT WOS:000482311200023
PM 31238371
ER

PT J
AU de la Cuesta, RMR
   Guerra, PD
   Norniella, CM
   Izquierdo, FB
   García, JG
   Villanueva, AM
   Alaport, VM
AF Ruiz de la Cuesta, R. Manso
   del Villar Guerra, P.
   Molinos Norniella, C.
   Barbadillo Izquierdo, F.
   Gonzalez Garcia, J.
   Medina Villanueva, A.
   Modesto Alaport, V
TI Boussignac continuous positive airway pressure device during
   inter-hospital transportation in infants aged less than three months
SO ANALES DEL SISTEMA SANITARIO DE NAVARRA
RI Molinos-Norniella, Cristina/Y-1686-2018
OI Molinos-Norniella, Cristina/0000-0002-9992-8719
SN 1137-6627
PD JAN-APR
PY 2019
VL 42
IS 1
BP 49
EP 54
DI 10.23938/ASSN.0587
UT WOS:000465568300006
PM 30895967
ER

PT J
AU Maggiore, SM
   Jaber, S
   Grieco, DL
   Mancebo, J
   Zakynthinos, S
   Demoule, A
   Ricard, JD
   Navalesi, P
   Vaschetto, R
   Hraiech, S
   Klouche, K
   Frat, JP
   Lemiale, V
   Fanelli, V
   Chanques, G
   Natalini, D
   Ischaki, E
   Reuter, D
   Morán, I
   La Combe, B
   Longhini, F
   De Gaetano, A
   Ranieri, VM
   Brochard, LJ
   Antonelli, M
AF Maggiore, Salvatore Maurizio
   Jaber, Samir
   Grieco, Domenico Luca
   Mancebo, Jordi
   Zakynthinos, Spyros
   Demoule, Alexandre
   Ricard, Jean-Damien
   Navalesi, Paolo
   Vaschetto, Rosanna
   Hraiech, Sami
   Klouche, Kada
   Frat, Jean-Pierre
   Lemiale, Virginie
   Fanelli, Vito
   Chanques, Gerald
   Natalini, Daniele
   Ischaki, Eleni
   Reuter, Danielle
   Moran, Indalecio
   La Combe, Beatrice
   Longhini, Federico
   De Gaetano, Andrea
   Ranieri, V. Marco
   Brochard, Laurent J.
   Antonelli, Massimo
CA RINO Trial Study Grp
TI High-Flow Versus VenturiMask Oxygen Therapy to Prevent Reintubation in
   Hypoxemic Patients after Extubation A Multicenter Randomized Clinical
   Trial
SO AMERICAN JOURNAL OF RESPIRATORY AND CRITICAL CARE MEDICINE
RI Natalini, Daniele/AAL-3323-2020; Grieco, Domenico Luca/D-9706-2018;
   Navalesi, Paolo/I-9584-2019; Antonelli, Massimo/K-9915-2016; Brochard,
   Laurent/ACC-6536-2022; MAGGIORE, Salvatore Maurizio/J-9480-2018
OI Natalini, Daniele/0000-0003-1548-7627; Grieco, Domenico
   Luca/0000-0002-4557-6308; Navalesi, Paolo/0000-0002-3733-3453;
   Tanzarella, Eloisa Sofia/0000-0001-7188-8842; Chanques,
   Gerald/0000-0001-7851-8609; MAGGIORE, Salvatore
   Maurizio/0000-0002-1828-9143; JABER, Samir/0000-0002-7257-8069
SN 1073-449X
EI 1535-4970
PD DEC 15
PY 2022
VL 206
IS 12
BP 1452
EP 1462
DI 10.1164/rccm.202201-0065OC
UT WOS:000901056900009
PM 35849787
ER

PT J
AU Botan, E
   Uyar, E
   Öztürk, Z
   Sevketoglu, E
   Sari, Y
   Dursun, O
   Sincar, S
   Duyu, M
   Oto, A
   Celegen, M
   Özçiftçi, G
   Havan, M
   Öztürk, MN
   Agin, H
   Yener, N
   Yaman, A
   Gün, E
   Yilmaz, M
   Simsek, N
   Özdemir, H
   Yildizdas, D
   Kendirli, T
AF Botan, Edin
   Uyar, Emel
   Ozturk, Zeynelabidin
   Sevketoglu, Esra
   Sari, Yusuf
   Dursun, Oguz
   Sincar, Sahin
   Duyu, Muhterem
   Oto, Arzu
   Celegen, Mehmet
   Ozciftci, Gokcen
   Havan, Merve
   Ozturk, Makbule Nilufer
   Agin, Hasan
   Yener, Nazik
   Yaman, Ayhan
   Gun, Emrah
   Yilmaz, Merve
   Simsek, Naile
   Ozdemir, Halil
   Yildizdas, Dincer
   Kendirli, Tanil
TI COVID-19 Transmission and Clinical Features in Pediatric Intensive Care
   Health Care Workers
SO TURKISH ARCHIVES OF PEDIATRICS
RI havan, merve/HCG-9077-2022; OZTURK, ZEYNELABIDIN/I-9370-2013; Dursun,
   Oğuz/L-6205-2019; Uyar, Emel/ABI-4194-2020; yılmaz, merve/IXX-0825-2023;
   dursun, oguz/C-1604-2016; Duyu, Muhterem/M-8366-2018; Uyar,
   Emel/HGA-4136-2022; Özdemir, Halil/AAP-1702-2020; Gün,
   Emrah/AAO-8819-2021; botan, edin/HIR-6905-2022
OI havan, merve/0000-0003-3431-7906; OZTURK,
   ZEYNELABIDIN/0000-0001-8548-4144; Dursun, Oğuz/0000-0001-5482-3780;
   Uyar, Emel/0000-0002-8265-0618; yılmaz, merve/0000-0002-3421-8548;
   dursun, oguz/0000-0001-5482-3780; Duyu, Muhterem/0000-0001-7892-2927;
   Özdemir, Halil/0000-0002-7318-1688; Gün, Emrah/0000-0001-7337-0190;
   ozcifci, gokcen/0000-0001-5245-9786
EI 2757-6256
PD JAN
PY 2022
VL 57
IS 1
BP 93
EP 98
DI 10.5152/TurkArchPediatr.2022.21205
UT WOS:000744060100015
PM 35110085
ER

PT J
AU Singh, S
   Jha, RK
   Chandi, DH
AF Singh, Shikha
   Jha, Rakesh Kumar
   Chandi, Dhruba Hari
TI Airway Management of Covid 19 and Lowcost Ventilators-Aboonor Bane
SO BIOSCIENCE BIOTECHNOLOGY RESEARCH COMMUNICATIONS
RI Jha, Rakesh/AAW-2903-2021
OI Jha, Rakesh/0000-0002-4316-8343
SN 0974-6455
PY 2021
VL 14
IS 6
SI SI
BP 267
EP 270
DI 10.21786/bbrc/14.6.56
UT WOS:000697827700056
ER

PT J
AU Riva, T
   Meyer, J
   Theiler, L
   Obrist, D
   Bütikofer, L
   Greif, R
   Nabecker, S
AF Riva, T.
   Meyer, J.
   Theiler, L.
   Obrist, D.
   Butikofer, L.
   Greif, R.
   Nabecker, S.
TI Measurement of airway pressure during high-flow nasal therapy in apnoeic
   oxygenation: a randomised controlled crossover trial*
SO ANAESTHESIA
RI Greif, Robert/KHD-8084-2024; Obrist, Dominik/AAT-3254-2020; Robert,
   Greif/O-6392-2016
OI Obrist, Dominik/0000-0002-6062-9076; Robert, Greif/0000-0003-0160-2073;
   Butikofer, Lukas/0000-0002-0801-746X; Nabecker,
   Sabine/0000-0001-9524-0821; Riva, Thomas/0000-0003-1297-3427
SN 0003-2409
EI 1365-2044
PD JAN
PY 2021
VL 76
IS 1
BP 27
EP 35
DI 10.1111/anae.15224
EA AUG 2020
UT WOS:000557678400001
PM 32776518
ER

PT J
AU Langeron, O
   Bourgain, JL
   Francon, D
   Amour, J
   Baillard, C
   Bouroche, G
   Rivier, MC
   Lenfantg, F
   Plaud, B
   Schoettker, P
   Fletcher, D
   Velly, L
   Nouette-Gaulain, K
AF Langeron, O.
   Bourgain, J-L
   Francon, D.
   Amour, J.
   Baillard, C.
   Bouroche, G.
   Rivier, M. Chollet
   Lenfantg, F.
   Plaud, B.
   Schoettker, P.
   Fletcher, D.
   Velly, L.
   Nouette-Gaulain, K.
TI Difficult intubation and extubation in adult anaesthesia
SO ANAESTHESIA CRITICAL CARE & PAIN MEDICINE
RI Schoettker, Patrick/AAE-4462-2020; langeron, olivier/HSH-0455-2023
OI Schoettker, Patrick/0000-0001-5370-048X; 
SN 2352-5568
PD DEC
PY 2018
VL 37
IS 6
BP 639
EP 651
DI 10.1016/j.accpm.2018.03.013
UT WOS:000453619900037
PM 29802903
ER

PT J
AU Baloglu, O
   Flagg, LK
   Suleiman, A
   Gupta, V
   Fast, JA
   Wang, L
   Worley, S
   Agarwal, HS
AF Baloglu, Orkun
   Flagg, Lauren K.
   Suleiman, Ahmad
   Gupta, Vedant
   Fast, Jamie A.
   Wang, Lu
   Worley, Sarah
   Agarwal, Hemant S.
TI Association of Fluid Overload with Escalation of Respiratory Support and
   Endotracheal Intubation in Acute Bronchiolitis Patients
SO JOURNAL OF PEDIATRIC INTENSIVE CARE
OI Baloglu, Orkun/0000-0001-5629-7788
SN 2146-4618
EI 2146-4626
PD MAR
PY 2024
VL 13
IS 01
BP 7
EP 17
DI 10.1055/s-0041-1735873
EA SEP 2021
UT WOS:000695676200002
PM 38571992
ER

PT J
AU Yi, Y
   Kim, D
   Choi, EJ
   Hong, SB
   Oh, DK
AF Yi, Yehyeon
   Kim, Da-Hye
   Choi, Eun-Joo
   Hong, Sang-Bum
   Oh, Dong Kyu
TI The effect of a dedicated intensivist staffing to a medical emergency
   team on airway management in general wards
SO MEDICINE
SN 0025-7974
EI 1536-5964
PD JUN 21
PY 2024
VL 103
IS 25
AR e38571
DI 10.1097/MD.0000000000038571
UT WOS:001252260600051
PM 38905417
ER

PT J
AU Natalini, D
   Grieco, DL
   Santantonio, MT
   Mincione, L
   Toni, F
   Anzellotti, GM
   Eleuteri, D
   Di Giannatale, P
   Antonelli, M
   Maggiore, SM
AF Natalini, Daniele
   Grieco, Domenico L.
   Santantonio, Maria Teresa
   Mincione, Lucrezia
   Toni, Flavia
   Anzellotti, Gian Marco
   Eleuteri, Davide
   Di Giannatale, Pierluigi
   Antonelli, Massimo
   Maggiore, Salvatore Maurizio
TI Physiological effects of high-flow oxygen in tracheostomized patients
SO ANNALS OF INTENSIVE CARE
RI Grieco, Domenico Luca/D-9706-2018; Natalini, Daniele/AAL-3323-2020;
   Anzellotti, Gian Marco/N-9260-2019; Di Giannatale,
   Pierluigi/AAD-4417-2020; Antonelli, Massimo/K-9915-2016; MAGGIORE,
   Salvatore Maurizio/J-9480-2018
OI Grieco, Domenico Luca/0000-0002-4557-6308; Natalini,
   Daniele/0000-0003-1548-7627; Anzellotti, Gian Marco/0000-0001-9197-6508;
   MAGGIORE, Salvatore Maurizio/0000-0002-1828-9143
SN 2110-5820
PD OCT 7
PY 2019
VL 9
IS 1
AR 114
DI 10.1186/s13613-019-0591-y
UT WOS:000489096500001
PM 31591659
ER

PT J
AU Aktas, S
   Unal, S
   Aksu, M
   Ozcan, E
   Ergenekon, E
   Turkyilmaz, C
   Hirfanoglu, I
   Atalay, Y
AF Aktas, Selma
   Unal, Sezin
   Aksu, Meltem
   Ozcan, Ebru
   Ergenekon, Ebru
   Turkyilmaz, Canan
   Hirfanoglu, Ibrahim
   Atalay, Yildiz
TI Nasal HFOV with Binasal Cannula Appears Effective and Feasible in ELBW
   Newborns
SO JOURNAL OF TROPICAL PEDIATRICS
RI Aktas, Selma/A-6744-2019; Unal, Sezin/G-5003-2017; aksu,
   meltem/AAJ-1667-2021
OI Unal, Sezin/0000-0002-5124-4422; aksu, meltem/0000-0002-0045-0082
SN 0142-6338
EI 1465-3664
PD APR
PY 2016
VL 62
IS 2
BP 165
EP 168
DI 10.1093/tropej/fmv088
UT WOS:000374232000014
PM 26710797
ER

PT J
AU Li, S
   Hsieh, TC
   Rehder, KJ
   Nett, S
   Kamat, P
   Napolitano, N
   Turner, DA
   Adu-Darko, M
   Jarvis, JD
   Krawiec, C
   Derbyshire, AT
   Meyer, K
   Giuliano, JS
   Tala, J
   Tarquinio, K
   Ruppe, MD
   Sanders, RC
   Pinto, M
   Howell, JD
   Parker, MM
   Nuthall, G
   Shepherd, M
   Emeriaud, G
   Nagai, Y
   Saito, O
   Lee, JH
   Simon, DW
   Orioles, A
   Walson, K
   Vanderford, P
   Shenoi, A
   Lee, A
   Bird, GL
   Miksa, M
   Graciano, AL
   Bain, J
   Skippen, PW
   Polikoff, LA
   Nadkarni, V
   Nishisaki, A
AF Li, Simon
   Hsieh, Ting-Chang
   Rehder, Kyle J.
   Nett, Sholeen
   Kamat, Pradip
   Napolitano, Natalie
   Turner, David A.
   Adu-Darko, Michelle
   Jarvis, J. Dean
   Krawiec, Conrad
   Derbyshire, Ashley T.
   Meyer, Keith
   Giuliano, John S., Jr.
   Tala, Joana
   Tarquinio, Keiko
   Ruppe, Michael D.
   Sanders, Ronald C., Jr.
   Pinto, Matthew
   Howell, Joy D.
   Parker, Margaret M.
   Nuthall, Gabrielle
   Shepherd, Michael
   Emeriaud, Guillaume
   Nagai, Yuki
   Saito, Osamu
   Lee, Jan Hau
   Simon, Dennis W.
   Orioles, Alberto
   Walson, Karen
   Vanderford, Paula
   Shenoi, Asha
   Lee, Anthony
   Bird, Geoffrey L.
   Miksa, Michael
   Graciano, Ana Lia
   Bain, Jesse
   Skippen, Peter W.
   Polikoff, Lee A.
   Nadkarni, Vinay
   Nishisaki, Akira
CA Natl Emergency Airway Registry Chi
   Pediat Acute Lung Injury Sepsis In
TI Frequency of Desaturation and Association With Hemodynamic Adverse
   Events During Tracheal Intubations in PICUs
SO PEDIATRIC CRITICAL CARE MEDICINE
RI Kamat, Pradip/AAK-9374-2020; Saito, Osamu/G-5133-2014; Turner,
   David/JKJ-4517-2023; Orioles, Alberto/HOH-9632-2023; Orioles,
   Alberto/V-3794-2019; Graciano, Ana Lia/HHS-7980-2022
OI Kamat, Pradip/0000-0002-9633-0973; Graciano, Ana
   Lia/0000-0001-5327-9701; Napolitano, Natalie/0000-0002-1498-8465; Hsieh,
   Ting-Chang/0000-0001-5887-311X; Li, Simon/0000-0002-5371-1995; Krawiec,
   Conrad/0000-0001-7902-2568; Orioles, Alberto/0000-0002-3875-9501;
   Giuliano, John/0000-0003-2753-8460; Meyer, Keith/0000-0001-7354-5552;
   Lee, Jan Hau/0000-0002-8430-4217
SN 1529-7535
EI 1947-3893
PD JAN
PY 2018
VL 19
IS 1
BP E41
EP E50
DI 10.1097/PCC.0000000000001384
UT WOS:000419769000006
PM 29210925
ER

PT J
AU Somri, M
   Gaitini, L
   Yanovski, B
   Tome, R
   Resnikov, I
   Karsh, K
   Shaoul, R
AF Somri, Mostafa
   Gaitini, Louis
   Yanovski, Boris
   Tome, Riad
   Resnikov, Igor
   Karsh, Karam
   Shaoul, Ron
TI Flexible Upper Videoendoscopy Through a Modified Endoscopy Mask in
   Infants and Young Children
SO JOURNAL OF PEDIATRIC GASTROENTEROLOGY AND NUTRITION
RI Shaoul, Ron/S-7737-2019
OI Shaoul, Ron/0000-0001-5667-8759
SN 0277-2116
EI 1536-4801
PD AUG
PY 2009
VL 49
IS 2
BP 191
EP 195
DI 10.1097/MPG.0b013e31818de362
UT WOS:000268519700007
PM 19503002
ER

PT J
AU Kucukdemirci-Kaya, P
   Kilic, I
   Kaya, M
   Kelebek-Girgin, N
AF Kucukdemirci-Kaya, P.
   Kilic, I
   Kaya, M.
   Kelebek-Girgin, N.
TI Role and limitations of high-flow nasal oxygen therapy in COVID-19
   patients: An observational study
SO NIGERIAN JOURNAL OF CLINICAL PRACTICE
RI Küçükdemirci Kaya, Pınar/JCO-2264-2023
OI Küçükdemirci Kaya, Pınar/0000-0002-8428-8245
SN 1119-3077
PD JUL
PY 2022
VL 25
IS 7
BP 1088
EP 1093
DI 10.4103/njcp.njcp_1646_21
UT WOS:000884497900017
PM 35859470
ER

PT J
AU He, PY
   Bao, X
   Jiang, FF
   Liu, XB
   Xu, W
   Yu, DF
   Chen, L
   Chen, F
AF He, Pingyou
   Bao, Xiang
   Jiang, FengFeng
   Liu, Xiaobo
   Xu, Wei
   Yu, Danfeng
   Chen, Lin
   Chen, Feng
TI Evaluating high-flow oxygen therapy after mechanical thrombectomy under
   general anesthesia in acute ischemic stroke: A retrospective
   single-center study
SO CLINICAL NEUROLOGY AND NEUROSURGERY
SN 0303-8467
EI 1872-6968
PD AUG
PY 2024
VL 243
AR 108359
DI 10.1016/j.clineuro.2024.108359
EA JUN 2024
UT WOS:001263661600001
PM 38838421
ER

PT J
AU Huang, L
   Manley, BJ
   Arnolda, GRB
   Owen, LS
   Wright, IMR
   Foster, JP
   Davis, PG
   Buckmaster, AG
   Dalziel, KM
AF Huang, Li
   Manley, Brett J.
   Arnolda, Gaston R. B.
   Owen, Louise S.
   Wright, Ian M. R.
   Foster, Jann P.
   Davis, Peter G.
   Buckmaster, Adam G.
   Dalziel, Kim M.
TI Cost-Effectiveness of Nasal High Flow Versus CPAP for Newborn Infants in
   Special-Care Nurseries
SO PEDIATRICS
RI Foster, Jann/AAD-3806-2022; Owen, Louise/KLC-1687-2024; Arnolda, Gaston
   R/D-8528-2017
OI Foster, Jann/0000-0002-6957-768X; Arnolda, Gaston R/0000-0003-4948-7633;
   Huang, Li/0000-0001-5365-7899; Dalziel, Kim/0000-0003-4972-8871
SN 0031-4005
EI 1098-4275
PD AUG
PY 2021
VL 148
IS 2
AR e2020020438
DI 10.1542/peds.2020-020438
UT WOS:000685243200028
PM 34272343
ER

PT J
AU Zou, L
   Sun, JK
   Liu, Y
   Zhang, WH
   Jiang, W
   Yuan, ST
   Shi, QK
AF Zou, Lei
   Sun, Jiakui
   Liu, Ying
   Zhang, Wenhao
   Jiang, Wei
   Yuan, Shoutao
   Shi, Qiankun
TI Surviving 2019 novel coronavirus pneumonia: A successful critical case
   report
SO HEART & LUNG
RI jiang, wei/HLW-5081-2023; Zhang, Wenhao/JEO-9872-2023
OI jiang, wei/0000-0003-4321-1804; 
SN 0147-9563
EI 1527-3288
PD NOV-DEC
PY 2020
VL 49
IS 6
BP 692
EP 695
DI 10.1016/j.hrtlng.2020.08.009
UT WOS:000594532000007
PM 32861887
ER

PT J
AU Baillard, C
   Prat, G
   Jung, B
   Futier, E
   Lefrant, JY
   Vincent, F
   Hamdi, A
   Vicaut, E
   Jaber, S
AF Baillard, C.
   Prat, G.
   Jung, B.
   Futier, E.
   Lefrant, J. Y.
   Vincent, F.
   Hamdi, A.
   Vicaut, E.
   Jaber, S.
TI Effect of preoxygenation using non-invasive ventilation before
   intubation on subsequent organ failures in hypoxaemic patients: a
   randomised clinical trial
SO BRITISH JOURNAL OF ANAESTHESIA
RI Jung, Boris/AAK-5066-2021
OI Jung, Boris/0000-0003-2522-1531; JABER, Samir/0000-0002-7257-8069
SN 0007-0912
EI 1471-6771
PD FEB
PY 2018
VL 120
IS 2
BP 361
EP 367
DI 10.1016/j.bja.2017.11.067
UT WOS:000438189100019
PM 29406184
ER

PT J
AU Ferrando, C
   Mellado-Artigas, R
   Gea, A
   Arruti, E
   Aldecoa, C
   Adalia, R
   Ramasco, F
   Monedero, P
   Maseda, E
   Tamayo, G
   Hernández-Sanz, ML
   Mercadal, J
   Martín-Grande, A
   Kacmarek, RM
   Villar, J
   Suárez-Sipmann, F
AF Ferrando, Carlos
   Mellado-Artigas, Ricard
   Gea, Alfredo
   Arruti, Egoitz
   Aldecoa, Cesar
   Adalia, Ramon
   Ramasco, Fernando
   Monedero, Pablo
   Maseda, Emilio
   Tamayo, Gonzalo
   Hernandez-Sanz, Maria L.
   Mercadal, Jordi
   Martin-Grande, Ascension
   Kacmarek, Robert M.
   Villar, Jesus
   Suarez-Sipmann, Fernando
CA COVID-19 Spanish ICU Network
TI Awake prone positioning does not reduce the risk of intubation in
   COVID-19 treated with high-flow nasal oxygen therapy: a multicenter,
   adjusted cohort study
SO CRITICAL CARE
RI Castro, Pedro/AAF-4792-2021; Andrea Riba, Rut/L-2806-2019; Sipmann,
   Fernando Suarez/AAD-9104-2020; López-Baamonde, Manuel/AAF-9721-2021;
   Monedero, Pablo/A-1696-2008; Castro, Pedro/AAG-2513-2021; Rivas,
   Eva/AFU-7933-2022; Insausti, Itziar/KCX-8738-2024; Almuedo Riera,
   Alex/AAD-4957-2022; Abad-Gurumeta, Alfredo/M-2337-2019; Trancho,
   Florentino Hernando/K-5982-2015; de Riva, Nicolás/AAN-3347-2020; Villar,
   Jesús/R-4526-2019; Balaguer-Castro, Mariano/Y-3415-2018;
   Ripolles-Melchor, Javier/O-3330-2018; Arruti, Egoitz/M-1905-2014
OI Castro, Pedro/0000-0002-6118-8970; Andrea Riba, Rut/0000-0002-8409-5013;
   Sipmann, Fernando Suarez/0000-0002-7412-2970; López-Baamonde,
   Manuel/0000-0001-5537-1755; Monedero, Pablo/0000-0002-1596-5644; Castro,
   Pedro/0000-0002-6118-8970; Rivas, Eva/0000-0002-5816-998X; Almuedo
   Riera, Alex/0000-0003-4643-4456; Abad-Gurumeta,
   Alfredo/0000-0003-3331-5589; Trancho, Florentino
   Hernando/0000-0002-2296-0593; de Riva, Nicolás/0000-0003-2691-5770;
   Villar, Jesús/0000-0001-5687-3562; Balaguer-Castro,
   Mariano/0000-0003-3625-6887; Ferrando, Carlos/0000-0002-1907-5323;
   Ripolles-Melchor, Javier/0000-0002-1958-9316; Martin Serrano,
   Patricia/0000-0002-4932-612X; Gracia, Isabel/0000-0001-8442-8247;
   Magaldi, Marta/0000-0002-5000-9308; Mellado Artigas,
   Ricard/0000-0003-2815-6819; Tena, Beatriz/0000-0001-9325-0858; borrat,
   xavier/0000-0002-9348-9284; Balibrea, Jose M./0000-0002-0764-7179; Rubio
   Baines, Inigo/0000-0001-5634-1910; Gutierrez-Martinez,
   Diego/0000-0001-6979-6949; Cunat, Tomas/0000-0002-6475-9230; Abad-Motos,
   Ane/0000-0002-9644-2887; MARONO BOEDO, MARIA JESUS/0000-0002-2956-4956;
   Suarez de la Rica, Alejandro/0000-0003-1139-8547; Tamayo,
   Gonzalo/0000-0001-9402-2486; Cara Gilabert, Carmen/0000-0002-9352-1168;
   Tio Felip, Montserrat/0009-0003-7745-895X; Arruti,
   Egoitz/0000-0003-0674-3609; Carreras-Castaner, Anna/0000-0002-7231-2236;
   Reverter, Enric/0000-0002-4967-6947; Martinez-Palli,
   Graciela/0000-0002-7163-8090; Perez Ferrer, Antonio/0000-0003-0913-4446;
   de Diego, Oriol/0000-0002-8476-7094; MARCOS CONTRERAS,
   SERGIO/0000-0001-5788-7536
SN 1364-8535
EI 1466-609X
PD OCT 6
PY 2020
VL 24
IS 1
AR 597
DI 10.1186/s13054-020-03314-6
UT WOS:000578418700004
PM 33023669
ER

PT J
AU Dyett, JF
   Moser, MS
   Tobin, AE
AF Dyett, J. F.
   Moser, M. S.
   Tobin, A. E.
TI Prospective observational study of emergency airway management in the
   critical care environment of a tertiary hospital in Melbourne
SO ANAESTHESIA AND INTENSIVE CARE
RI Tobin, Antony/R-7863-2019
OI Tobin, Antony/0000-0003-4301-7841; Dyett, John/0000-0003-2897-3149
SN 0310-057X
EI 1448-0271
PD SEP
PY 2015
VL 43
IS 5
BP 577
EP 586
DI 10.1177/0310057X1504300505
UT WOS:000361270000005
PM 26310407
ER

PT J
AU Huang, SW
   Wang, ZH
   Chan, YW
   Jiang, T
AF Huang, Shiwei
   Wang, Zhihao
   Chan, Yauwai
   Jiang, Tao
TI Airway Management of an Infant With Giant Neck Macro-Cystic Hygroma
   Utilizing a High-Flow Nasal Cannula
SO CUREUS JOURNAL OF MEDICAL SCIENCE
EI 2168-8184
PD OCT 11
PY 2023
VL 15
IS 10
AR e46865
DI 10.7759/cureus.46865
UT WOS:001096942900009
PM 37954720
ER

PT J
AU Hajnour, MS
   Amlih, HF
   Shabr, FFB
AF Hajnour, Mohamed Sayed
   Amlih, Haneen Fawzi
   Shabr, Faisal Fahad Bin
TI Efficacy of HFNO during airway management of a COVID pneumonia patient
   with super morbid obesity undergoing emergency laparotomy
SO SAUDI JOURNAL OF ANAESTHESIA
SN 1658-354X
EI 0975-3125
PD JUL-SEP
PY 2022
VL 16
IS 3
BP 368
EP 370
DI 10.4103/sja.sja_327_22
UT WOS:000891263000016
PM 35898533
ER

PT J
AU Urbina, T
   Elabbadi, A
   Gabarre, P
   Bige, N
   Turpin, M
   Bonny, V
   Desnos, C
   Baudel, JL
   Lavillegrand, JR
   Hariri, G
   Fartoukh, M
   Guidet, B
   Maury, E
   Dumas, G
   Voiriot, G
   Ait-Oufella, H
AF Urbina, Tomas
   Elabbadi, Alexandre
   Gabarre, Paul
   Bige, Naike
   Turpin, Matthieu
   Bonny, Vincent
   Desnos, Cyrielle
   Baudel, Jean-Luc
   Lavillegrand, Jean-Remi
   Hariri, Geoffroy
   Fartoukh, Muriel
   Guidet, Bertrand
   Maury, Eric
   Dumas, Guillaume
   Voiriot, Guillaume
   Ait-Oufella, Hafid
TI Endotracheal intubation rate is lower with additional face-mask
   noninvasive ventilation for critically-ill SARS-CoV-2 patients requiring
   high-flow nasal oxygen: a retrospective bicentric cohort with propensity
   score analysis
SO MINERVA ANESTESIOLOGICA
RI Bigé, Naïke/KEI-5279-2024
OI Ait-Oufella, Hafid/0000-0002-2955-0183; VOIRIOT,
   GUILLAUME/0000-0003-2236-0288; Sabate-Elabbadi,
   Alexandre/0000-0003-1103-1040
SN 0375-9393
EI 1827-1596
PD JUL-AUG
PY 2022
VL 88
IS 7-8
BP 580
EP 587
DI 10.23736/S0375-9393.22.16094-3
UT WOS:000839024400009
PM 35191641
ER

PT J
AU Caputo, ND
   Strayer, RJ
   Levitan, R
AF Caputo, Nicholas D.
   Strayer, Reuben J.
   Levitan, Richard
TI Early Self-Proning in Awake, Non-intubated Patients in the Emergency
   Department: A Single ED's Experience During the COVID-19 Pandemic
SO ACADEMIC EMERGENCY MEDICINE
SN 1069-6563
EI 1553-2712
PD MAY
PY 2020
VL 27
IS 5
BP 375
EP 378
DI 10.1111/acem.13994
UT WOS:000531690800002
PM 32320506
ER

PT J
AU West, JR
   Scoccimarro, A
   Kramer, C
   Caputo, ND
AF West, Jason R.
   Scoccimarro, Anthony
   Kramer, Cody
   Caputo, Nicholas D.
TI The effect of the apneic period on the respiratory physiology of
   patients undergoing intubation in the ED
SO AMERICAN JOURNAL OF EMERGENCY MEDICINE
OI West, Jason/0000-0002-0060-0861
SN 0735-6757
EI 1532-8171
PD SEP
PY 2017
VL 35
IS 9
BP 1320
EP 1323
DI 10.1016/j.ajem.2017.03.076
UT WOS:000407942600022
PM 28412161
ER

PT J
AU De Jong, A
   Rolle, A
   Molinari, N
   Paugam-Burtz, C
   Constantin, JM
   Lefrant, JY
   Asehnoune, K
   Jung, B
   Futier, E
   Chanques, G
   Azoulay, E
   Jaber, S
AF De Jong, Audrey
   Rolle, Amelie
   Molinari, Nicolas
   Paugam-Burtz, Catherine
   Constantin, Jean-Michel
   Lefrant, Jean-Yves
   Asehnoune, Karim
   Jung, Boris
   Futier, Emmanuel
   Chanques, Gerald
   Azoulay, Elie
   Jaber, Samir
TI Cardiac Arrest and Mortality Related to Intubation Procedure in
   Critically Ill Adult Patients: A Multicenter Cohort Study
SO CRITICAL CARE MEDICINE
RI De Jong, Audrey/N-6406-2018; Asehnoune, Karim/HTN-0190-2023; molinari,
   nicolas/Y-9681-2019; De Jong, Audrey/AAA-8553-2020; Azoulay,
   Elie/HLG-3693-2023; Jung, Boris/AAK-5066-2021
OI Jung, Boris/0000-0003-2522-1531; JABER, Samir/0000-0002-7257-8069;
   Chanques, Gerald/0000-0001-7851-8609; Paugam-Burtz,
   Catherine/0000-0002-8168-7152; De Jong, Audrey/0000-0002-3413-2752
SN 0090-3493
EI 1530-0293
PD APR
PY 2018
VL 46
IS 4
BP 532
EP 539
DI 10.1097/CCM.0000000000002925
UT WOS:000427775500029
PM 29261566
ER

PT J
AU Laviola, M
   Niklas, C
   Das, A
   Bates, DG
   Hardman, JG
AF Laviola, Marianna
   Niklas, Christian
   Das, Anup
   Bates, Declan G.
   Hardman, Jonathan G.
TI Effect of oxygen fraction on airway rescue: a computational modelling
   study
SO BRITISH JOURNAL OF ANAESTHESIA
RI Laviola, Marianna/M-5254-2019; Hardman, Jonathan/B-4505-2008
OI Laviola, Marianna/0000-0001-6279-6137; Niklas,
   Christian/0000-0002-8887-0996; Hardman, Jonathan/0000-0002-8959-8058
SN 0007-0912
EI 1471-6771
PD JUL
PY 2020
VL 125
IS 1
BP E69
EP E74
DI 10.1016/j.bja.2020.01.004
UT WOS:000544318800014
PM 32008701
ER

PT J
AU Hernandez-Rubio, JC
   Abad, MSC
   Leon, AY
   Higuera, GD
   Rodriguez, LG
   Torrejon, CG
   Cacho, AM
   Rodriguez, AJ
   Martin, MGS
AF Carrillo Hernandez-Rubio, Javier
   Sanchez-Carpintero Abad, Maria
   Yordi Leon, Andrea
   Doblare Higuera, Guillermo
   Garcia Rodriguez, Leticia
   Garcia Torrejon, Carmen
   Mayor Cacho, Alejandro
   Jimenez Rodriguez, Angel
   Garcia-Salmones Martin, Mercedes
TI Outcomes of an intermediate respiratory care unit in the COVID-19
   pandemic
SO PLOS ONE
OI Carrillo Hernandez-Rubio, Javier/0000-0001-5083-9902
SN 1932-6203
PD DEC 16
PY 2020
VL 15
IS 12
AR e0243968
DI 10.1371/journal.pone.0243968
UT WOS:000600176400078
PM 33326484
ER

PT J
AU Wimalasena, Y
   Burns, B
   Reid, C
   Ware, S
   Habig, K
AF Wimalasena, Yashvi
   Burns, Brian
   Reid, Cliff
   Ware, Sandra
   Habig, Karel
TI Apneic Oxygenation Was Associated With Decreased Desaturation Rates
   During Rapid Sequence Intubation by an Australian Helicopter Emergency
   Medicine Service
SO ANNALS OF EMERGENCY MEDICINE
OI Reid, Clifford/0000-0002-1152-8551
SN 0196-0644
PD APR
PY 2015
VL 65
IS 4
BP 371
EP 376
DI 10.1016/j.annemergmed.2014.11.014
UT WOS:000352181200007
PM 25536868
ER

PT J
AU Ding, L
   Zhao, Y
   Li, XY
   Wang, R
   Li, Y
   Tang, X
   Sun, B
   He, HY
AF Ding, Lin
   Zhao, Yu
   Li, Xuyan
   Wang, Rui
   Li, Ying
   Tang, Xiao
   Sun, Bing
   He, Hangyong
TI Early diagnosis and appropriate respiratory support for <i>Mycoplasma
   pneumoniae</i> pneumonia associated acute respiratory distress syndrome
   in young and adult patients: a case series from two centers
SO BMC INFECTIOUS DISEASES
RI Ling, Jie/JJF-9995-2023; liu, liu/JEO-6900-2023
EI 1471-2334
PD MAY 24
PY 2020
VL 20
IS 1
DI 10.1186/s12879-020-05085-5
UT WOS:000537712900006
PM 32448200
ER

PT J
AU Sivasankar, C
   Schlichter, RA
   Baranov, D
   Kofke, WA
AF Sivasankar, Chitra
   Schlichter, Rolf A.
   Baranov, Dimitry
   Kofke, W. Andrew
TI Awake Craniotomy: A New Airway Approach
SO ANESTHESIA AND ANALGESIA
SN 0003-2999
PD FEB
PY 2016
VL 122
IS 2
BP 509
EP 511
DI 10.1213/ANE.0000000000001072
UT WOS:000368646600005
PM 26579845
ER

PT J
AU Hart, JC
   Goldstein, LN
AF Hart, J. C.
   Goldstein, L. N.
TI Analysis of the airway registry from an academic emergency department in
   South Africa
SO SAMJ SOUTH AFRICAN MEDICAL JOURNAL
OI Goldstein, Lara/0000-0002-9427-8710
SN 0256-9574
EI 2078-5135
PD JUN
PY 2020
VL 110
IS 6
BP 484
EP 490
DI 10.7196/SAMJ.2020.v110i6.14120
UT WOS:000541170200024
PM 32880559
ER

PT J
AU Boulton, AJ
   Mashru, A
   Lyon, R
AF Boulton, Adam J.
   Mashru, Amar
   Lyon, Richard
TI Oxygenation strategies prior to and during prehospital emergency
   anaesthesia in UK HEMS practice (PREOXY survey)
SO SCANDINAVIAN JOURNAL OF TRAUMA RESUSCITATION & EMERGENCY MEDICINE
OI Lyon, Richard/0000-0002-6339-5666; Boulton, Adam J/0000-0002-2115-1129
SN 1757-7241
PD OCT 12
PY 2020
VL 28
IS 1
AR 99
DI 10.1186/s13049-020-00794-x
UT WOS:000579131100001
PM 33046111
ER

PT J
AU Basile, MC
   Mauri, T
   Spinelli, E
   Dalla Corte, F
   Montanari, G
   Marongiu, I
   Spadaro, S
   Galazzi, A
   Grasselli, G
   Pesenti, A
AF Basile, Maria Cristina
   Mauri, Tommaso
   Spinelli, Elena
   Dalla Corte, Francesca
   Montanari, Giacomo
   Marongiu, Ines
   Spadaro, Savino
   Galazzi, Alessandro
   Grasselli, Giacomo
   Pesenti, Antonio
TI Nasal high flow higher than 60 L/min in patients with acute hypoxemic
   respiratory failure: a physiological study
SO CRITICAL CARE
RI Dalla Corte, Francesca/HKE-0947-2023; Mauri, Tommaso/O-5955-2017;
   Spinelli, Elena/AAC-2246-2019; Pesenti, Antonio/H-7483-2012; Spadaro,
   Savino/K-9070-2016
OI Dalla Corte, Francesca/0000-0003-0320-9769; Spadaro,
   Savino/0000-0001-5027-5318
SN 1364-8535
EI 1466-609X
PD NOV 23
PY 2020
VL 24
IS 1
AR 654
DI 10.1186/s13054-020-03344-0
UT WOS:000595785100002
PM 33225971
ER

PT J
AU Sener, K
   Calis, M
   Köseoglu, Z
   Sari, S
   Polat, M
   Üzücek, DM
   Yolcu, S
AF Sener, Kemal
   Calis, Mustafa
   Koseoglu, Zikret
   Sari, Sezai
   Polat, Mustafa
   Uzucek, Durdu Mehmet
   Yolcu, Sadiye
TI Comparison of high-flow oxygen treatment and standard oxygen treatment
   in patients with hypertensive pulmonary edema
SO ANATOLIAN JOURNAL OF CARDIOLOGY
RI Sener, Kemal/HKO-7478-2023
OI Sener, Kemal/0000-0002-8579-6663
SN 2149-2263
EI 2149-2271
PD OCT
PY 2020
VL 24
IS 4
BP 260
EP 266
DI 10.14744/AnatolJCardiol.2020.50680
UT WOS:000577198700010
PM 33001049
ER

PT J
AU WESTERGREN, V
   FORSUM, U
   LUNDGREN, J
AF WESTERGREN, V
   FORSUM, U
   LUNDGREN, J
TI POSSIBLE ERRORS IN DIAGNOSIS OF BACTERIAL SINUSITIS IN TRACHEAL
   INTUBATED PATIENTS
SO ACTA ANAESTHESIOLOGICA SCANDINAVICA
SN 0001-5172
PD OCT
PY 1994
VL 38
IS 7
BP 699
EP 703
DI 10.1111/j.1399-6576.1994.tb03980.x
UT WOS:A1994PP71900014
PM 7839780
ER

PT J
AU Kilinç, M
   Yildiz, M
   Mentes, O
   Durmaz, G
AF Kilinc, Mukaddes
   Yildiz, Murat
   Mentes, Oral
   Durmaz, Gokce
TI Prognosis and evaluation of patients with chronic obstructive pulmonary
   disease intubated in intensive care unit
SO ANAESTHESIA PAIN & INTENSIVE CARE
RI YILDIZ, MURAT/AAK-5510-2021
SN 1607-8322
EI 2220-5799
PD AUG
PY 2022
VL 26
IS 4
BP 474
EP 479
DI 10.35975/apic.v26i4.1950
UT WOS:000861049300009
ER

PT J
AU Lal, A
   Mishra, AK
   Akhtar, J
   Nabzdyk, C
AF Lal, Amos
   Mishra, Ajay Kumar
   Akhtar, Jamal
   Nabzdyk, Christoph
TI Pneumothorax and pneumomediastinum in COVID-19 acute respiratory
   distress syndrome
SO MONALDI ARCHIVES FOR CHEST DISEASE
RI Mishra, ajay kumar/I-4314-2019; Lal, Amos/GZM-3022-2022; Nabzdyk,
   Christoph/ABF-1838-2021; Lal, Amos/J-9448-2019; Nabzdyk, Christoph G
   S/ABC-2865-2021; Akhtar, Jamal/JTT-6566-2023
OI Mishra, ajay kumar/0000-0003-4862-5053; Lal, Amos/0000-0002-0021-2033;
   Lal, Amos/0000-0002-0021-2033; Akhtar, Jamal/0009-0003-6003-7083;
   Nabzdyk, Christoph/0000-0001-9129-9631
SN 1122-0643
EI 2532-5264
PY 2021
VL 91
IS 2
AR 1608
DI 10.4081/monaldi.2021.1608
UT WOS:000656044200019
PM 33926176
ER

PT J
AU Chelly, J
   Coupry, LM
   Vong, LV
   Kamel, T
   Marzouk, M
   Terzi, N
   Bruel, C
   Autret, A
   Garnero, A
   Arnal, JM
AF Chelly, Jonathan
   Coupry, Louis-Marie
   Vong, Ly van P. H. A. C. H.
   Kamel, Toufik
   Marzouk, Mehdi
   Terzi, Nicolas
   Bruel, Cedric
   Autret, Aurelie
   Garnero, Aude
   Arnal, Jean-Michel
TI Comparison of high-flow nasal therapy, noninvasive ventilation, and
   continuous positive airway pressure on outcomes in critically ill
   patients admitted for COVID-19 with acute respiratory failure
SO MINERVA ANESTESIOLOGICA
RI TERZI, Nicolas/AAD-4348-2019; MARZOUK, MEHDI/T-1952-2017
OI TERZI, Nicolas/0000-0003-4036-6245; Chelly, Jonathan/0000-0002-8198-1239
SN 0375-9393
EI 1827-1596
PD JAN-FEB
PY 2023
VL 89
IS 1
BP 66
EP 73
DI 10.23736/S0375-9393.22.16918-X
UT WOS:000969802900009
PM 36448989
ER

PT J
AU Bergese, SD
   Bender, SP
   McSweeney, TD
   Fernandez, S
   Dzwonczyk, R
   Do, KS
AF Bergese, Sergio D.
   Bender, Stephen Patrick
   McSweeney, Thomas D.
   Fernandez, Soledad
   Dzwonczyk, Roger
   Do, Kevin Sage
TI A comparative study of dexmedetomidine with midazolam and midazolam
   alone for sedation during elective awake fiberoptic intubation
SO JOURNAL OF CLINICAL ANESTHESIA
OI Bergese, Sergio/0000-0001-5641-5908
SN 0952-8180
EI 1873-4529
PD FEB
PY 2010
VL 22
IS 1
BP 35
EP 40
DI 10.1016/j.jclinane.2009.02.016
UT WOS:000276783800007
PM 20206849
ER

PT J
AU Celejewska-Wójcik, N
   Polok, K
   Górka, K
   Stachura, T
   Kania, A
   Nastalek, P
   Licholai, S
   Krawczyk, J
   Wójcik, K
   Sladek, K
AF Celejewska-Wojcik, Natalia
   Polok, Kamil
   Gorka, Karolina
   Stachura, Tomasz
   Kania, Aleksander
   Nastalek, Pawel
   Licholai, Sabina
   Krawczyk, Jacek
   Wojcik, Krzysztof
   Sladek, Krzysztof
TI High-flow nasal oxygen therapy in the treatment of acute respiratory
   failure in severe COVID-19 pneumonia: a prospective observational study
SO POLISH ARCHIVES OF INTERNAL MEDICINE-POLSKIE ARCHIWUM MEDYCYNY
   WEWNETRZNEJ
RI Wójcik, Krzysztof/GQP-4829-2022; Kania, Aleksander/CAI-1744-2022; Polok,
   Kamil/AAT-8604-2020
OI Wójcik, Krzysztof/0000-0001-9786-2499; Kania,
   Aleksander/0000-0001-5181-4360; 
SN 0032-3772
EI 1897-9483
PD AUG 30
PY 2021
VL 131
IS 7-8
BP 658
EP 665
DI 10.20452/pamw.16015
UT WOS:000700887400001
PM 34048158
ER

PT J
AU Cortegiani, A
   Longhini, F
   Carlucci, A
   Scala, R
   Groff, P
   Bruni, A
   Garofalo, E
   Taliani, MR
   Maccari, U
   Vetrugno, L
   Lupia, E
   Misseri, G
   Comellini, V
   Giarratano, A
   Nava, S
   Navalesi, P
   Gregoretti, C
AF Cortegiani, Andrea
   Longhini, Federico
   Carlucci, Annalisa
   Scala, Raffaele
   Groff, Paolo
   Bruni, Andrea
   Garofalo, Eugenio
   Taliani, Maria Rita
   Maccari, Uberto
   Vetrugno, Luigi
   Lupia, Enrico
   Misseri, Giovanni
   Comellini, Vittoria
   Giarratano, Antonino
   Nava, Stefano
   Navalesi, Paolo
   Gregoretti, Cesare
TI High-flow nasal therapy versus noninvasive ventilation in COPD patients
   with mild-to-moderate hypercapnic acute respiratory failure: study
   protocol for a noninferiority randomized clinical trial
SO TRIALS
RI Cortegiani, Andrea/H-4902-2016; GROFF, PAOLO/GQB-3041-2022; Vetrugno,
   Luigi/ABG-1777-2020; Misseri, Giovanni/AAU-1003-2020; Longhini,
   Federico/I-8501-2019; carlucci, annalisa/AAB-9610-2020; Navalesi,
   Paolo/I-9584-2019; Vetrugno, Luigi/AAF-4198-2020; Lupia,
   Enrico/AAB-7505-2019; Scala, Raffaele/E-6794-2017
OI Cortegiani, Andrea/0000-0003-1416-9993; GROFF,
   PAOLO/0000-0001-9941-6193; Longhini, Federico/0000-0002-6970-7202;
   carlucci, annalisa/0000-0001-7474-1467; Navalesi,
   Paolo/0000-0002-3733-3453; Vetrugno, Luigi/0000-0003-3745-8368; Misseri,
   Giovanni/0000-0002-0560-786X; Comellini, Vittoria/0000-0002-7410-4561;
   Scala, Raffaele/0000-0001-6448-8437
SN 1745-6215
PD JUL 22
PY 2019
VL 20
AR 450
DI 10.1186/s13063-019-3514-1
UT WOS:000476844400003
PM 31331372
ER

PT J
AU Arnold, M
   Wade, C
   Micetic, B
   Mody, K
AF Arnold, Michelle
   Wade, Christine
   Micetic, Becky
   Mody, Kartik
TI A Term Infant Presenting with COVID-19 Disease at Birth and a Croup-Like
   Cough
SO AMERICAN JOURNAL OF PERINATOLOGY
SN 0735-1631
EI 1098-8785
PD JAN
PY 2024
VL 41
IS 01
BP 110
EP 113
DI 10.1055/a-1877-6640
EA SEP 2022
UT WOS:000849022100010
PM 35714653
ER

PT J
AU Luján, M
   Gómez, CC
   Peñuelas, O
   Ferrando, C
   Heili-Frades, SB
   Perales, JMC
   Mas, A
   Catalán, JS
   Mediano, O
   Roca, O
   Fernández, JG
   Varela, AG
   Montes, GS
   Cervera, GR
   Hernández, G
   Millán, T
   Monreal, MF
   Santaolalla, CE
AF Lujan, Manel
   Gomez, Cesar Cinesi
   Penuelas, Oscar
   Ferrando, Carlos
   Heili-Frades, Sarah Beatrice
   Perales, Jose Manuel Carratale
   Mas, Arantxa
   Catalan, Javier Sayas
   Mediano, Olga
   Roca, Oriol
   Fernandez, Javier Garcia
   Varela, Antonio Gonzalez
   Montes, Gonzalo Sempere
   Cervera, Gemma Rialp
   Hernandez, Gonzalo
   Millan, Teresa
   Monreal, Miquel Ferrer
   Santaolalla, Carlos Egea
TI Multidisciplinary Consensus on the Management of Non-Invasive
   Respiratory Support in the COVID-19 Patient
SO ARCHIVOS DE BRONCONEUMOLOGIA
RI Mediano, Olga/AAZ-2784-2021; Lujan, Manel/AAZ-2769-2020
OI Mediano, Olga/0000-0001-7824-1523; Lujan, Manel/0000-0001-9033-7712;
   HEILI-FRADES, SARAH/0000-0003-4901-6487
SN 0300-2896
EI 1579-2129
PD MAY
PY 2024
VL 60
IS 5
BP 285
EP 295
DI 10.1016/j.arbres.2024.02.017
EA MAY 2024
UT WOS:001245021200001
PM 38521646
ER

PT J
AU Schlueter, D
   Kovaleski, C
   Walter, V
   Thomas, NJ
   Krawiec, C
AF Schlueter, Derika
   Kovaleski, Curtis
   Walter, Vonn
   Thomas, Neal J.
   Krawiec, Conrad
TI Impact of Body Mass Index and Initial Respiratory Support on Pediatric
   Subjects in Acute Respiratory Failure
SO RESPIRATORY CARE
RI Walter, Vonn/AAI-3450-2021
OI Walter, Vonn/0000-0001-6114-6714
SN 0020-1324
EI 1943-3654
PD SEP 1
PY 2021
VL 66
IS 9
BP 1425
EP 1432
DI 10.4187/respcare.08735
UT WOS:000686562000008
PM 33879564
ER

PT J
AU McCormack, E
   Aysenne, A
   Cardona, JJ
   Chaiyamoon, A
   Bui, CJ
   Dumont, AS
   Tubbs, RS
AF McCormack, Erin
   Aysenne, Aimee
   Cardona, Juan J. J.
   Chaiyamoon, Arada
   Bui, Cuong J. J.
   Dumont, Aaron S. S.
   Tubbs, R. Shane
TI Effects of intubation technique on intracranial pressure: a cadaveric
   study
SO NEUROSURGICAL REVIEW
RI Cardona, Juan J./HKV-8059-2023
OI Cardona, Juan J./0000-0002-4148-5687; Aysenne, Aimee/0000-0003-4183-1161
SN 0344-5607
EI 1437-2320
PD APR 17
PY 2023
VL 46
IS 1
AR 88
DI 10.1007/s10143-023-01996-4
UT WOS:000969471400002
PM 37067697
ER

PT J
AU Endlich, Y
   Beckmann, LA
   Choi, SW
   Culwick, MD
AF Endlich, Yasmin
   Beckmann, Linda A.
   Choi, Siu-Wai
   Culwick, Martin D.
TI A prospective six-month audit of airway incidents during anaesthesia in
   twelve tertiary level hospitals across Australia and New Zealand
SO ANAESTHESIA AND INTENSIVE CARE
RI Beckmann, Linda/HSI-4069-2023; endlich, yasmin/AAG-5608-2021
OI endlich, yasmin/0000-0002-8804-4168
SN 0310-057X
EI 1448-0271
PD SEP
PY 2020
VL 48
IS 5
BP 389
EP 398
DI 10.1177/0310057X20945325
UT WOS:000582496300008
PM 33104443
ER

PT J
AU Pirat, A
   Candan, S
   Ünlükaplan, A
   Kömürcü, Ö
   Kuslu, S
   Arslan, G
AF Pirat, Arash
   Candan, Selim
   Unlukaplan, Aytekin
   Komurcu, Ozgur
   Kuslu, Selim
   Arslan, Gulnaz
TI Percutaneous Dilational Tracheotomy for Airway Management in a Newborn
   With Pierre-Robin Syndrome and a Glossopharyngeal Web
SO RESPIRATORY CARE
RI KOMURCU, OZGUR/A-7709-2019
OI KOMURCU, OZGUR/0000-0002-6321-399X
SN 0020-1324
PD APR
PY 2012
VL 57
IS 4
BP 627
EP 630
DI 10.4187/respcare.01404
UT WOS:000302928500015
PM 22005668
ER

PT J
AU Brodsky, MB
   Mayfield, EB
   Gross, RD
AF Brodsky, Martin B.
   Mayfield, Emily B.
   Gross, Roxann Diez
TI Clinical Decision Making in the ICU: Dysphagia Screening, Assessment,
   and Treatment
SO SEMINARS IN SPEECH AND LANGUAGE
OI Brodsky, Martin/0000-0002-3645-2944
SN 0734-0478
EI 1098-9056
PD JUN
PY 2019
VL 40
IS 3
BP 170
EP 187
DI 10.1055/s-0039-1688980
UT WOS:000474856200005
PM 31158902
ER

PT J
AU Busico, M
   Laiz, MM
   Urrutia, JG
   Amado, ME
   Villalba, D
   Saavedra, SN
   Gallardo, A
   Thille, AW
AF Busico, Marina
   Laiz, Mariela Marisol
   Urrutia, Jose Garcia
   Amado, Maria Emilia
   Villalba, Dario
   Saavedra, Santiago Nicolas
   Gallardo, Adrian
   Thille, Arnaud W.
TI Strategies to achieve adherence to prone positioning in awake COVID-19
   patients with high-flow nasal oxygen. A case series
SO CANADIAN JOURNAL OF RESPIRATORY THERAPY
OI GALLARDO, ADRIAN/0000-0002-9729-4839; Garcia Urrutia,
   Jose/0000-0001-6658-4019; Villalba, Dario Salvador/0000-0001-8117-0949
EI 2368-6820
PY 2022
VL 58
IS 1
BP 151
EP 154
DI 10.29390/cjrt-2022-035
UT WOS:001120696700017
PM 36284514
ER

PT J
AU Laorden, D
   Gholamian-Ovejero, S
   Terán-Tinedo, JR
   Lorente-González, M
   Cano-Sanz, E
   Ortega-Fraile, MA
   Alejos, RM
   Hernández-Nuñez, J
   de la Calle-gil, I
   Navarro-Casado, R
   Neria, F
   Zevallos-Villegas, A
   Mariscal-Aguilar, P
   Suarez-Ortiz, M
   Plaza-Moreno, MC
   Carballo-López, D
   Gallego-Rodríguez, B
   Calderón-Alcala, M
   Latif-Essa, A
   Churruca-Arróspide, M
   Valle-Falcones, M
   Saiz-Lou, EM
   Rodríguez-Calle, C
   Funes-Moreno, C
   Villén-Villegas, T
   Landete, P
AF Laorden, Daniel
   Gholamian-Ovejero, Soraya
   Teran-Tinedo, Jose Rafael
   Lorente-Gonzalez, Miguel
   Cano-Sanz, Eduardo
   Ortega-Fraile, Maria Angeles
   Alejos, Roberto-Martinez
   Hernandez-Nunez, Joaquin
   De La Calle-Gil, Isabel
   Navarro-Casado, Rosalia
   Neria, Fernando
   Zevallos-Villegas, Annette
   Mariscal-Aguilar, Pablo
   Suarez-Ortiz, Miguel
   Plaza-Moreno, Maria Cristina
   Carballo-Lopez, Daniel
   Gallego-Rodriguez, Berta
   Calderon-Alcala, Mariara
   Latif-Essa, Aylaf
   Churruca-Arrospide, Maria
   Valle-Falcones, Manuel
   Saiz-Lou, Elena Maria
   Rodriguez-Calle, Carmen
   Funes-Moreno, Clotilde
   Villen-Villegas, Tomas
   Landete, Pedro
CA UCRIZENDAL Study Group Invest
TI Clinical Findings and Outcomes From Subjects With COVID-19 Pneumonia in
   an Intermediate Respiratory Care Unit
SO RESPIRATORY CARE
RI Neria, Fernando/JQI-7771-2023; Mariscal, Pablo/JZT-7902-2024; Laorden,
   Daniel/JGD-5241-2023
OI Mariscal, Pablo/0000-0003-2459-3624; Laorden,
   Daniel/0000-0001-9054-5925; Teran Tinedo, Jose
   Rafael/0000-0003-1267-8663; Valle, Manuel/0000-0002-0900-146X; Lorente
   Gonzalez, Miguel/0000-0002-3384-3931; Neria,
   Fernando/0000-0002-4417-2248
SN 0020-1324
EI 1943-3654
PD JAN 1
PY 2023
VL 68
IS 1
BP 67
EP 76
DI 10.4187/respcare.10193
UT WOS:000916494700010
PM 36347563
ER

PT J
AU Ishimori, S
   Nagase, S
   Kanagawa, A
   Nakajiri, T
   Okita, S
   Oyazato, Y
   Nishiyama, A
   Yonetani, M
AF Ishimori, Shingo
   Nagase, Shizuka
   Kanagawa, Atsuko
   Nakajiri, Tomoshi
   Okita, Sora
   Oyazato, Yoshinobu
   Nishiyama, Atsushi
   Yonetani, Masahiko
TI Modified setting of negative pressure in children with mild respiratory
   disease
SO PEDIATRICS INTERNATIONAL
OI Ishimori, Shingo/0000-0003-3863-2743
SN 1328-8067
EI 1442-200X
PD JUL
PY 2021
VL 63
IS 7
BP 838
EP 844
DI 10.1111/ped.14560
EA JUN 2021
UT WOS:000660560000001
PM 33251674
ER

PT J
AU Frat, JP
   Ricard, JD
   Quenot, JP
   Pichon, N
   Demoule, A
   Forel, JM
   Mira, JP
   Coudroy, R
   Berquier, G
   Voisin, B
   Colin, G
   Pons, B
   Danin, PE
   Devaquet, J
   Prat, G
   Clere-Jehl, R
   Petitpas, F
   Vivier, E
   Razazi, K
   Nay, MA
   Souday, V
   Dellamonica, J
   Argaud, L
   Ehrmann, S
   Gibelin, A
   Girault, C
   Andreu, P
   Vignon, P
   Dangers, L
   Ragot, S
   Thille, AW
AF Frat, Jean-Pierre
   Ricard, Jean-Damien
   Quenot, Jean-Pierre
   Pichon, Nicolas
   Demoule, Alexandre
   Forel, Jean-Marie
   Mira, Jean-Paul
   Coudroy, Remi
   Berquier, Guillaume
   Voisin, Benoit
   Colin, Gwenhael
   Pons, Bertrand
   Danin, Pierre Eric
   Devaquet, Jerome
   Prat, Gwenael
   Clere-Jehl, Raphael
   Petitpas, Franck
   Vivier, Emmanuel
   Razazi, Keyvan
   Mai-Anh Nay
   Souday, Vincent
   Dellamonica, Jean
   Argaud, Laurent
   Ehrmann, Stephan
   Gibelin, Aude
   Girault, Christophe
   Andreu, Pascal
   Vignon, Philippe
   Dangers, Laurence
   Ragot, Stephanie
   Thille, Arnaud W.
CA FLORALI-2 Study Grp
   REVA Network
TI Non-invasive ventilation versus high-flow nasal cannula oxygen therapy
   with apnoeic oxygenation for preoxygenation before intubation of
   patients with acute hypoxaemic respiratory failure: a randomised,
   multicentre, open-label trial
SO LANCET RESPIRATORY MEDICINE
RI Demoule, Alexandre/ABG-4915-2021; Colin, Gwenhael/AAL-1780-2021; Carmen,
   Team3/Y-7384-2019; Vignon, Philippe/O-8886-2016; Dres,
   Martin/ACJ-3479-2022; Nay, Mai-Anh/AAX-8128-2021; Ehrmann,
   Stephan/H-3034-2019
OI Demoule, Alexandre/0000-0002-0432-7217; Colin,
   Gwenhael/0000-0001-7607-9913; Carmen, Team3/0000-0002-3614-0924; Vignon,
   Philippe/0000-0003-4551-5772; Dres, Martin/0000-0001-9191-6089; Ehrmann,
   Stephan/0000-0001-6221-4467; QUENOT, Jean-Pierre/0000-0003-2351-682X;
   Laissy, Mohamed/0000-0002-6547-8692; Coudroy, Remi/0000-0002-0036-1899;
   Lab, Carmen/0000-0002-5935-3236; wallet, florent/0000-0003-3174-6246
SN 2213-2600
PD APR
PY 2019
VL 7
IS 4
BP 303
EP 312
DI 10.1016/S2213-2600(19)30048-7
UT WOS:000462492000017
PM 30898520
ER

PT J
AU Tohda, G
   Higashi, S
   Wakahara, S
   Morikawa, M
   Sakumoto, H
   Kane, T
AF Tohda, G
   Higashi, S
   Wakahara, S
   Morikawa, M
   Sakumoto, H
   Kane, T
TI Propofol sedation during endoscopic procedures: Safe and effective
   administration by registered nurses supervised by endoscopists
SO ENDOSCOPY
SN 0013-726X
EI 1438-8812
PD APR
PY 2006
VL 38
IS 4
BP 360
EP 367
DI 10.1055/s-2005-921192
UT WOS:000237309100005
PM 16680635
ER

PT J
AU Johnson, KN
   Mon, RA
   Gadepalli, SK
   Kunisaki, SM
AF Johnson, Kevin N.
   Mon, Rodrigo A.
   Gadepalli, Samir K.
   Kunisaki, Shaun M.
TI Short-term respiratory outcomes of neonates with symptomatic congenital
   lung malformations
SO JOURNAL OF PEDIATRIC SURGERY
RI Johnson, Kevin/HHS-6300-2022; Mon, Rodrigo/AAR-8665-2021
OI Johnson, Kevin/0000-0003-0798-0307; Gadepalli, Samir/0000-0001-8268-8723
SN 0022-3468
EI 1531-5037
PD SEP
PY 2019
VL 54
IS 9
BP 1766
EP 1770
DI 10.1016/j.jpedsurg.2019.01.056
UT WOS:000483426100007
PM 30851956
ER

PT J
AU Matveevskii, AS
   Mahmoud, M
AF Matveevskii, Alexander S.
   Mahmoud, Mohamed
TI New airway device for ventilation and monitoring in pediatric patients
   undergoing MRI study
SO JOURNAL OF CLINICAL MONITORING AND COMPUTING
SN 1387-1307
EI 1573-2614
PD FEB
PY 2012
VL 26
IS 1
BP 17
EP 20
DI 10.1007/s10877-011-9326-9
UT WOS:000299724700003
PM 22187339
ER

PT J
AU Verma, A
   Snehy, A
   Vishen, A
   Sheikh, WR
   Haldar, M
   Jaiswal, S
AF Verma, Ankur
   Snehy, Abhishek
   Vishen, Amit
   Sheikh, Wasil Rasool
   Haldar, Meghna
   Jaiswal, Sanjay
TI Ketamine Use allows Noninvasive Ventilation in Distressed Patients with
   Acute Decompensated Heart Failure
SO INDIAN JOURNAL OF CRITICAL CARE MEDICINE
RI Jaiswal, Sanjay/IWD-8691-2023
OI Verma, Ankur/0000-0001-9524-9164
SN 0972-5229
EI 1998-359X
PD APR
PY 2019
VL 23
IS 4
BP 191
EP 192
DI 10.5005/jp-journals-10071-23153
UT WOS:000496508300011
PM 31130793
ER

PT J
AU Tauzin, M
   Durrmeyer, X
AF Tauzin, Manon
   Durrmeyer, Xavier
TI Managing neonatal pain in the era of non-invasive respiratory support
SO SEMINARS IN FETAL & NEONATAL MEDICINE
RI Durrmeyer, Xavier/AAB-7519-2020
OI Durrmeyer, Xavier/0000-0002-6303-7252
SN 1744-165X
EI 1878-0946
PD AUG
PY 2019
VL 24
IS 4
AR 101004
DI 10.1016/j.siny.2019.04.004
UT WOS:000485212200009
PM 30967354
ER

PT J
AU Carter, MR
   Khan, AH
   Salman, T
   Speicher, R
   Rotta, AT
   Shein, SL
AF Carter, Marla R.
   Khan, Aamer H.
   Salman, Tarek
   Speicher, Richard
   Rotta, Alexandre T.
   Shein, Steven L.
TI Emergency room endotracheal intubation in children with bronchiolitis: A
   cohort study using a multicenter database
SO HEALTH SCIENCE REPORTS
OI Rotta, Alexandre/0000-0002-4406-2276
EI 2398-8835
PD SEP
PY 2020
VL 3
IS 3
AR e169
DI 10.1002/hsr2.169
UT WOS:000682998500004
PM 32617417
ER

PT J
AU Sjöblom, A
   Hedberg, M
   Gille, A
   Guerra, A
   Aanesen, V
   Forsberg, IM
   Fagerlund, MJ
AF Sjoblom, Albin
   Hedberg, Magnus
   Gille, Anders
   Guerra, Andres
   Aanesen, Vilde
   Forsberg, Ida-Maria
   Fagerlund, Malin Jonsson
TI Pre-oxygenation using high-flow nasal oxygen versus tight facemask in
   trauma patients undergoing emergency anaesthesia
SO ACTA ANAESTHESIOLOGICA SCANDINAVICA
OI Sjoblom, Albin/0000-0002-5526-4498
SN 0001-5172
EI 1399-6576
PD APR
PY 2024
VL 68
IS 4
BP 447
EP 456
DI 10.1111/aas.14368
EA DEC 2023
UT WOS:001130305800001
PM 38129931
ER

PT J
AU Wilhelms, SB
   Wilhelms, DB
AF Wilhelms, Susanne B.
   Wilhelms, Daniel B.
TI Airway management procedures in Swedish emergency department patients-a
   national retrospective study
SO BMC EMERGENCY MEDICINE
SN 1471-227X
PD APR 21
PY 2022
VL 22
IS 1
AR 67
DI 10.1186/s12873-022-00627-3
UT WOS:000784561200001
PM 35448960
ER

PT J
AU Huang, APH
   Tsai, FF
   Chen, CC
   Lee, TS
   Kuo, LT
AF Huang, Abel Po-Hao
   Tsai, Feng-Fang
   Chen, Chien-Chia
   Lee, Tzong-Shiun
   Kuo, Lu-Ting
TI Feasibility of Nonintubated Anesthesia for Lumboperitoneal Shunt
   Implantation
SO CLINICS AND PRACTICE
RI Kuo, Lu-Ting/AAU-3205-2021
OI HUANG, ABEL PO-HAO/0000-0002-5689-6761; CHEN,
   CHIEN-CHIA/0000-0002-1282-976X; Tsai, Feng-Fang/0000-0003-2390-3248;
   Kuo, Lu-Ting/0000-0002-1405-8700
SN 2039-7275
EI 2039-7283
PD JUN
PY 2022
VL 12
IS 3
BP 449
EP 456
DI 10.3390/clinpract12030049
UT WOS:000816183000001
PM 35735668
ER

PT J
AU Crisafulli, E
   Sartori, G
   Vianello, A
   Maroccia, A
   Lepori, E
   Quici, M
   Cogliati, C
   Salvetti, M
   Paini, A
   Aggiusti, C
   Bertacchini, F
   Busti, F
   Marchi, G
   Muiesan, ML
   Girelli, D
AF Crisafulli, Ernesto
   Sartori, Giulia
   Vianello, Alice
   Maroccia, Alessio
   Lepori, Elisa
   Quici, Massimiliano
   Cogliati, Chiara
   Salvetti, Massimo
   Paini, Anna
   Aggiusti, Carlo
   Bertacchini, Fabio
   Busti, Fabiana
   Marchi, Giacomo
   Muiesan, Maria Lorenza
   Girelli, Domenico
TI Use of non-invasive respiratory supports in high-intensity internal
   medicine setting during the first two waves of the COVID-19 pandemic
   emergency in Italy: a multicenter, real-life experience
SO INTERNAL AND EMERGENCY MEDICINE
RI Marchi, Giacomo/AAF-1637-2019
OI Marchi, Giacomo/0000-0002-4628-4825
SN 1828-0447
EI 1970-9366
PD SEP
PY 2023
VL 18
IS 6
BP 1777
EP 1787
DI 10.1007/s11739-023-03371-z
EA JUL 2023
UT WOS:001032836000001
PM 37470891
ER

PT J
AU Powell, EK
   Hinckley, WR
   Stolz, U
   Golden, AJ
   Ventura, A
   McMullan, JT
AF Powell, Elizabeth K.
   Hinckley, William R.
   Stolz, Uwe
   Golden, Andrew J.
   Ventura, Amanda
   McMullan, Jason T.
TI PREDICTORS OF DEFINITIVE AIRWAY SANS HYPOXIA/HYPOTENSION ON FIRST
   ATTEMPT (DASH-1A) SUCCESS IN TRAUMATICALLY INJURED PATIENTS UNDERGOING
   PREHOSPITAL INTUBATION
SO PREHOSPITAL EMERGENCY CARE
RI Golden, Andrew/AAQ-9699-2021; McMullan, Jason/ABB-9691-2020
OI Golden, Andrew/0000-0002-6345-374X; McMullan, Jason/0000-0002-7656-7447
SN 1090-3127
EI 1545-0066
PD JUL 3
PY 2020
VL 24
IS 4
BP 470
EP 477
DI 10.1080/10903127.2019.1670299
UT WOS:000554682800001
PM 31539287
ER

PT J
AU Gipson, CL
   Tobias, JD
AF Gipson, Christopher L.
   Tobias, Joseph D.
TI Flail chest in a neonate resulting from nonaccidental trauma
SO SOUTHERN MEDICAL JOURNAL
SN 0038-4348
PD MAY
PY 2006
VL 99
IS 5
BP 536
EP 538
DI 10.1097/01.smj.0000216471.54786.e5
UT WOS:000241315500022
PM 16711322
ER

PT J
AU Tran, A
   Thiruvenkatarajan, V
   Wahba, M
   Currie, J
   Rajbhoj, A
   van Wijk, R
   Teo, E
   Lorenzetti, M
   Ludbrook, G
AF Tran, Andre
   Thiruvenkatarajan, Venkatesan
   Wahba, Medhat
   Currie, John
   Rajbhoj, Anand
   van Wijk, Roelof
   Teo, Edward
   Lorenzetti, Mark
   Ludbrook, Guy
TI LMA® Gastro™ Airway for endoscopic retrograde cholangiopancreatography:
   a retrospective observational analysis
SO BMC ANESTHESIOLOGY
RI thiru, venkat/AAW-6872-2020; Thiruvenkatarajan, Venkatesan/AAW-6447-2020
OI , Andre/0000-0003-3602-4103; Lorenzetti, Mark/0000-0002-7830-5774;
   Ludbrook, Guy/0000-0001-6925-4277
SN 1471-2253
PD MAY 13
PY 2020
VL 20
IS 1
AR 113
DI 10.1186/s12871-020-01019-5
UT WOS:000536130900001
PM 32404136
ER

PT J
AU Simioli, F
   Annunziata, A
   Coppola, A
   Imitazione, P
   Mirizzi, AI
   Marotta, A
   D'Angelo, R
   Fiorentino, G
AF Simioli, Francesca
   Annunziata, Anna
   Coppola, Antonietta
   Imitazione, Pasquale
   Mirizzi, Angela Irene
   Marotta, Antonella
   D'Angelo, Rossella
   Fiorentino, Giuseppe
TI The role of dexmedetomidine in ARDS: an approach to non-intensive care
   sedation
SO FRONTIERS IN MEDICINE
RI fiorentino, giuseppe/HIU-0021-2022
OI fiorentino, giuseppe/0000-0002-2523-9769
EI 2296-858X
PD AUG 31
PY 2023
VL 10
AR 1224242
DI 10.3389/fmed.2023.1224242
UT WOS:001068154300001
PM 37720511
ER

PT J
AU AlGhamdi, Z
   Alqahtani, SY
   AlDajani, K
   Alsaedi, A
   Al-Rubaish, O
   Alharbi, A
   Elbawab, H
AF AlGhamdi, Zeead
   Alqahtani, Shaya Y.
   AlDajani, Khalid
   Alsaedi, Ammar
   Al-Rubaish, Omar
   Alharbi, Abdulmajeed
   Elbawab, Hatem
TI Pneumothorax in Critically Ill COVID-19 Patients: Prevalence, Analysis
   of Risk Factors and Clinical Outcomes
SO INTERNATIONAL JOURNAL OF GENERAL MEDICINE
RI ALGhamdi, Zeead/AFT-1593-2022
OI ALGhamdi, Zeead/0000-0002-0096-4921; Alharbi,
   Abdulmajeed/0000-0002-1590-7559; Alqahthani, Shaya/0000-0002-8038-9700;
   Elbawab, Hatem/0000-0003-0515-8221; Alrubaish, Omar/0000-0001-9934-5399
EI 1178-7074
PY 2022
VL 15
BP 8249
EP 8256
DI 10.2147/IJGM.S387868
UT WOS:000890268500001
PM 36438021
ER

PT J
AU Law, JA
   Duggan, LV
   Asselin, M
   Baker, P
   Crosby, E
   Downey, A
   Hung, OR
   Kovacs, G
   Lemay, F
   Noppens, R
   Parotto, M
   Preston, R
   Sowers, N
   Sparrow, K
   Turkstra, TP
   Wong, DT
   Jones, PM
AF Law, J. Adam
   Duggan, Laura V.
   Asselin, Mathieu
   Baker, Paul
   Crosby, Edward
   Downey, Andrew
   Hung, Orlando R.
   Kovacs, George
   Lemay, Francois
   Noppens, Rudiger
   Parotto, Matteo
   Preston, Roanne
   Sowers, Nick
   Sparrow, Kathryn
   Turkstra, Timothy P.
   Wong, David T.
   Jones, Philip M.
CA Canadian Airway Focus Grp
TI Canadian Airway Focus Group updated consensus-based recommendations for
   management of the difficult airway: part 2. Planning and implementing
   safe management of the patient with an anticipated difficult airway
SO CANADIAN JOURNAL OF ANESTHESIA-JOURNAL CANADIEN D ANESTHESIE
RI Jones, Philip Matthew Glyn/AAI-5640-2020; Lemay, Francois/GYA-2884-2022;
   Wong, David T/IAP-4789-2023; Duggan, Laura V./AAX-1093-2021
OI Jones, Philip Matthew Glyn/0000-0003-2296-6327; Duggan, Laura
   V./0000-0003-1045-1764; Parotto, Matteo/0000-0003-1165-4264
SN 0832-610X
EI 1496-8975
PD SEP
PY 2021
VL 68
IS 9
SI SI
BP 1405
EP 1436
DI 10.1007/s12630-021-02008-z
EA JUN 2021
UT WOS:000659046100003
PM 34105065
ER

PT J
AU Loudermilk, EP
   Hartmannsgruber, M
   Stoltzfus, DP
   Langevin, PB
AF Loudermilk, EP
   Hartmannsgruber, M
   Stoltzfus, DP
   Langevin, PB
TI A prospective study of the safety of tracheal extubation using a
   pediatric airway exchange catheter for patients with a known difficult
   airway
SO CHEST
SN 0012-3692
PD JUN
PY 1997
VL 111
IS 6
BP 1660
EP 1665
DI 10.1378/chest.111.6.1660
UT WOS:A1997XC90200037
PM 9187190
ER

PT J
AU Schwartz, BC
   Jayaraman, D
   Yang, SS
   Wong, EG
   Lipes, J
   Dial, S
AF Schwartz, Blair Carl
   Jayaraman, Dev
   Yang, Stephen Su
   Wong, Evan G.
   Lipes, Jed
   Dial, Sandra
TI High-flow nasal oxygen as first-line therapy for COVID-19-associated
   hypoxemic respiratory failure: a single-centre historical cohort study
SO CANADIAN JOURNAL OF ANESTHESIA-JOURNAL CANADIEN D ANESTHESIE
RI Lipes, Jed/AFS-9952-2022; Yang, Stephen/M-8177-2019
OI Yang, Stephen/0000-0003-3859-5110; Schwartz, Blair/0000-0002-6109-2741
SN 0832-610X
EI 1496-8975
PD MAY
PY 2022
VL 69
IS 5
BP 582
EP 590
DI 10.1007/s12630-022-02218-z
EA FEB 2022
UT WOS:000760697000001
PM 35211876
ER

PT J
AU Shippam, W
   Preston, R
   Douglas, J
   Taylor, J
   Albert, A
   Chau, A
AF Shippam, W.
   Preston, R.
   Douglas, J.
   Taylor, J.
   Albert, A.
   Chau, A.
TI High-flow nasal oxygen vs. standard flow-rate facemask pre-oxygenation
   in pregnant patients: a randomised physiological study
SO ANAESTHESIA
RI Chau, Anthony/AAQ-6718-2020; Albert, Arianne/AAG-7518-2019
OI Chau, Anthony/0000-0001-9484-2863; Albert, Arianne/0000-0002-3050-0888;
   Taylor, James/0000-0002-1099-3646
SN 0003-2409
EI 1365-2044
PD APR
PY 2019
VL 74
IS 4
BP 450
EP 456
DI 10.1111/anae.14567
UT WOS:000460677500007
PM 30663038
ER

PT J
AU Tsao, M
   Wuenstel, A
   Zider, B
   Hajduk, J
   Jagannathan, N
AF Tsao, Michelle
   Wuenstel, Andrew
   Zider, Brian
   Hajduk, John
   Jagannathan, Narasimhan
TI Current Concepts in the Management of the Difficult Pediatric Airway
SO CURRENT ANESTHESIOLOGY REPORTS
OI Hajduk, John/0000-0003-3142-1898
EI 2167-6275
PD JUN
PY 2019
VL 9
IS 2
BP 123
EP 134
DI 10.1007/s40140-019-00319-y
UT WOS:000642450200006
ER

PT J
AU Viscusi, CD
   Pacheco, GS
AF Viscusi, Chad D.
   Pacheco, Garrett S.
TI Pediatric Emergency Noninvasive Ventilation
SO EMERGENCY MEDICINE CLINICS OF NORTH AMERICA
SN 0733-8627
EI 1558-0539
PD MAY
PY 2018
VL 36
IS 2
BP 387
EP +
DI 10.1016/j.emc.2017.12.007
UT WOS:000431097600009
PM 29622329
ER

PT J
AU Li, J
   Liu, B
   Zhou, QH
   Ni, HD
   Liu, MJ
   Deng, K
AF Li, Jie
   Liu, Bin
   Zhou, Qing-he
   Ni, Hua-dong
   Liu, Ming-juan
   Deng, Kang
TI Pre-oxygenation with high-flow oxygen through the nasopharyngeal airway
   compared to facemask on carbon dioxide clearance in emergency adults: a
   prospective randomized non-blinded clinical trial
SO EUROPEAN JOURNAL OF TRAUMA AND EMERGENCY SURGERY
RI Zhou, Qing-he/GRS-0710-2022
OI Deng, Kang/0009-0002-2205-2023; Li, Jie/0009-0008-7969-5365
SN 1863-9933
EI 1863-9941
PD JUN
PY 2024
VL 50
IS 3
SI SI
BP 1051
EP 1061
DI 10.1007/s00068-023-02418-2
EA DEC 2023
UT WOS:001131843000001
PM 38148421
ER

PT J
AU Guha, D
   Dwivedi, D
   Paul, D
   Chakrabarti, S
   Talukdar, J
   Singh, S
AF Guha, Debarshi
   Dwivedi, Deepak
   Paul, Debashish
   Chakrabarti, Soumya
   Talukdar, Jupi
   Singh, Shalendra
TI A questionnaire-based cross-sectional pilot survey on adherence to the
   recognized guidelines by the airway managers during intubation at the
   time of COVID-19 pandemic
SO INDIAN ANAESTHETISTS FORUM
SN 2589-7934
EI 0973-0311
PD JAN-JUN
PY 2021
VL 22
IS 1
BP 40
EP 46
DI 10.4103/TheIAForum.TheIAForum_142_20
UT WOS:000621450200007
ER

PT J
AU Zhou, XX
   Luo, XQ
   Li, Q
   Chen, GH
   Tong, J
   Deng, W
AF Zhou, Xixin
   Luo, Xiaoqing
   Li, Qin
   Chen, Guihua
   Tong, Jin
   Deng, Wang
TI Prone versus lateral position in acute hypoxemic respiratory failure
   patients with HFNO therapy: study protocol for a multicentre randomised
   controlled open-label trial
SO TRIALS
EI 1745-6215
PD NOV 27
PY 2023
VL 24
IS 1
AR 762
DI 10.1186/s13063-023-07761-8
UT WOS:001114811600008
PM 38012708
ER

PT J
AU Disma, N
   Asai, T
   Cools, E
   Cronin, A
   Engelhardt, T
   Fiadjoe, J
   Fuchs, A
   Garcia-Marcinkiewicz, A
   Habre, W
   Heath, C
   Johansen, M
   Kaufmann, J
   Kleine-Brueggeney, M
   Kovatsis, PG
   Kranke, P
   Lusardi, AC
   Matava, C
   Peyton, J
   Riva, T
   Romero, CS
   von Ungern-Sternberg, B
   Veyckemans, F
   Afshari, A
AF Disma, Nicola
   Asai, Takashi
   Cools, Evelien
   Cronin, Alexandria
   Engelhardt, Thomas
   Fiadjoe, John
   Fuchs, Alexander
   Garcia-Marcinkiewicz, Annery
   Habre, Walid
   Heath, Chloe
   Johansen, Mathias
   Kaufmann, Jost
   Kleine-Brueggeney, Maren
   Kovatsis, Pete G.
   Kranke, Peter
   Lusardi, Andrea C.
   Matava, Clyde
   Peyton, James
   Riva, Thomas
   Romero, Carolina S.
   von Ungern-Sternberg, Britta
   Veyckemans, Francis
   Afshari, Arash
CA ESAIC
   BJA
TI Airway management in neonates and infants: European Society of
   Anaesthesiology and Intensive Care and British Journal of Anaesthesia
   joint guidelines
SO BRITISH JOURNAL OF ANAESTHESIA
RI Romero Garcia, Carolina Soledad/AAT-7309-2020; Afshari,
   Arash/ABD-2969-2021
OI Romero Garcia, Carolina Soledad/0000-0002-2325-4463; Afshari,
   Arash/0000-0001-5117-9715; Cools, Evelien/0000-0002-9607-7277; von
   Ungern-Sternberg, Britta/0000-0002-8043-8541; Disma,
   Nicola/0000-0002-2960-9333; Fuchs, Alexander/0000-0001-7188-1683; Habre,
   Walid/0000-0002-6521-5091; Kleine-Brueggeney, Maren/0000-0002-5595-8529
SN 0007-0912
EI 1471-6771
PD JAN
PY 2024
VL 132
IS 1
BP 124
EP 144
DI 10.1016/j.bja.2023.08.040
EA JAN 2024
UT WOS:001152443600001
PM 38065762
ER

PT J
AU Yan, K
   Lin, J
   Albaugh, S
   Yang, M
   Wang, E
   Cyberski, T
   Abasiyanik, MF
   Wroblewski, KE
   O'Connor, M
   Klock, A
   Tung, A
   Shahul, S
   Kurian, D
   Tay, S
   Pinto, JM
AF Yan, Kenneth
   Lin, Jing
   Albaugh, Shaley
   Yang, Meredith
   Wang, Esther
   Cyberski, Thomas
   Abasiyanik, Mustafa Fatih
   Wroblewski, Kristen E.
   O'Connor, Michael
   Klock, Allan
   Tung, Avery
   Shahul, Sajid
   Kurian, Dinesh
   Tay, Savas
   Pinto, Jayant M.
TI Measuring SARS-CoV-2 aerosolization in rooms of hospitalized patients
SO LARYNGOSCOPE INVESTIGATIVE OTOLARYNGOLOGY
RI Kurian, Dinesh/HSF-0780-2023
OI Kurian, Dinesh/0000-0003-1158-3232; Albaugh, Shaley/0000-0003-3963-373X
SN 2378-8038
PD AUG
PY 2022
VL 7
IS 4
BP 1033
EP 1041
DI 10.1002/lio2.802
EA JUL 2022
UT WOS:000822976600001
PM 35942422
ER

PT J
AU Disma, N
   Asai, T
   Cools, E
   Cronin, A
   Engelhardt, T
   Fiadjoe, J
   Fuchs, A
   Garcia-Marcinkiewicz, A
   Habre, W
   Heath, C
   Johansen, M
   Kaufmann, J
   Kleine-Brueggeney, M
   Kovatsis, PG
   Kranke, P
   Lusardi, AC
   Matava, C
   Peyton, J
   Riva, T
   Romero, CS
   von Ungern-Sternberg, B
   Veyckemans, F
   Afshari, A
AF Disma, Nicola
   Asai, Takashi
   Cools, Evelien
   Cronin, Alexandria
   Engelhardt, Thomas
   Fiadjoe, John
   Fuchs, Alexander
   Garcia-Marcinkiewicz, Annery
   Habre, Walid
   Heath, Chloe
   Johansen, Mathias
   Kaufmann, Jost
   Kleine-Brueggeney, Maren
   Kovatsis, Pete G.
   Kranke, Peter
   Lusardi, Andrea C.
   Matava, Clyde
   Peyton, James
   Riva, Thomas
   Romero, Carolina S.
   von Ungern-Sternberg, Britta
   Veyckemans, Francis
   Afshari, Arash
CA European Soc Anaesthesiology Int
   British Journal of Anaesthesia
TI Airway management in neonates and infants
SO EUROPEAN JOURNAL OF ANAESTHESIOLOGY
RI Cools, Evelien/JXN-5489-2024; Afshari, Arash/ABD-2969-2021; Romero
   Garcia, Carolina Soledad/AAT-7309-2020
OI Cools, Evelien/0000-0002-9607-7277; Afshari, Arash/0000-0001-5117-9715;
   Romero Garcia, Carolina Soledad/0000-0002-2325-4463; Fuchs,
   Alexander/0000-0001-7188-1683; von Ungern-Sternberg,
   Britta/0000-0002-8043-8541; Kleine-Brueggeney, Maren/0000-0002-5595-8529
SN 0265-0215
EI 1365-2346
PD JAN
PY 2024
VL 41
IS 1
BP 3
EP 23
DI 10.1097/EJA.0000000000001928
UT WOS:001114643500011
ER

PT J
AU Huang, L
   Roberts, CT
   Manley, BJ
   Owen, LS
   Davis, PG
   Dalziel, KM
AF Huang, Li
   Roberts, Calum T.
   Manley, Brett J.
   Owen, Louise S.
   Davis, Peter G.
   Dalziel, Kim M.
TI Cost-Effectiveness Analysis of Nasal Continuous Positive Airway Pressure
   Versus Nasal High Flow Therapy as Primary Support for Infants Born
   Preterm
SO JOURNAL OF PEDIATRICS
RI Owen, Louise/KLC-1687-2024; Roberts, Calum/AAW-9110-2020
OI Roberts, Calum/0000-0002-9111-5027; Dalziel, Kim/0000-0003-4972-8871;
   Manley, Brett/0000-0003-0212-7956; Huang, Li/0000-0001-5365-7899
SN 0022-3476
EI 1097-6833
PD MAY
PY 2018
VL 196
BP 58
EP 64
DI 10.1016/j.jpeds.2017.12.072
UT WOS:000432452300012
PM 29550238
ER

PT J
AU Abiodun, MT
   Ochaba, EA
   Kpongo-Ogieva, A
AF Abiodun, M. T.
   Ochaba, E. A.
   Kpongo-Ogieva, A.
TI Bedside critical care training: A quasi-experimental study in the
   paediatric emergency department of a referral hospital in Nigeria
SO SOUTHERN AFRICAN JOURNAL OF CRITICAL CARE
SN 1562-8264
EI 2078-676X
PD APR
PY 2024
VL 40
IS 1
BP 31
EP 36
DI 10.7196/SAJCC.2024.v40i1.1141
UT WOS:001222111600007
PM 38989479
ER

PT J
AU Bauer, PR
   Kumbamu, A
   Wilson, ME
   Pannu, JK
   Egginton, JS
   Kashyap, R
   Gajic, O
AF Bauer, Philippe R.
   Kumbamu, Ashok
   Wilson, Michael E.
   Pannu, Jasleen K.
   Egginton, Jason S.
   Kashyap, Rahul
   Gajic, Ognjen
TI Timing of Intubation in Acute Respiratory Failure Associated With
   Sepsis: A Mixed Methods Study
SO MAYO CLINIC PROCEEDINGS
RI Kashyap, Rahul/AEM-3686-2022; Pannu, Jasleen/W-2409-2019
OI Kashyap, Rahul/0000-0002-4383-3411; Pannu, Jasleen/0000-0002-4240-9918
SN 0025-6196
EI 1942-5546
PD OCT
PY 2017
VL 92
IS 10
BP 1502
EP 1510
DI 10.1016/j.mayocp.2017.07.001
UT WOS:000411959800010
PM 28867256
ER

PT J
AU Perera, A
   Alkouri, H
   Fogg, T
   Vassiliadis, J
   Mackenzie, J
   Wimalasena, Y
AF Perera, Adrian
   Alkouri, Hatem
   Fogg, Toby
   Vassiliadis, John
   Mackenzie, John
   Wimalasena, Yashvi
TI Apnoeic oxygenation was associated with decreased desaturation rates
   during rapid sequence intubation in multiple Australian and New Zealand
   emergency departments
SO EMERGENCY MEDICINE JOURNAL
OI Alkhouri, Hatem/0000-0002-5569-704X; Fogg, Toby/0000-0003-2093-855X
SN 1472-0205
EI 1472-0213
PD FEB
PY 2021
VL 38
IS 2
BP 118
EP 124
DI 10.1136/emermed-2019-208424
UT WOS:000614237700010
PM 33298602
ER

PT J
AU Delacroix, E
   Millet, A
   Pin, I
   Mortamet, G
AF Delacroix, Elise
   Millet, Anne
   Pin, Isabelle
   Mortamet, Guillaume
TI Use of bilevel positive pressure ventilation in patients with
   bronchiolitis
SO PEDIATRIC PULMONOLOGY
RI Mortamet, Guillaume/AAC-3833-2019
OI Mortamet, Guillaume/0000-0003-2145-5330
SN 8755-6863
EI 1099-0496
PD NOV
PY 2020
VL 55
IS 11
BP 3134
EP 3138
DI 10.1002/ppul.25033
EA AUG 2020
UT WOS:000563326100001
PM 32816390
ER

PT J
AU Lacarra, B
   Hayotte, A
   Naudin, J
   Maroni, A
   Geslain, G
   Poncelet, G
   Levy, M
   Resche-Rigon, M
   Dauger, S
AF Lacarra, Boris
   Hayotte, Aurelie
   Naudin, Jerome
   Maroni, Arielle
   Geslain, Guillaume
   Poncelet, Geraldine
   Levy, Michael
   Resche-Rigon, Matthieu
   Dauger, Stephane
TI Air leak test in the Paediatric Intensive Care Unit (ALTIPICU):
   rationale and protocol for a prospective multicentre observational study
SO BMJ OPEN
OI Lacarra, boris/0000-0002-7946-2325; Geslain,
   Guillaume/0000-0001-5869-9908
SN 2044-6055
PD APR
PY 2024
VL 14
IS 4
AR e081314
DI 10.1136/bmjopen-2023-081314
UT WOS:001251672400009
PM 38688666
ER

PT J
AU Maddani, SS
   Deepa, HC
   Rao, S
   Chaudhuri, S
AF Maddani, Sagar S.
   Deepa, Hunasaghatta Chandrappa
   Rao, Shwethapriya
   Chaudhuri, Souvik
TI A Multicenter Cross-sectional Questionnaire-based Study to Know the
   Practices and Strategies of Ventilatory Management of COVID-19 Patients
   among the Treating Physicians
SO INDIAN JOURNAL OF CRITICAL CARE MEDICINE
RI chaudhuri, souvik/AAS-4332-2021; Maddani, Sagar/KFS-1334-2024
SN 0972-5229
EI 1998-359X
PD AUG
PY 2020
VL 24
IS 8
BP 643
EP 648
DI 10.5005/jp-journals-10071-23516
UT WOS:000582185400011
PM 33024368
ER

PT J
AU Vera, M
   Kattan, E
   Cerda, T
   Niklitshek, J
   Montaña, R
   Varas, J
   Corvetto, MA
AF Vera, Magdalena
   Kattan, Eduardo
   Cerda, Tomas
   Niklitshek, Jessie
   Montana, Rodrigo
   Varas, Julian
   Corvetto, Marcia A.
TI Implementation of Distance-Based Simulation Training Programs for
   Healthcare Professionals Breaking Barriers During COVID-19 Pandemic
SO SIMULATION IN HEALTHCARE-JOURNAL OF THE SOCIETY FOR SIMULATION IN
   HEALTHCARE
RI Vera, Magdalena/GWV-6025-2022; Kattan, Eduardo/GSJ-4141-2022
OI Vera, Magdalena/0000-0002-2969-3408; Kattan,
   Eduardo/0000-0002-1997-6893; Gomez Rodriguez, Diego
   Manuel/0000-0003-2128-9854; Varas Cohen, Julian/0000-0002-5828-9623
SN 1559-2332
EI 1559-713X
PD DEC
PY 2021
VL 16
IS 6
BP 401
EP 406
DI 10.1097/SIH.0000000000000550
UT WOS:000756772900025
PM 33913677
ER

PT J
AU Gandolfo, C
   Bonfiglio, M
   Spinetto, G
   Ferraioli, G
   Barlascini, C
   Nicolini, A
   Solidoro, P
AF Gandolfo, Corinna
   Bonfiglio, Monica
   Spinetto, Giulia
   Ferraioli, Gianluca
   Barlascini, Cornelius
   Nicolini, Antonello
   Solidoro, Paolo
TI Pneumomediastinum associated with severe pneumonia related to COVID-19:
   diagnosis and management
SO MINERVA MEDICA
RI SOLIDORO, PAOLO/AAI-3040-2020
SN 0026-4806
EI 1827-1669
PD DEC
PY 2021
VL 112
IS 6
BP 779
EP 785
DI 10.23736/S0026-4806.21.07585-6
UT WOS:000756982700014
PM 34142771
ER

PT J
AU Mo, HJ
   Campbell, MJ
   Fertel, BS
   Lam, SW
   Wells, EJ
   Casserly, E
   Meldon, SW
AF Mo, Hanjie
   Campbell, Matthew J.
   Fertel, Baruch S.
   Lam, Simon W.
   Wells, Elizabeth J.
   Casserly, Elizabeth
   Meldon, Stephen W.
TI Ketamine Safety and Use in the Emergency Department for Pain and
   Agitation/Delirium: A Health System Experience
SO WESTERN JOURNAL OF EMERGENCY MEDICINE
RI Lu, Dave W/ABD-3509-2021
OI Lu, Dave W/0000-0001-6874-2412; Campbell, Matthew/0000-0001-7698-477X
SN 1936-900X
EI 1936-9018
PD MAR
PY 2020
VL 21
IS 2
BP 272
EP 281
DI 10.5811/westjem.2019.10.43067
UT WOS:000517818500014
PM 31999250
ER

PT J
AU Metkus, TS
   Miller, PE
   Stephens, RS
   Schulman, SP
   Eid, SM
AF Metkus, Thomas S.
   Miller, P. Elliott
   Stephens, R. Scott
   Schulman, Steven P.
   Eid, Shaker M.
TI Incidence, Predictors, and Outcomes of Failure of Noninvasive
   Ventilation in Acute Heart Failure Hospitalization
SO RESPIRATORY CARE
RI Miller, Elliott/AAM-5774-2021
OI Eid, Shaker/0000-0002-6332-8228
SN 0020-1324
EI 1943-3654
PD OCT 1
PY 2020
VL 65
IS 10
BP 1527
EP 1533
DI 10.4187/respcare.07661
UT WOS:000574672900015
PM 32398254
ER

PT J
AU Choung, HW
   Choi, YJ
   Kang, H
   Lei, UL
AF Choung, Han-Wool
   Choi, Young-Jun
   Kang, Hyun
   Lei, Ui-Lyong
TI Four Different Reasons of Subcutaneous Emphysema With or Without
   Pneumomediastinum and Pneumothorax After Facial Bone Surgery
SO JOURNAL OF CRANIOFACIAL SURGERY
RI Kang, Hyun/AAE-7872-2020
OI Kang, Hyun/0000-0003-2844-5880; Lee, Ui-Lyong/0000-0002-0080-0169
SN 1049-2275
EI 1536-3732
PD SEP
PY 2022
VL 33
IS 6
BP E616
EP E620
DI 10.1097/SCS.0000000000008693
UT WOS:000847808200028
PM 35761450
ER

PT J
AU Wetsch, WA
   Schroeder, DC
   Finke, SR
   Sander, D
   Ecker, H
   Böttiger, BW
   Herff, H
AF Wetsch, Wolfgang A.
   Schroeder, Daniel C.
   Finke, Simon-Richard
   Sander, David
   Ecker, Hannes
   Boettiger, Bernd W.
   Herff, Holger
TI A special oropharyngeal oxygenation device to facilitate apneic
   oxygenation in comparison to high flow oxygenation devices
SO MEDICAL GAS RESEARCH
RI Herff, Holger/HKV-4422-2023
OI Herff, Holger/0000-0002-7380-4013
SN 2045-9912
PD JAN-MAR
PY 2022
VL 12
IS 1
BP 28
EP 31
DI 10.4103/2045-9912.323536
UT WOS:000693535100006
PM 34472500
ER

PT J
AU Moffitt, CA
   Deakins, K
   Cheifetz, I
   Clayton, JA
   Slain, KN
   Shein, SL
AF Moffitt, Cynthia A.
   Deakins, Kathleen
   Cheifetz, Ira
   Clayton, Jason A.
   Slain, Katherine N.
   Shein, Steven L.
TI Use of Negative Pressure Ventilation in Pediatric Critical Care:
   Experience in 56 PICUs in the Virtual Pediatric Systems Database
   (2009-2019)
SO PEDIATRIC CRITICAL CARE MEDICINE
SN 1529-7535
EI 1947-3893
PD JUN
PY 2021
VL 22
IS 6
BP E363
EP E368
DI 10.1097/PCC.0000000000002690
UT WOS:000657471100004
PM 33729731
ER

PT J
AU Scoccimarro, A
   West, JR
   Kanter, M
   Caputo, ND
AF Scoccimarro, Anthony
   West, Jason R.
   Kanter, Marc
   Caputo, Nicholas D.
TI Waveform capnography: an alternative to physician gestalt in determining
   optimal intubating conditions after administration of paralytic agents
SO EMERGENCY MEDICINE JOURNAL
OI West, Jason/0000-0002-0060-0861
SN 1472-0205
EI 1472-0213
PD JAN
PY 2018
VL 35
IS 1
BP 62
EP 64
DI 10.1136/emermed-2017-206922
UT WOS:000418226700012
PM 29018000
ER

PT J
AU Hagan, KB
   Carlson, R
   Arnold, B
   Nguyen, L
   Lee, J
   Weston, B
   Hernandez, M
   Feng, L
   Syed, T
   Hagberg, CA
AF Hagan, Katherine B.
   Carlson, Richard
   Arnold, Benjamin
   Nguyen, Linh
   Lee, Jeffrey
   Weston, Brian
   Hernandez, Mike
   Feng, Lei
   Syed, Tariq
   Hagberg, Carin A.
TI Safety of the LMA®Gastro™ for Endoscopic Retrograde
   Cholangiopancreatography
SO ANESTHESIA AND ANALGESIA
OI Hagberg, Carin/0000-0002-4336-8820; Hernandez, Mike/0000-0002-5074-5460
SN 0003-2999
PD NOV
PY 2020
VL 131
IS 5
BP 1566
EP 1572
DI 10.1213/ANE.0000000000005183
UT WOS:000577698500040
PM 33079880
ER

PT J
AU Katayama, Y
   Takanishi, H
   Sato, Y
   Fujita, S
   Enomoto, M
AF Katayama, Yoshinori
   Takanishi, Hiromi
   Sato, Yumi
   Fujita, Satoshi
   Enomoto, Masahiro
TI Effect of oral care in reducing the incidence of early-onset
   ventilator-associated pneumonia in preterm infants
SO PEDIATRIC PULMONOLOGY
OI , Yoshinori/0000-0003-4822-5535
SN 8755-6863
EI 1099-0496
PD AUG
PY 2021
VL 56
IS 8
BP 2570
EP 2575
DI 10.1002/ppul.25451
EA MAY 2021
UT WOS:000649801600001
PM 33983679
ER

PT J
AU Menga, LS
   Delle Cese, L
   Bongiovanni, F
   Lombardi, G
   Michi, T
   Luciani, F
   Cicetti, M
   Timpano, J
   Ferrante, MC
   Cesarano, M
   Anzellotti, GM
   Rosà, T
   Natalini, D
   Tanzarella, ES
   Cutuli, SL
   Pintaudi, G
   De Pascale, G
   Dell'Anna, AM
   Bello, G
   Pennisi, MA
   Maggiore, SM
   Maviglia, R
   Grieco, DL
   Antonelli, M
AF Menga, Luca Salvatore
   Delle Cese, Luca
   Bongiovanni, Filippo
   Lombardi, Gianmarco
   Michi, Teresa
   Luciani, Filippo
   Cicetti, Marta
   Timpano, Jacopo
   Ferrante, Maria Cristina
   Cesarano, Melania
   Anzellotti, Gian Marco
   Rosa, Tommaso
   Natalini, Daniele
   Tanzarella, Eloisa S.
   Cutuli, Salvatore Lucio
   Pintaudi, Gabriele
   De Pascale, Gennaro
   Dell'Anna, Antonio M.
   Bello, Giuseppe
   Pennisi, Mariano Alberto
   Maggiore, Salvatore Maurizio
   Maviglia, Riccardo
   Grieco, Domenico Luca
   Antonelli, Massimo
TI High Failure Rate of Noninvasive Oxygenation Strategies in Critically
   Ill Subjects With Acute Hypoxemic Respiratory Failure Due to COVID-19
SO RESPIRATORY CARE
RI Maggiore, Salvatore Maurizio/J-9480-2018; Natalini,
   Daniele/AAL-3323-2020; Grieco, Domenico Luca/D-9706-2018; Anzellotti,
   Gian Marco/N-9260-2019; Rosà, Tommaso/AAK-3748-2021; Menga, Luca
   Salvatore/AAA-1335-2022; Antonelli, Massimo/K-9915-2016; ,
   SLC/H-8204-2016; Tanzarella, Eloisa Sofia/AAC-6636-2022
OI Natalini, Daniele/0000-0003-1548-7627; Grieco, Domenico
   Luca/0000-0002-4557-6308; Anzellotti, Gian Marco/0000-0001-9197-6508;
   Rosà, Tommaso/0000-0002-0624-8328; Tanzarella, Eloisa
   Sofia/0000-0001-7188-8842; Cesarano, Melania/0000-0003-0944-0101;
   Lombardi, Gianmarco/0000-0003-4518-5072; Menga, Luca
   Salvatore/0000-0003-0672-3544; Bongiovanni, Filippo/0000-0002-4483-6390;
   Michi, Teresa/0000-0002-6808-5560
SN 0020-1324
EI 1943-3654
PD MAY 1
PY 2021
VL 66
IS 5
BP 705
EP 714
DI 10.4187/respcare.08622
UT WOS:000646202900002
PM 33653913
ER

PT J
AU Lightdale, JR
   Goldmann, DA
   Feldman, HA
   Newburg, AR
   DiNardo, JA
   Fox, VL
AF Lightdale, Jenifer R.
   Goldmann, Donald A.
   Feldman, Henry A.
   Newburg, Adrienne R.
   DiNardo, James A.
   Fox, Victor L.
TI Microstream capnography improves patient monitoring during moderate
   sedation: A randomized, controlled trial
SO PEDIATRICS
RI Feldman, Henry A./M-2302-2013
SN 0031-4005
EI 1098-4275
PD JUN
PY 2006
VL 117
IS 6
BP E1170
EP E1178
DI 10.1542/peds.2005-1709
UT WOS:000237979000097
PM 16702250
ER

PT J
AU Cmielewski, P
   Farrow, N
   Devereux, S
   Parsons, D
   Donnelley, M
AF Cmielewski, Patricia
   Farrow, Nigel
   Devereux, Sharnna
   Parsons, David
   Donnelley, Martin
TI Gene therapy for Cystic Fibrosis: Improved delivery techniques and
   conditioning with lysophosphatidylcholine enhance lentiviral gene
   transfer in mouse lung airways
SO EXPERIMENTAL LUNG RESEARCH
RI Parsons, David Webb/A-5831-2011; Cmielewski, Patricia/G-8966-2019;
   Donnelley, Martin/A-1195-2019
OI Parsons, David Webb/0000-0003-1746-3290; Farrow,
   Nigel/0000-0002-2289-1268; Cmielewski, Patricia/0000-0002-2236-9410;
   Donnelley, Martin/0000-0002-5320-7756
SN 0190-2148
EI 1521-0499
PY 2017
VL 43
IS 9-10
BP 426
EP 433
DI 10.1080/01902148.2017.1395931
UT WOS:000419570800010
PM 29236544
ER

PT J
AU Dike, CR
   Rahhal, R
   Bishop, WP
AF Dike, Chinenye R.
   Rahhal, Riad
   Bishop, Warren P.
TI Is Carbon Dioxide Insufflation During Endoscopy in Children as Safe and
   as Effective as We Think?
SO JOURNAL OF PEDIATRIC GASTROENTEROLOGY AND NUTRITION
OI Dike, Chinenye/0000-0003-2435-3655; Rahhal, Riad/0000-0002-3326-1042
SN 0277-2116
EI 1536-4801
PD AUG
PY 2020
VL 71
IS 2
BP 211
EP 215
DI 10.1097/MPG.0000000000002724
UT WOS:000605965200026
PM 32304555
ER

PT J
AU Sood, BG
   Cortez, J
   Kolli, M
   Sharma, A
   Delaney-Black, V
   Chen, XG
AF Sood, Beena G.
   Cortez, Josef
   Kolli, Madhuri
   Sharma, Amit
   Delaney-Black, Virginia
   Chen, Xinguang
TI Aerosolized surfactant in neonatal respiratory distress study
SO EARLY HUMAN DEVELOPMENT
SN 0378-3782
EI 1872-6232
PD JUL
PY 2019
VL 134
BP 19
EP 25
DI 10.1016/j.earlhumdev.2019.05.005
UT WOS:000474309200006
PM 31121339
ER

PT J
AU Tonelli, R
   Cortegiani, A
   Marchioni, A
   Fantini, R
   Tabbì, L
   Castaniere, I
   Biagioni, E
   Busani, S
   Nani, C
   Cerbone, C
   Vermi, M
   Gozzi, F
   Bruzzi, G
   Manicardi, L
   Pellegrino, MR
   Beghè, B
   Girardis, M
   Pelosi, P
   Gregoretti, C
   Ball, L
   Clini, E
AF Tonelli, Roberto
   Cortegiani, Andrea
   Marchioni, Alessandro
   Fantini, Riccardo
   Tabbi, Luca
   Castaniere, Ivana
   Biagioni, Emanuela
   Busani, Stefano
   Nani, Chiara
   Cerbone, Caterina
   Vermi, Morgana
   Gozzi, Filippo
   Bruzzi, Giulia
   Manicardi, Linda
   Pellegrino, Maria Rosaria
   Beghe, Bianca
   Girardis, Massimo
   Pelosi, Paolo
   Gregoretti, Cesare
   Ball, Lorenzo
   Clini, Enrico
TI Nasal pressure swings as the measure of inspiratory effort in
   spontaneously breathing patients with de novo acute respiratory failure
SO CRITICAL CARE
RI Ball, Lorenzo/AAC-2786-2019; Clini, Enrico/ABE-6642-2020; Biagioni,
   Emanuela/K-7063-2016; Tonelli, Roberto/AAB-7569-2022; GIRARDIS,
   Massimo/AGC-1396-2022; Bruzzi, Giulia/AGK-5965-2022; Cortegiani,
   Andrea/H-4902-2016
OI Ball, Lorenzo/0000-0002-3876-4730; Clini, Enrico/0000-0002-1515-5094;
   Tonelli, Roberto/0000-0002-6202-0758; GIRARDIS,
   Massimo/0000-0002-2453-0829; Bruzzi, Giulia/0000-0002-5702-0390;
   Cortegiani, Andrea/0000-0003-1416-9993
SN 1364-8535
EI 1466-609X
PD MAR 24
PY 2022
VL 26
IS 1
AR 70
DI 10.1186/s13054-022-03938-w
UT WOS:000772812900001
PM 35331323
ER

PT J
AU Ananthapadmanabhan, S
   Kudpaje, A
   Raju, D
   Smith, M
   Riffat, F
   Novakovic, D
   Stokan, M
   Palme, CE
AF Ananthapadmanabhan, Saikrishna
   Kudpaje, Akshay
   Raju, Dinesh
   Smith, Mark
   Riffat, Faruque
   Novakovic, Daniel
   Stokan, Murray
   Palme, Carsten E.
TI Trans-nasal Humidified Rapid Insufflation Ventilatory Exchange (THRIVE)
   and its Utility in Otolaryngology, Head and Neck Surgery: A Literature
   Review
SO INDIAN JOURNAL OF OTOLARYNGOLOGY AND HEAD & NECK SURGERY
SN 2231-3796
EI 0973-7707
PD 2024 JAN 5
PY 2024
DI 10.1007/s12070-023-04445-2
EA JAN 2024
UT WOS:001136018700002
PM 38566676
ER

PT J
AU Messina, A
   Pradella, A
   Alicino, V
   Neganov, M
   De Mattei, G
   Coppalini, G
   Negri, K
   Costantini, E
   Protti, A
   Azzolini, E
   Ciccarelli, M
   Aghemo, A
   Voza, A
   Greco, M
   Lagioia, M
   Cecconi, M
AF Messina, Antonio
   Pradella, Andrea
   Alicino, Valeria
   Neganov, Maxim
   De Mattei, Giacomo
   Coppalini, Giacomo
   Negri, Katerina
   Costantini, Elena
   Protti, Alessandro
   Azzolini, Elena
   Ciccarelli, Michele
   Aghemo, Alessio
   Voza, Antonio
   Greco, Massimiliano
   Lagioia, Michele
   Cecconi, Maurizio
TI Critical Care Outreach Team During COVID-19: Ventilatory Support in the
   Ward and Outcomes
SO RESPIRATORY CARE
RI Pradella, Andrea/HDN-3775-2022; greco, massimiliano/GNM-8140-2022;
   Cecconi, Maurizio/HDN-8785-2022; Voza, Antonio/AEW-4659-2022; Azzolini,
   Elena/AAB-7529-2022; Protti, Alessandro/HKM-7243-2023; Ciccarelli,
   Michele/GZG-8536-2022; Cecconi, Maurizio/A-6241-2012; Aghemo,
   Alessio/ABE-5976-2021; /ABB-2265-2021; Messina, Antonio/GNM-6985-2022
OI Pradella, Andrea/0000-0002-2272-4347; greco,
   massimiliano/0000-0003-1003-4637; Cecconi, Maurizio/0000-0002-4376-6538;
   Voza, Antonio/0000-0001-7309-6929; Azzolini, Elena/0000-0003-1257-8929;
   Protti, Alessandro/0000-0002-0172-6079; Ciccarelli,
   Michele/0000-0002-8617-4153; Cecconi, Maurizio/0000-0002-4376-6538;
   Aghemo, Alessio/0000-0003-0941-3226; /0000-0002-9744-1659; Messina,
   Antonio/0000-0002-9744-1659; Costantini, elena/0000-0002-5452-7647
SN 0020-1324
EI 1943-3654
PD JUN 1
PY 2021
VL 66
IS 6
BP 928
EP 935
DI 10.4187/respcare.08743
UT WOS:000656534000006
PM 33850047
ER

PT J
AU Nord, A
   Linner, R
   Milesi, I
   Zannin, E
   di Castri, M
   Bianco, F
   Dellaca, RL
   Cunha-Goncalves, D
   Perez-de-Sa, V
AF Nord, Anders
   Linner, Rikard
   Milesi, Ilaria
   Zannin, Emanuela
   di Castri, Marco
   Bianco, Federico
   Dellaca, Raffaele L.
   Cunha-Goncalves, Doris
   Perez-de-Sa, Valeria
TI A novel delivery system for supraglottic atomization allows increased
   lung deposition rates of pulmonary surfactant in newborn piglets
SO PEDIATRIC RESEARCH
RI Dellaca', Raffaele/AAF-7078-2019
OI Dellaca', Raffaele/0000-0002-3672-4591
SN 0031-3998
EI 1530-0447
PD MAY
PY 2020
VL 87
IS 6
BP 1019
EP 1024
DI 10.1038/s41390-019-0696-x
UT WOS:000529759500013
PM 31785590
ER

PT J
AU Venkatraman, R
   Hungerford, JL
   Hall, MW
   Moore-Clingenpeel, M
   Tobias, JD
AF Venkatraman, Rasika
   Hungerford, James L.
   Hall, Mark W.
   Moore-Clingenpeel, Melissa
   Tobias, Joseph D.
TI Dexmedetomidine for Sedation During Noninvasive Ventilation in Pediatric
   Patients
SO PEDIATRIC CRITICAL CARE MEDICINE
RI Hall, Mark/JGE-5537-2023; Moore-Clingenpeel, Melissa/K-7232-2019
SN 1529-7535
EI 1947-3893
PD SEP
PY 2017
VL 18
IS 9
BP 831
EP 837
DI 10.1097/PCC.0000000000001226
UT WOS:000408818800008
PM 28598946
ER

PT J
AU Mackling, T
   Shah, T
   Dimas, V
   Guleserian, K
   Sharma, M
   Forbess, J
   Ardura, M
   Gross-Toalson, J
   Lee, Y
   Journeycake, J
   Barnes, A
AF Mackling, Tracey
   Shah, Tejas
   Dimas, Vivian
   Guleserian, Kristine
   Sharma, Mahesh
   Forbess, Joseph
   Ardura, Monica
   Gross-Toalson, Jami
   Lee, Ying
   Journeycake, Janna
   Barnes, Aliessa
TI Management of Single-Ventricle Patients With Berlin Heart EXCOR
   Ventricular Assist Device: Single-Center Experience
SO ARTIFICIAL ORGANS
RI Ardura, Monica/AHA-7339-2022
OI Ardura, Monica/0000-0002-2853-2581; Dimas, Vasiliki/0000-0001-8282-5134
SN 0160-564X
PD JUN
PY 2012
VL 36
IS 6
BP 555
EP 559
DI 10.1111/j.1525-1594.2011.01403.x
UT WOS:000304751000014
PM 22236151
ER

PT J
AU Rubulotta, F
   Torra, LB
   Naidoo, KD
   Aboumarie, HS
   Mathivha, LR
   Asiri, AY
   Uranga, LS
   Soussi, S
AF Rubulotta, Francesca
   Torra, Lluis Blanch
   Naidoo, Kuban D.
   Aboumarie, Hatem Soliman
   Mathivha, Lufuno R.
   Asiri, Abdulrahman Y.
   Uranga, Leonardo Sarlabous
   Soussi, Sabri
TI Mechanical Ventilation, Past, Present, and Future
SO ANESTHESIA AND ANALGESIA
RI Rubulotta, Francesca/IYJ-9522-2023
OI Rubulotta, Francesca/0000-0001-8644-1728; Naidoo,
   Kuban/0000-0001-5745-4351
SN 0003-2999
PD FEB
PY 2024
VL 138
IS 2
BP 308
EP 325
DI 10.1213/ANE.0000000000006701
UT WOS:001143125000028
PM 38215710
ER

EF
