# Supplementary material for: High-flow nasal cannula for pre- and apneic oxygenation during rapid sequence induction intubation in emergency surgery: A systematic review and meta-analysis
Source: PLoS One. 2025 Jan 24;20(1):e0316918. doi: 10.1371/journal.pone.0316918 (PMC11760591; doi:10.1371/journal.pone.0316918)
Supplement: S12 File — (NBIB) [file pone.0316918.s017.nbib]

PMID- 36400984
OWN - NLM
STAT- MEDLINE
DCOM- 20221130
LR  - 20230619
IS  - 1432-1238 (Electronic)
IS  - 0342-4642 (Print)
IS  - 0342-4642 (Linking)
VI  - 48
IP  - 12
DP  - 2022 Dec
TI  - Effect of postextubation noninvasive ventilation with active humidification vs 
      high-flow nasal cannula on reintubation in patients at very high risk for 
      extubation failure: a randomized trial.
PG  - 1751-1759
LID - 10.1007/s00134-022-06919-3 [doi]
AB  - PURPOSE: High-flow nasal cannula (HFNC) oxygen therapy was noninferior to 
      noninvasive ventilation (NIV) for preventing reintubation in a heterogeneous 
      population at high-risk for extubation failure. However, outcomes might differ in 
      certain subgroups of patients. Thus, we aimed to determine whether NIV with 
      active humidification is superior to HFNC in preventing reintubation in patients 
      with ≥ 4 risk factors (very high risk for extubation failure). METHODS: 
      Randomized controlled trial in two intensive care units in Spain (June 2020‒June 
      2021). Patients ready for planned extubation with ≥ 4 of the following risk 
      factors for reintubation were included: age > 65 years, Acute Physiology and 
      Chronic Health Evaluation II score > 12 on extubation day, body mass index > 30, 
      inadequate secretions management, difficult or prolonged weaning, ≥ 2 
      comorbidities, acute heart failure indicating mechanical ventilation, 
      moderate-to-severe chronic obstructive pulmonary disease, airway patency 
      problems, prolonged mechanical ventilation, or hypercapnia on finishing the 
      spontaneous breathing trial. Patients were randomized to undergo NIV with active 
      humidification or HFNC for 48 h after extubation. The primary outcome was 
      reintubation rate within 7 days after extubation. Secondary outcomes included 
      postextubation respiratory failure, respiratory infection, sepsis, multiorgan 
      failure, length of stay, mortality, adverse events, and time to reintubation. 
      RESULTS: Of 182 patients (mean age, 60 [standard deviation (SD), 15] years; 117 
      [64%] men), 92 received NIV and 90 HFNC. Reintubation was required in 21 (23.3%) 
      patients receiving NIV vs 35 (38.8%) of those receiving HFNC (difference -15.5%; 
      95% confidence interval (CI) -28.3 to -1%). Hospital length of stay was lower in 
      those patients treated with NIV (20 [12‒36.7] days vs 26.5 [15‒45] days, 
      difference 6.5 [95%CI 0.5-21.1]). No additional differences in the other 
      secondary outcomes were observed. CONCLUSIONS: Among adult critically ill 
      patients at very high-risk for extubation failure, NIV with active humidification 
      was superior to HFNC for preventing reintubation.
CI  - © 2022. Springer-Verlag GmbH Germany, part of Springer Nature.
FAU - Hernández, Gonzalo
AU  - Hernández G
AUID- ORCID: 0000-0003-2261-4487
AD  - Virgen de la Salud Hospital, Toledo, Spain. ghernandezm@telefonica.net.
AD  - Critical Care Medicine, Hospital Virgen de la Salud, C/Tenerife 40, 2ºD, 28039, 
      Madrid, Spain. ghernandezm@telefonica.net.
FAU - Paredes, Irene
AU  - Paredes I
AD  - Virgen de la Salud Hospital, Toledo, Spain.
FAU - Moran, Francisco
AU  - Moran F
AD  - Virgen de la Salud Hospital, Toledo, Spain.
FAU - Buj, Marcos
AU  - Buj M
AD  - Virgen de la Salud Hospital, Toledo, Spain.
AD  - Vall d'Hebron University Hospital, Barcelona, Spain.
FAU - Colinas, Laura
AU  - Colinas L
AD  - Virgen de la Salud Hospital, Toledo, Spain.
FAU - Rodríguez, María Luisa
AU  - Rodríguez ML
AD  - Virgen de la Salud Hospital, Toledo, Spain.
FAU - Velasco, Alfonso
AU  - Velasco A
AD  - Virgen de la Salud Hospital, Toledo, Spain.
FAU - Rodríguez, Patricia
AU  - Rodríguez P
AD  - Virgen de la Salud Hospital, Toledo, Spain.
FAU - Pérez-Pedrero, María José
AU  - Pérez-Pedrero MJ
AD  - Virgen de la Salud Hospital, Toledo, Spain.
FAU - Suarez-Sipmann, Fernando
AU  - Suarez-Sipmann F
AD  - La Princesa University Hospital, Madrid, Spain.
FAU - Canabal, Alfonso
AU  - Canabal A
AD  - La Princesa University Hospital, Madrid, Spain.
AD  - Francisco de Vitoria University, Madrid, Spain.
FAU - Cuena, Rafael
AU  - Cuena R
AD  - Research Unit, Medical Council, Toledo, Spain.
FAU - Blanch, Lluis
AU  - Blanch L
AD  - Parc Taulí Hospital Universitari, Institut de Investigació i Innovació Parc Taulí 
      (I3PT), Sabadell, Spain.
AD  - Ciber Enfermedades Respiratorias (CIBERES), Health Institute Carlos III, Madrid, 
      Spain.
FAU - Roca, Oriol
AU  - Roca O
AD  - Parc Taulí Hospital Universitari, Institut de Investigació i Innovació Parc Taulí 
      (I3PT), Sabadell, Spain.
AD  - Ciber Enfermedades Respiratorias (CIBERES), Health Institute Carlos III, Madrid, 
      Spain.
LA  - eng
SI  - ClinicalTrials.gov/NCT04125342
PT  - Journal Article
PT  - Randomized Controlled Trial
DEP - 20221118
PL  - United States
TA  - Intensive Care Med
JT  - Intensive care medicine
JID - 7704851
SB  - IM
CIN - Intensive Care Med. 2023 Mar;49(3):372-373. doi: 10.1007/s00134-022-06963-z. 
      PMID: 36598547
CIN - Intensive Care Med. 2023 Mar;49(3):374-375. doi: 10.1007/s00134-023-06979-z. 
      PMID: 36645447
EIN - Intensive Care Med. 2023 Mar;49(3):385. doi: 10.1007/s00134-023-06978-0. PMID: 
      36705685
MH  - Adult
MH  - Male
MH  - Humans
MH  - Middle Aged
MH  - Aged
MH  - Female
MH  - *Airway Extubation
MH  - Cannula
MH  - *Noninvasive Ventilation
MH  - Respiration, Artificial
MH  - Intubation, Intratracheal
PMC - PMC9676812
OTO - NOTNLM
OT  - Active humidification
OT  - High-flow nasal cannula
OT  - Noninvasive ventilation
OT  - Outcome
OT  - Reintubation
OT  - Weaning
COIS- All authors have completed and submitted the ICMJE Form for disclosure of 
      potential conflicts of interest. GH reported travel expenses and personal fees 
      from Fisher & Paykel Healthcare Ltd. OR reported a research grant from Hamilton 
      Medical AG, speaker fees from Hamilton Medical AG, Fisher&Paykel Healthcare Ltd, 
      Aerogen Ltd and Ambu, and non-financial research support from Timpel; all outside 
      the submitted work.
EDAT- 2022/11/19 06:00
MHDA- 2022/12/01 06:00
PMCR- 2022/11/21
CRDT- 2022/11/18 23:52
PHST- 2022/07/06 00:00 [received]
PHST- 2022/10/16 00:00 [accepted]
PHST- 2022/11/19 06:00 [pubmed]
PHST- 2022/12/01 06:00 [medline]
PHST- 2022/11/18 23:52 [entrez]
PHST- 2022/11/21 00:00 [pmc-release]
AID - 10.1007/s00134-022-06919-3 [pii]
AID - 6919 [pii]
AID - 10.1007/s00134-022-06919-3 [doi]
PST - ppublish
SO  - Intensive Care Med. 2022 Dec;48(12):1751-1759. doi: 10.1007/s00134-022-06919-3. 
      Epub 2022 Nov 18.

PMID- 31577036
OWN - NLM
STAT- MEDLINE
DCOM- 20201001
LR  - 20210720
IS  - 1538-3598 (Electronic)
IS  - 0098-7484 (Print)
IS  - 0098-7484 (Linking)
VI  - 322
IP  - 15
DP  - 2019 Oct 15
TI  - Effect of Postextubation High-Flow Nasal Oxygen With Noninvasive Ventilation vs 
      High-Flow Nasal Oxygen Alone on Reintubation Among Patients at High Risk of 
      Extubation Failure: A Randomized Clinical Trial.
PG  - 1465-1475
LID - 10.1001/jama.2019.14901 [doi]
AB  - IMPORTANCE: High-flow nasal oxygen may prevent postextubation respiratory failure 
      in the intensive care unit (ICU). The combination of high-flow nasal oxygen with 
      noninvasive ventilation (NIV) may be an optimal strategy of ventilation to avoid 
      reintubation. OBJECTIVE: To determine whether high-flow nasal oxygen with 
      prophylactic NIV applied immediately after extubation could reduce the rate of 
      reintubation, compared with high-flow nasal oxygen alone, in patients at high 
      risk of extubation failure in the ICU. DESIGN, SETTING, AND PARTICIPANTS: 
      Multicenter randomized clinical trial conducted from April 2017 to January 2018 
      among 641 patients at high risk of extubation failure (ie, older than 65 years or 
      with an underlying cardiac or respiratory disease) at 30 ICUs in France; 
      follow-up was until April 2018. INTERVENTIONS: Patients were randomly assigned to 
      high-flow nasal oxygen alone (n = 306) or high-flow nasal oxygen alternating with 
      NIV (n = 342) immediately after extubation. MAIN OUTCOMES AND MEASURES: The 
      primary outcome was the proportion of patients reintubated at day 7; secondary 
      outcomes included postextubation respiratory failure at day 7, reintubation rates 
      up until ICU discharge, and ICU mortality. RESULTS: Among 648 patients who were 
      randomized (mean [SD] age, 70 [10] years; 219 women [34%]), 641 patients 
      completed the trial. The reintubation rate at day 7 was 11.8% (95% CI, 
      8.4%-15.2%) (40/339) with high-flow nasal oxygen and NIV and 18.2% (95% CI, 
      13.9%-22.6%) (55/302) with high-flow nasal oxygen alone (difference, -6.4% [95% 
      CI, -12.0% to -0.9%]; P = .02). Among the 11 prespecified secondary outcomes, 6 
      showed no significant difference. The proportion of patients with postextubation 
      respiratory failure at day 7 (21% vs 29%; difference, -8.7% [95% CI, -15.2% to 
      -1.8%]; P = .01) and reintubation rates up until ICU discharge (12% vs 20%, 
      difference -7.4% [95% CI, -13.2% to -1.8%]; P = .009) were significantly lower 
      with high-flow nasal oxygen and NIV than with high-flow nasal oxygen alone. ICU 
      mortality rates were not significantly different: 6% with high-flow nasal oxygen 
      and NIV and 9% with high-flow nasal oxygen alone (difference, -2.4% [95% CI, 
      -6.7% to 1.7%]; P = .25). CONCLUSIONS AND RELEVANCE: In mechanically ventilated 
      patients at high risk of extubation failure, the use of high-flow nasal oxygen 
      with NIV immediately after extubation significantly decreased the risk of 
      reintubation compared with high-flow nasal oxygen alone. TRIAL REGISTRATION: 
      ClinicalTrials.gov Identifier: NCT03121482.
FAU - Thille, Arnaud W
AU  - Thille AW
AD  - Centre Hospitalier Universitaire de Poitiers, Médecine Intensive Réanimation, 
      Poitiers, France.
AD  - INSERM Centre d'Investigation Clinique 1402 ALIVE, Université de Poitiers, 
      Poitiers, France.
FAU - Muller, Grégoire
AU  - Muller G
AD  - Groupe Hospitalier Régional d'Orléans, Médecine Intensive Réanimation, Orléans, 
      France.
FAU - Gacouin, Arnaud
AU  - Gacouin A
AD  - Centre Hospitalier Universitaire de Rennes, Hôpital Ponchaillou, Service des 
      Maladies Infectieuses et Réanimation Médicale, Rennes, France.
FAU - Coudroy, Rémi
AU  - Coudroy R
AD  - Centre Hospitalier Universitaire de Poitiers, Médecine Intensive Réanimation, 
      Poitiers, France.
AD  - INSERM Centre d'Investigation Clinique 1402 ALIVE, Université de Poitiers, 
      Poitiers, France.
FAU - Decavèle, Maxens
AU  - Decavèle M
AD  - Groupe Hospitalier Pitié-Salpêtrière Charles Foix, Service de Pneumologie, 
      Médecine Intensive et Réanimation (Département R3S), AP-HP, INSERM, UMRS1158 
      Neurophysiologie Respiratoire Expérimentale et Clinique, Sorbonne Université, 
      Paris, France.
FAU - Sonneville, Romain
AU  - Sonneville R
AD  - Hôpital Bichat-Claude Bernard, Médecine Intensive Réanimation, AP-HP, Université 
      Paris Diderot, Paris, France.
FAU - Beloncle, François
AU  - Beloncle F
AD  - Centre Hospitalier Universitaire d'Angers, Département de Médecine Intensive 
      Réanimation, Université d'Angers, Angers, France.
FAU - Girault, Christophe
AU  - Girault C
AD  - Centre Hospitalier Universitaire de Rouen, Hôpital Charles Nicolle, Département 
      de Réanimation Médicale, Normandie Université, UNIROUEN, EA3830-GRHV, Institute 
      for Research and Innovation in Biomedicine (IRIB), Rouen, France.
FAU - Dangers, Laurence
AU  - Dangers L
AD  - Centre Hospitalier Universitaire Félix Guyon, Service de Réanimation Polyvalente, 
      Saint Denis de la Réunion, France.
FAU - Lautrette, Alexandre
AU  - Lautrette A
AD  - Centre Hospitalier Universitaire de Clermont-Ferrand, Hôpital Gabriel Montpied, 
      Service de Réanimation Médicale, Clermont-Ferrand, France.
FAU - Cabasson, Séverin
AU  - Cabasson S
AD  - Centre Hospitalier de La Rochelle, Service de Réanimation, La Rochelle, France.
FAU - Rouzé, Anahita
AU  - Rouzé A
AD  - Centre Hospitalier Universitaire de Lille, Centre de Réanimation, Université de 
      Lille, Lille, France.
FAU - Vivier, Emmanuel
AU  - Vivier E
AD  - Hôpital Saint-Joseph Saint-Luc, Réanimation Polyvalente, Lyon, France.
FAU - Le Meur, Anthony
AU  - Le Meur A
AD  - Centre Hospitalier Universitaire de Nantes, Médecine Intensive Réanimation, 
      Nantes, France.
FAU - Ricard, Jean-Damien
AU  - Ricard JD
AD  - Hôpital Louis Mourier, Réanimation Médico-Chirurgicale, AP-HP, INSERM, Université 
      Paris Diderot, UMR IAME 1137, Sorbonne Paris Cité, Colombes, France.
FAU - Razazi, Keyvan
AU  - Razazi K
AD  - Hôpitaux universitaires Henri Mondor, Service de Réanimation Médicale DHU A-TVB, 
      AP-HP, Créteil, France.
FAU - Barberet, Guillaume
AU  - Barberet G
AD  - Groupe Hospitalier Régional Mulhouse Sud Alsace, site Emile Muller, Service de 
      Réanimation Médicale, Mulhouse, France.
FAU - Lebert, Christine
AU  - Lebert C
AD  - Centre Hospitalier Départemental de Vendée, Service de Médecine Intensive 
      Réanimation, La Roche Sur Yon, France.
FAU - Ehrmann, Stephan
AU  - Ehrmann S
AD  - Centre Hospitalier Régional Universitaire de Tours, Médecine Intensive 
      Réanimation, CIC 1415, Réseau CRICS-Trigger SEP, Centre d'étude des pathologies 
      respiratoires, INSERM U1100, Université de Tours, Tours, France.
FAU - Sabatier, Caroline
AU  - Sabatier C
AD  - Centre Hospitalier de Pau, Service de Réanimation, Pau, France.
FAU - Bourenne, Jeremy
AU  - Bourenne J
AD  - Centre Hospitalier Universitaire La Timone 2, Médecine Intensive Réanimation, 
      Réanimation des Urgences, Aix-Marseille Université, Marseille, France.
FAU - Pradel, Gael
AU  - Pradel G
AD  - Centre Hospitalier Henri Mondor d'Aurillac, Service de Réanimation, Aurillac, 
      France.
FAU - Bailly, Pierre
AU  - Bailly P
AD  - Centre Hospitalier Universitaire de Brest, Médecine Intensive Réanimation, Brest, 
      France.
FAU - Terzi, Nicolas
AU  - Terzi N
AD  - Centre Hospitalier Universitaire Grenoble Alpes, Médecine Intensive Réanimation, 
      INSERM, Université Grenoble-Alpes, U1042, HP2, Grenoble, France.
FAU - Dellamonica, Jean
AU  - Dellamonica J
AD  - Centre Hospitalier Universitaire de Nice, Médecine Intensive Réanimation, Archet 
      1, Université Cote d'Azur, Nice, France.
FAU - Lacave, Guillaume
AU  - Lacave G
AD  - Centre Hospitalier de Versailles, Service de Réanimation Médico-Chirurgicale, Le 
      Chesnay, France.
FAU - Danin, Pierre-Éric
AU  - Danin PÉ
AD  - Centre Hospitalier Universitaire de Nice, Réanimation Médico-Chirurgicale Archet 
      2, INSERM U 1065, Nice, France.
FAU - Nanadoumgar, Hodanou
AU  - Nanadoumgar H
AD  - Centre Hospitalier Universitaire de Poitiers, Réanimation Chirurgicale, Poitiers, 
      France.
FAU - Gibelin, Aude
AU  - Gibelin A
AD  - Hôpital Tenon, Réanimation et USC médico-chirurgicale, CARMAS, AP-HP, Faculté de 
      médecine Sorbonne Université, Collegium Galilée, Paris, France.
FAU - Zanre, Lassane
AU  - Zanre L
AD  - Centre Hospitalier Emile Roux, Service de Réanimation, Le Puy en Velay, France.
FAU - Deye, Nicolas
AU  - Deye N
AD  - Hôpital Lariboisière, Réanimation Médicale et Toxicologique, AP-HP, INSERM UMR-S 
      942, Paris, France.
FAU - Demoule, Alexandre
AU  - Demoule A
AD  - Groupe Hospitalier Pitié-Salpêtrière Charles Foix, Service de Pneumologie, 
      Médecine Intensive et Réanimation (Département R3S), AP-HP, INSERM, UMRS1158 
      Neurophysiologie Respiratoire Expérimentale et Clinique, Sorbonne Université, 
      Paris, France.
FAU - Maamar, Adel
AU  - Maamar A
AD  - Centre Hospitalier Universitaire de Rennes, Hôpital Ponchaillou, Service des 
      Maladies Infectieuses et Réanimation Médicale, Rennes, France.
FAU - Nay, Mai-Anh
AU  - Nay MA
AD  - Groupe Hospitalier Régional d'Orléans, Médecine Intensive Réanimation, Orléans, 
      France.
FAU - Robert, René
AU  - Robert R
AD  - Centre Hospitalier Universitaire de Poitiers, Médecine Intensive Réanimation, 
      Poitiers, France.
AD  - INSERM Centre d'Investigation Clinique 1402 ALIVE, Université de Poitiers, 
      Poitiers, France.
FAU - Ragot, Stéphanie
AU  - Ragot S
AD  - INSERM Centre d'Investigation Clinique 1402 ALIVE, Université de Poitiers, 
      Poitiers, France.
FAU - Frat, Jean-Pierre
AU  - Frat JP
AD  - Centre Hospitalier Universitaire de Poitiers, Médecine Intensive Réanimation, 
      Poitiers, France.
AD  - INSERM Centre d'Investigation Clinique 1402 ALIVE, Université de Poitiers, 
      Poitiers, France.
CN  - HIGH-WEAN Study Group and the REVA Research Network
LA  - eng
SI  - ClinicalTrials.gov/NCT03121482
PT  - Journal Article
PT  - Multicenter Study
PT  - Randomized Controlled Trial
PL  - United States
TA  - JAMA
JT  - JAMA
JID - 7501160
RN  - S88TT14065 (Oxygen)
SB  - IM
CIN - Anaesth Crit Care Pain Med. 2019 Dec;38(6):583-584. doi: 
      10.1016/j.accpm.2019.10.010. PMID: 31785702
CIN - Am J Nurs. 2020 Feb;120(2):50. doi: 10.1097/01.NAJ.0000654332.96458.c4. PMID: 
      31977421
EIN - JAMA. 2020 Feb 25;323(8):793. doi: 10.1001/jama.2020.0373. PMID: 32096830
CIN - JAMA. 2020 Mar 3;323(9):891-892. doi: 10.1001/jama.2019.21951. PMID: 32125393
CIN - Am J Respir Crit Care Med. 2021 May 1;203(9):1183-1185. doi: 
      10.1164/rccm.202006-2312RR. PMID: 33631088
MH  - Age Factors
MH  - Aged
MH  - *Airway Extubation
MH  - Combined Modality Therapy/methods
MH  - Confidence Intervals
MH  - Female
MH  - France
MH  - Hospital Mortality
MH  - Humans
MH  - Intensive Care Units
MH  - Intubation, Intratracheal/*statistics & numerical data
MH  - Male
MH  - *Noninvasive Ventilation/mortality
MH  - Outcome Assessment, Health Care
MH  - Oxygen/*administration & dosage
MH  - Patient Discharge
MH  - Respiratory Insufficiency/etiology/*prevention & control
MH  - Retreatment/*statistics & numerical data
MH  - Ventilator Weaning
PMC - PMC6802261
COIS- Conflict of Interest Disclosures: Dr Thille reported receiving grants from the 
      French Ministry of Health and personal fees and nonfinancial support from Fisher 
      & Paykel Healthcare during the conduct of the study and personal fees from 
      Maquet-Getinge, GE Healthcare, and Covidien outside the submitted work. Dr 
      Sonneville reported receiving grants from the French Ministry of Health, the 
      European Society of Intensive Care Medicine, and the French Society of Intensive 
      Care Medicine and personal fees from Baxter outside the submitted work. Dr 
      Beloncle reported receiving personal fees from Lowenstein Medical and 
      nonfinancial support from GE Healthcare, Getinge Group, and Covidien outside the 
      submitted work. Dr Girault reported receiving grants, personal fees, and 
      nonfinancial support from Fisher & Paykel Healthcare during the conduct of the 
      study and grants and nonfinancial support from ResMed outside the submitted work. 
      Dr Ricard reported receiving travel and accommodation expenses from Fisher & 
      Paykel Healthcare outside the submitted work. Dr Ehrmann reported receiving 
      grants, nonfinancial support, and other funding from Fisher & Paykel Healthcare 
      during the conduct of the study; grants, personal fees, nonfinancial support, and 
      other funding from Aerogen; grants from Hamilton; personal fees from La Diffusion 
      Technique Française; and personal fees from Baxter outside the submitted work. In 
      addition, Dr Ehrmann had a patent to EP17305015 issued. Dr Terzi reported 
      receiving personal fees from Boehringer Ingelheim and Pfizer outside the 
      submitted work. Dr Danin reported receiving fees for lectures from Fisher and 
      Paykel during the conduct of the study. Dr Deye reported receiving lecture and 
      travel fees from Zoll and Bard outside the submitted work. Dr Demoule reported 
      receiving personal fees from Medtronic, Baxter, Hamilton, and Getinge; grants, 
      personal fees, and nonfinancial support from Philips and Lungpacer; personal fees 
      and nonfinancial support from Fisher & Paykel Healthcare; and grants from the 
      French Ministry of Health and Respinor outside the submitted work. Dr Frat 
      reported receiving personal fees and nonfinancial support from Fisher & Paykel 
      Healthcare during the conduct of the study and personal fees and nonfinancial 
      support from SOS Oxygen outside the submitted work. No other disclosures were 
      reported.
EDAT- 2019/10/03 06:00
MHDA- 2020/10/02 06:00
PMCR- 2020/04/02
CRDT- 2019/10/03 06:00
PHST- 2019/10/03 06:00 [pubmed]
PHST- 2020/10/02 06:00 [medline]
PHST- 2019/10/03 06:00 [entrez]
PHST- 2020/04/02 00:00 [pmc-release]
AID - 2752582 [pii]
AID - joi190108 [pii]
AID - 10.1001/jama.2019.14901 [doi]
PST - ppublish
SO  - JAMA. 2019 Oct 15;322(15):1465-1475. doi: 10.1001/jama.2019.14901.

PMID- 35072713
OWN - NLM
STAT- MEDLINE
DCOM- 20220214
LR  - 20220922
IS  - 1538-3598 (Electronic)
IS  - 0098-7484 (Print)
IS  - 0098-7484 (Linking)
VI  - 327
IP  - 6
DP  - 2022 Feb 8
TI  - Effect of Noninvasive Respiratory Strategies on Intubation or Mortality Among 
      Patients With Acute Hypoxemic Respiratory Failure and COVID-19: The RECOVERY-RS 
      Randomized Clinical Trial.
PG  - 546-558
LID - 10.1001/jama.2022.0028 [doi]
AB  - IMPORTANCE: Continuous positive airway pressure (CPAP) and high-flow nasal oxygen 
      (HFNO) have been recommended for acute hypoxemic respiratory failure in patients 
      with COVID-19. Uncertainty exists regarding the effectiveness and safety of these 
      noninvasive respiratory strategies. OBJECTIVE: To determine whether either CPAP 
      or HFNO, compared with conventional oxygen therapy, improves clinical outcomes in 
      hospitalized patients with COVID-19-related acute hypoxemic respiratory failure. 
      DESIGN, SETTING, AND PARTICIPANTS: A parallel group, adaptive, randomized 
      clinical trial of 1273 hospitalized adults with COVID-19-related acute hypoxemic 
      respiratory failure. The trial was conducted between April 6, 2020, and May 3, 
      2021, across 48 acute care hospitals in the UK and Jersey. Final follow-up 
      occurred on June 20, 2021. INTERVENTIONS: Adult patients were randomized to 
      receive CPAP (n = 380), HFNO (n = 418), or conventional oxygen therapy (n = 475). 
      MAIN OUTCOMES AND MEASURES: The primary outcome was a composite of tracheal 
      intubation or mortality within 30 days. RESULTS: The trial was stopped 
      prematurely due to declining COVID-19 case numbers in the UK and the end of the 
      funded recruitment period. Of the 1273 randomized patients (mean age, 57.4 [95% 
      CI, 56.7 to 58.1] years; 66% male; 65% White race), primary outcome data were 
      available for 1260. Crossover between interventions occurred in 17.1% of 
      participants (15.3% in the CPAP group, 11.5% in the HFNO group, and 23.6% in the 
      conventional oxygen therapy group). The requirement for tracheal intubation or 
      mortality within 30 days was significantly lower with CPAP (36.3%; 137 of 377 
      participants) vs conventional oxygen therapy (44.4%; 158 of 356 participants) 
      (absolute difference, -8% [95% CI, -15% to -1%], P = .03), but was not 
      significantly different with HFNO (44.3%; 184 of 415 participants) vs 
      conventional oxygen therapy (45.1%; 166 of 368 participants) (absolute 
      difference, -1% [95% CI, -8% to 6%], P = .83). Adverse events occurred in 34.2% 
      (130/380) of participants in the CPAP group, 20.6% (86/418) in the HFNO group, 
      and 13.9% (66/475) in the conventional oxygen therapy group. CONCLUSIONS AND 
      RELEVANCE: Among patients with acute hypoxemic respiratory failure due to 
      COVID-19, an initial strategy of CPAP significantly reduced the risk of tracheal 
      intubation or mortality compared with conventional oxygen therapy, but there was 
      no significant difference between an initial strategy of HFNO compared with 
      conventional oxygen therapy. The study may have been underpowered for the 
      comparison of HFNO vs conventional oxygen therapy, and early study termination 
      and crossover among the groups should be considered when interpreting the 
      findings. TRIAL REGISTRATION: isrctn.org Identifier: ISRCTN16912075.
FAU - Perkins, Gavin D
AU  - Perkins GD
AD  - Warwick Clinical Trials Unit, Warwick Medical School, University of Warwick, 
      Coventry, England.
AD  - University Hospitals Birmingham NHS Foundation Trust, Birmingham, England.
FAU - Ji, Chen
AU  - Ji C
AD  - Warwick Clinical Trials Unit, Warwick Medical School, University of Warwick, 
      Coventry, England.
FAU - Connolly, Bronwen A
AU  - Connolly BA
AD  - Wellcome-Wolfson Institute for Experimental Medicine, School of Medicine, 
      Dentistry and Biomedical Science, Queen's University Belfast, Belfast, Northern 
      Ireland.
AD  - Lane Fox Clinical Respiratory Physiology Research Centre, Guy's and St Thomas' 
      NHS Foundation Trust, London, England.
AD  - Centre for Human and Applied Physiological Sciences, King's College London, 
      London, England.
AD  - Department of Physiotherapy, University of Melbourne, Melbourne, Australia.
FAU - Couper, Keith
AU  - Couper K
AD  - Warwick Clinical Trials Unit, Warwick Medical School, University of Warwick, 
      Coventry, England.
AD  - University Hospitals Birmingham NHS Foundation Trust, Birmingham, England.
FAU - Lall, Ranjit
AU  - Lall R
AD  - Warwick Clinical Trials Unit, Warwick Medical School, University of Warwick, 
      Coventry, England.
FAU - Baillie, J Kenneth
AU  - Baillie JK
AD  - Roslin Institute, University of Edinburgh, Midlothian, Scotland.
AD  - MRC Human Genetics Unit, Institute for Genetics and Molecular Medicine, 
      University of Edinburgh, Edinburgh, Scotland.
AD  - Intensive Care Unit, Royal Infirmary of Edinburgh, Edinburgh, Scotland.
FAU - Bradley, Judy M
AU  - Bradley JM
AD  - Wellcome-Wolfson Institute for Experimental Medicine, School of Medicine, 
      Dentistry and Biomedical Science, Queen's University Belfast, Belfast, Northern 
      Ireland.
FAU - Dark, Paul
AU  - Dark P
AD  - NIHR Manchester Biomedical Research Centre, University of Manchester, Manchester, 
      England.
AD  - Salford Royal Hospital, Northern Care Alliance NHS Group, Manchester, England.
FAU - Dave, Chirag
AU  - Dave C
AD  - University Hospitals Birmingham NHS Foundation Trust, Birmingham, England.
FAU - De Soyza, Anthony
AU  - De Soyza A
AD  - Population and Health Science Institute, NIHR Biomedical Research Centre, 
      Newcastle University, Newcastle upon Tyne, England.
AD  - Newcastle upon Tyne Hospitals NHS Foundation Trust, Newcastle upon Tyne, England.
FAU - Dennis, Anna V
AU  - Dennis AV
AD  - University Hospitals Birmingham NHS Foundation Trust, Birmingham, England.
FAU - Devrell, Anne
AU  - Devrell A
AD  - Warwick Clinical Trials Unit, Warwick Medical School, University of Warwick, 
      Coventry, England.
AD  - Research Champion Team, West Midlands Clinical Research Network, Wolverhampton, 
      England.
FAU - Fairbairn, Sara
AU  - Fairbairn S
AD  - Grange University Hospital, Aneurin Bevan University Health Board, Cwmbran, 
      Wales.
FAU - Ghani, Hakim
AU  - Ghani H
AD  - Watford General Hospital, West Hertfordshire Hospitals NHS Trust, Watford, 
      England.
FAU - Gorman, Ellen A
AU  - Gorman EA
AD  - Wellcome-Wolfson Institute for Experimental Medicine, School of Medicine, 
      Dentistry and Biomedical Science, Queen's University Belfast, Belfast, Northern 
      Ireland.
FAU - Green, Christopher A
AU  - Green CA
AD  - University Hospitals Birmingham NHS Foundation Trust, Birmingham, England.
FAU - Hart, Nicholas
AU  - Hart N
AD  - Lane Fox Clinical Respiratory Physiology Research Centre, Guy's and St Thomas' 
      NHS Foundation Trust, London, England.
AD  - Centre for Human and Applied Physiological Sciences, King's College London, 
      London, England.
FAU - Hee, Siew Wan
AU  - Hee SW
AD  - Division of Health Sciences, Warwick Medical School, University of Warwick, 
      Coventry, England.
FAU - Kimbley, Zoe
AU  - Kimbley Z
AD  - University Hospitals Birmingham NHS Foundation Trust, Birmingham, England.
FAU - Madathil, Shyam
AU  - Madathil S
AD  - University Hospitals Birmingham NHS Foundation Trust, Birmingham, England.
FAU - McGowan, Nicola
AU  - McGowan N
AD  - Warwick Clinical Trials Unit, Warwick Medical School, University of Warwick, 
      Coventry, England.
FAU - Messer, Benjamin
AU  - Messer B
AD  - Newcastle upon Tyne Hospitals NHS Foundation Trust, Newcastle upon Tyne, England.
FAU - Naisbitt, Jay
AU  - Naisbitt J
AD  - Fairfield General Hospital, Pennine Acute Hospitals NHS Trust, Northern Care 
      Alliance NHS Group, Bury, England.
FAU - Norman, Chloe
AU  - Norman C
AD  - Warwick Clinical Trials Unit, Warwick Medical School, University of Warwick, 
      Coventry, England.
FAU - Parekh, Dhruv
AU  - Parekh D
AD  - University Hospitals Birmingham NHS Foundation Trust, Birmingham, England.
AD  - Institute of Inflammation and Ageing, School of Medical and Dental Sciences, 
      University of Birmingham, Birmingham, England.
FAU - Parkin, Emma M
AU  - Parkin EM
AD  - Fairfield General Hospital, Pennine Acute Hospitals NHS Trust, Northern Care 
      Alliance NHS Group, Bury, England.
FAU - Patel, Jaimin
AU  - Patel J
AD  - University Hospitals Birmingham NHS Foundation Trust, Birmingham, England.
AD  - Institute of Inflammation and Ageing, School of Medical and Dental Sciences, 
      University of Birmingham, Birmingham, England.
FAU - Regan, Scott E
AU  - Regan SE
AD  - Warwick Clinical Trials Unit, Warwick Medical School, University of Warwick, 
      Coventry, England.
FAU - Ross, Clare
AU  - Ross C
AD  - Imperial College Healthcare NHS Trust, London, England.
FAU - Rostron, Anthony J
AU  - Rostron AJ
AD  - Sunderland Royal Hospital, South Tyneside and Sunderland NHS Foundation Trust, 
      Sunderland, England.
AD  - Translational and Clinical Research Institute, Newcastle University, Newcastle 
      upon Tyne, England.
FAU - Saim, Mohammad
AU  - Saim M
AD  - University Hospitals Birmingham NHS Foundation Trust, Birmingham, England.
FAU - Simonds, Anita K
AU  - Simonds AK
AD  - Royal Brompton and Harefield Hospital, Guy's and St Thomas' NHS Foundation Trust, 
      London, England.
FAU - Skilton, Emma
AU  - Skilton E
AD  - Warwick Clinical Trials Unit, Warwick Medical School, University of Warwick, 
      Coventry, England.
FAU - Stallard, Nigel
AU  - Stallard N
AD  - Division of Health Sciences, Warwick Medical School, University of Warwick, 
      Coventry, England.
FAU - Steiner, Michael
AU  - Steiner M
AD  - Institute for Lung Health, NIHR Leicester Biomedical Research Centre, Department 
      of Respiratory Sciences, University of Leicester, Leicester, England.
FAU - Vancheeswaran, Rama
AU  - Vancheeswaran R
AD  - Watford General Hospital, West Hertfordshire Hospitals NHS Trust, Watford, 
      England.
FAU - Yeung, Joyce
AU  - Yeung J
AD  - Warwick Clinical Trials Unit, Warwick Medical School, University of Warwick, 
      Coventry, England.
AD  - University Hospitals Birmingham NHS Foundation Trust, Birmingham, England.
FAU - McAuley, Daniel F
AU  - McAuley DF
AD  - Wellcome-Wolfson Institute for Experimental Medicine, School of Medicine, 
      Dentistry and Biomedical Science, Queen's University Belfast, Belfast, Northern 
      Ireland.
AD  - Royal Victoria Hospital, Belfast, Northern Ireland.
CN  - RECOVERY-RS Collaborators
LA  - eng
PT  - Comparative Study
PT  - Journal Article
PT  - Randomized Controlled Trial
PT  - Research Support, Non-U.S. Gov't
PL  - United States
TA  - JAMA
JT  - JAMA
JID - 7501160
SB  - IM
CIN - JAMA. 2022 Feb 8;327(6):531-533. doi: 10.1001/jama.2022.0067. PMID: 35072711
CIN - JAMA. 2022 May 24;327(20):2023. doi: 10.1001/jama.2022.5276. PMID: 35608589
CIN - JAMA. 2022 May 24;327(20):2022-2023. doi: 10.1001/jama.2022.5273. PMID: 35608590
CIN - CJEM. 2022 Sep;24(6):582-584. doi: 10.1007/s43678-022-00327-8. PMID: 35670915
MH  - Adult
MH  - COVID-19/*complications/mortality
MH  - Cannula
MH  - *Continuous Positive Airway Pressure
MH  - Female
MH  - Hospital Mortality
MH  - Humans
MH  - *Intubation, Intratracheal/statistics & numerical data
MH  - Length of Stay
MH  - Male
MH  - Middle Aged
MH  - Noninvasive Ventilation/*methods
MH  - Oxygen Inhalation Therapy/*methods
MH  - Respiratory Insufficiency/etiology/*therapy
PMC - PMC8787685
COIS- Conflict of Interest Disclosures: Dr Perkins reported being supported by the 
      National Institute for Health Research (NIHR) West Midlands Applied Research 
      Collaboration and serving as co-director of research for the Intensive Care 
      Society until recently (term ended in June 2021). Dr Connolly reported receiving 
      grants from the NIHR; receiving personal fees from Fisher & Paykel Healthcare; 
      and serving as the director of research for the Intensive Care Society. Dr 
      Baillie reported receiving grants from the Wellcome Trust, the Biotechnology and 
      Biological Sciences Research Council, and the Medical Research Council. Dr Dark 
      reported receiving grants from the Manchester NIHR Biomedical Research Centre and 
      being a national specialty cluster lead for the NIHR. Dr Dave reported receiving 
      personal fees from Chiesi. Dr De Soyza reported being a national specialty 
      cluster lead for the NIHR and receiving personal fees from AstraZeneca, Bayer, 
      Chiesi, Gilead, GlaxoSmithKline, Forest Labs, Novartis, Insmed, Teva, Zambon, and 
      Pfizer. Mrs Devrell reported receiving personal fees from the NIHR. Dr Gorman 
      reported receiving grants from the NIHR and Wellcome Trust. Dr Hart reported 
      receiving a UK Research and Innovation grant from the Medical Research Council; 
      receiving unrestricted grants and equipment from Philips-Respironics, Fisher & 
      Paykel Healthcare, and ResMed; receiving institutional funding for his role on 
      the Philips Global medical advisory board; receiving personal fees from 
      Philips-Respironics, Philips, ResMed, and Fisher & Paykel Healthcare; and 
      receiving financial support from Philips for the development of the Myotrace 
      technology that has a patent approved in Europe and in the US. Dr Hee reported 
      receiving grants from the British Heart Foundation and the NIHR West Midlands 
      Research Design Service. Mr Messer reported receiving personal fees from Fisher & 
      Paykel Healthcare. Dr Parekh reported receiving a UK Research and Innovation 
      grant from the Medical Research Council and receiving grants from the NIHR. Dr 
      Steiner reported receiving personal fees from GlaxoSmithKline. Dr McAuley 
      reported receiving personal fees from GlaxoSmithKline, Boehringer Ingelheim, 
      Bayer, Novartis, Sobi, Eli Lilly, Vir Biotechnology, and Faron Pharmaceuticals; 
      receiving grants from the NIHR, Randox, Wellcome Trust, Innovate UK, the Medical 
      Research Council, and the Northern Ireland Health and Social Research and 
      Development Division; holding a patent for an anti-inflammatory treatment issued 
      to Queen’s University Belfast; and serving as co-director of research for the 
      Intensive Care Society until recently (term ended in June 2021) and as program 
      director for the NIHR Efficacy and Mechanism Evaluation program. No other 
      disclosures were reported.
FIR - Duffy, Nick
IR  - Duffy N
FIR - Kelly, Martin
IR  - Kelly M
FIR - Concannon, Donal
IR  - Concannon D
FIR - Ferguson, Kathryn
IR  - Ferguson K
FIR - McClintock, Declan
IR  - McClintock D
FIR - Jha, Rajeev
IR  - Jha R
FIR - Krishnamurthy, Vinodh
IR  - Krishnamurthy V
FIR - O'Farrell, Stephen
IR  - O'Farrell S
FIR - O'Kane, Cecilia
IR  - O'Kane C
FIR - Ross, Clare
IR  - Ross C
FIR - Turner, Richard D
IR  - Turner RD
FIR - Miodragovic, Serge
IR  - Miodragovic S
FIR - Hawkins, Peter
IR  - Hawkins P
FIR - Welbourne, Jessie
IR  - Welbourne J
FIR - Wells, Colin
IR  - Wells C
FIR - Lankester, Liana
IR  - Lankester L
FIR - Waddy, Samuel D
IR  - Waddy SD
FIR - Lentaigne, Julian
IR  - Lentaigne J
FIR - Nesbitt, Jay
IR  - Nesbitt J
FIR - Clarke, Sarah
IR  - Clarke S
FIR - Houghton, Catherine
IR  - Houghton C
FIR - O'Riordan, Devaki
IR  - O'Riordan D
FIR - Shepherd, Kate
IR  - Shepherd K
FIR - Turnpenny, Beth
IR  - Turnpenny B
FIR - Joseph, Rosane
IR  - Joseph R
FIR - Steiner, Michael
IR  - Steiner M
FIR - Rossall, Clare
IR  - Rossall C
FIR - Mundin, Rachel
IR  - Mundin R
FIR - Boschi, Samuele
IR  - Boschi S
FIR - McAuley, Hamish J C
IR  - McAuley HJC
FIR - Russell, Richard J
IR  - Russell RJ
FIR - Diver, Sarah
IR  - Diver S
FIR - Elneima, Omer
IR  - Elneima O
FIR - Ibrahim, Wadah
IR  - Ibrahim W
FIR - Yousuf, Ahmed
IR  - Yousuf A
FIR - Edwards, Sarah
IR  - Edwards S
FIR - Saim, Mohammad
IR  - Saim M
FIR - Hopkins, Bridget
IR  - Hopkins B
FIR - Kelly, Lisa
IR  - Kelly L
FIR - Lenton, Daniel
IR  - Lenton D
FIR - Shackleford, Helen
IR  - Shackleford H
FIR - Thrasyvoulou, Laura
IR  - Thrasyvoulou L
FIR - Willis, Heather
IR  - Willis H
FIR - Fairbairn, Sara
IR  - Fairbairn S
FIR - Green, Chris
IR  - Green C
FIR - Patel, Mamta
IR  - Patel M
FIR - Linhartova, Lucie
IR  - Linhartova L
FIR - Hayton, Emma
IR  - Hayton E
FIR - Chue, Amy
IR  - Chue A
FIR - Collins, Ben
IR  - Collins B
FIR - Page, Matt
IR  - Page M
FIR - Birkhamshaw, Ed
IR  - Birkhamshaw E
FIR - Bellamy, Mary
IR  - Bellamy M
FIR - Bancroft, Hollie
IR  - Bancroft H
FIR - Gallagher, Emma
IR  - Gallagher E
FIR - Antoine-Pitterson, Pearlene
IR  - Antoine-Pitterson P
FIR - Jones, Beth
IR  - Jones B
FIR - Begum, Safia
IR  - Begum S
FIR - Dhani, Sundip
IR  - Dhani S
FIR - Crooks, Michael
IR  - Crooks M
FIR - Brindle, Kayleigh
IR  - Brindle K
FIR - Faruqi, Shoaib
IR  - Faruqi S
FIR - Flockton, Rachel
IR  - Flockton R
FIR - Pinder, Emma
IR  - Pinder E
FIR - Thackray-Nocera, Susannah
IR  - Thackray-Nocera S
FIR - Dalemo, Keji
IR  - Dalemo K
FIR - Doidge, James
IR  - Doidge J
FIR - Edwards, Julia
IR  - Edwards J
FIR - Douse, Jonathon
IR  - Douse J
FIR - Bell, Stephanie
IR  - Bell S
FIR - Purewal, Bally
IR  - Purewal B
FIR - Chabo, Cathleen
IR  - Chabo C
FIR - Buckman, Carol
IR  - Buckman C
FIR - Beeby, Deborah
IR  - Beeby D
FIR - Gray, Georgina
IR  - Gray G
FIR - Francis, Rebecca
IR  - Francis R
FIR - Rivers, Vanessa
IR  - Rivers V
FIR - Burton, Matthew
IR  - Burton M
FIR - Innes, Nicholas
IR  - Innes N
FIR - Ghattas, Sandy
IR  - Ghattas S
FIR - Rabbani, Rana
IR  - Rabbani R
FIR - Mahadevan, Venkat
IR  - Mahadevan V
FIR - Mahadevan, Venkateswaran
IR  - Mahadevan V
FIR - Green, Alastair
IR  - Green A
FIR - Burton, Ben
IR  - Burton B
FIR - Hacon, Christian
IR  - Hacon C
FIR - Wilhelmsen, Elva
IR  - Wilhelmsen E
FIR - Hughes, Paul R
IR  - Hughes PR
FIR - Lee, Kai
IR  - Lee K
FIR - Lowsby, Richard
IR  - Lowsby R
FIR - Baker, Laurence
IR  - Baker L
FIR - Board, Perry
IR  - Board P
FIR - Chauhan, Varun
IR  - Chauhan V
FIR - Clarke, Sheron
IR  - Clarke S
FIR - Fullerton, Duncan
IR  - Fullerton D
FIR - Gabriel, Claire
IR  - Gabriel C
FIR - Houston, Tom
IR  - Houston T
FIR - Lees, Diana
IR  - Lees D
FIR - Normanton, Robert
IR  - Normanton R
FIR - Pagett, Katherine
IR  - Pagett K
FIR - Thornley, Sarah
IR  - Thornley S
FIR - Wright, Harriet
IR  - Wright H
FIR - McMillan, Alison
IR  - McMillan A
FIR - Babores, Marta
IR  - Babores M
FIR - Lee, Xiang
IR  - Lee X
FIR - Nagarajan, Thapas
IR  - Nagarajan T
FIR - Holland, Maureen
IR  - Holland M
FIR - Sanctuary, Thomas
IR  - Sanctuary T
FIR - Innes, Richard
IR  - Innes R
FIR - Fletcher, Simon
IR  - Fletcher S
FIR - Sehgal, Nita
IR  - Sehgal N
FIR - Duncan, Tracy
IR  - Duncan T
FIR - Pooley, Justine
IR  - Pooley J
FIR - Watkins, Emma
IR  - Watkins E
FIR - Moudgil, Harmesh
IR  - Moudgil H
FIR - Carnahan, Mandy
IR  - Carnahan M
FIR - Donaldson, Denise
IR  - Donaldson D
FIR - Rao, Deepak
IR  - Rao D
FIR - Tey, Chia L
IR  - Tey CL
FIR - Linkson, Lynette
IR  - Linkson L
FIR - Buttle, Tom
IR  - Buttle T
FIR - Vidler, Jennifer
IR  - Vidler J
FIR - Griffiths, Nicola
IR  - Griffiths N
FIR - Hicks, Alexander
IR  - Hicks A
FIR - Rupani, Hitasha
IR  - Rupani H
FIR - Alfridi, Afaq
IR  - Alfridi A
FIR - Barns, Debi
IR  - Barns D
FIR - Cowan, Elena
IR  - Cowan E
FIR - David, Mini
IR  - David M
FIR - Darbyshire, Alex
IR  - Darbyshire A
FIR - Giles, Ben
IR  - Giles B
FIR - Roberts, Claire
IR  - Roberts C
FIR - Lameirinhas, Claudia
IR  - Lameirinhas C
FIR - Neville, Daniel
IR  - Neville D
FIR - Hossain, Ejaz
IR  - Hossain E
FIR - Thompson, Fiona
IR  - Thompson F
FIR - Edwards, Helena
IR  - Edwards H
FIR - Naftel, Jen
IR  - Naftel J
FIR - Winter, Jonathan
IR  - Winter J
FIR - Burrows, Kate
IR  - Burrows K
FIR - Wiffen, Laura
IR  - Wiffen L
FIR - Fox, Lauren
IR  - Fox L
FIR - Murray, Lisa
IR  - Murray L
FIR - Hawes, Liz
IR  - Hawes L
FIR - Mamman, Madhu
IR  - Mamman M
FIR - Moon, Maria
IR  - Moon M
FIR - White, Marie
IR  - White M
FIR - Rowley, Megan
IR  - Rowley M
FIR - Szarazova, Nina
IR  - Szarazova N
FIR - Gosling, Sally
IR  - Gosling S
FIR - Cooper, Simon
IR  - Cooper S
FIR - Baryschpolec, Sonia
IR  - Baryschpolec S
FIR - Arndtz, Sophie
IR  - Arndtz S
FIR - H-Davies, Yasmin
IR  - H-Davies Y
FIR - El Khaleq, Yazeed Abed
IR  - El Khaleq YA
FIR - Garner, Zoe
IR  - Garner Z
FIR - Vythilingam, Siyamini
IR  - Vythilingam S
FIR - Yang, Yingjja
IR  - Yang Y
FIR - Parekh, Dhruv
IR  - Parekh D
FIR - Madathil, Shyam
IR  - Madathil S
FIR - Patel, Jaimin
IR  - Patel J
FIR - Bergin, Colin
IR  - Bergin C
FIR - Bates, Michelle
IR  - Bates M
FIR - McGhee, Christopher
IR  - McGhee C
FIR - Lynch, Daniella
IR  - Lynch D
FIR - Bhandal, Khushpreet
IR  - Bhandal K
FIR - Tsakiridou, Kyriaki
IR  - Tsakiridou K
FIR - Bamford, Amy
IR  - Bamford A
FIR - Cooper, Lauren
IR  - Cooper L
FIR - Whitehouse, Tony
IR  - Whitehouse T
FIR - Veenith, Tonny
IR  - Veenith T
FIR - Forster, Elliott
IR  - Forster E
FIR - Lane, Steph
IR  - Lane S
FIR - Adams, Nick
IR  - Adams N
FIR - MacDonald, Sonia
IR  - MacDonald S
FIR - Manan, Sana
IR  - Manan S
FIR - Lugg, Sebastian
IR  - Lugg S
FIR - Shah, Peer A
IR  - Shah PA
FIR - McKemey, Emily
IR  - McKemey E
FIR - Crowley, Louise
IR  - Crowley L
FIR - Mussawar, Gulfam
IR  - Mussawar G
FIR - Gogokhia, Atena
IR  - Gogokhia A
FIR - Gompertz, Simon
IR  - Gompertz S
FIR - Snelson, Catherine
IR  - Snelson C
FIR - Oelofse, Tessa
IR  - Oelofse T
FIR - Wilson, Jeremy
IR  - Wilson J
FIR - Bangash, Mansoor
IR  - Bangash M
FIR - Huq, Syed S
IR  - Huq SS
FIR - Rauf, Farrukh
IR  - Rauf F
FIR - Dosanjh, Davinder
IR  - Dosanjh D
FIR - Salmon, Natasha
IR  - Salmon N
FIR - Tengende, Joyce
IR  - Tengende J
FIR - Senior, Kay F
IR  - Senior KF
FIR - Cooper, Brendan
IR  - Cooper B
FIR - Sutton, Benjamin
IR  - Sutton B
FIR - Woolhouse, Ian
IR  - Woolhouse I
FIR - Crawshaw, Anjali
IR  - Crawshaw A
FIR - Thompson, Richard
IR  - Thompson R
FIR - Glynn, Patricia
IR  - Glynn P
FIR - Naylor, Jon
IR  - Naylor J
FIR - Alderman, Joseph
IR  - Alderman J
FIR - Chotalia, Minesh
IR  - Chotalia M
FIR - Le Breuilly, Martin
IR  - Le Breuilly M
FIR - Talbot, Nicholas
IR  - Talbot N
FIR - Packer, Gregory
IR  - Packer G
FIR - Carlin, Chris
IR  - Carlin C
FIR - Harvey, Dan
IR  - Harvey D
FIR - Gray, Alasdair
IR  - Gray A
FIR - Gautam, Manish
IR  - Gautam M
FIR - Welters, Ingeborg
IR  - Welters I
FIR - Hamilton, David O
IR  - Hamilton DO
FIR - Burhan, Hassan
IR  - Burhan H
FIR - Hunter, Karl
IR  - Hunter K
FIR - Johnston, Brian
IR  - Johnston B
FIR - Lopez, Maria
IR  - Lopez M
FIR - Lowe, Catherine
IR  - Lowe C
FIR - Mulla, Suleman
IR  - Mulla S
FIR - Roman, Jaime F
IR  - Roman JF
FIR - Shaw, David
IR  - Shaw D
FIR - Waite, Alicia
IR  - Waite A
FIR - Waugh, Victoria
IR  - Waugh V
FIR - Williams, Karen
IR  - Williams K
FIR - Simonds, Anita K
IR  - Simonds AK
FIR - Tatham, Kate C
IR  - Tatham KC
FIR - Black, Ethel
IR  - Black E
FIR - Jhanji, Shaman
IR  - Jhanji S
FIR - Ng Man Kwong, Georges
IR  - Ng Man Kwong G
FIR - Messer, Ben
IR  - Messer B
FIR - De-Soyza, Anthony
IR  - De-Soyza A
FIR - McAlinden, Paul
IR  - McAlinden P
FIR - West, Sophie D
IR  - West SD
FIR - Anumakonda, Vikram
IR  - Anumakonda V
FIR - Dark, Paul
IR  - Dark P
FIR - McMorrow, Liam
IR  - McMorrow L
FIR - Marsden, Tracy
IR  - Marsden T
FIR - Proudfoot, Nicola
IR  - Proudfoot N
FIR - Charles, Bethan
IR  - Charles B
FIR - Pendlebury, Jessica
IR  - Pendlebury J
FIR - Blackledge, Bethan
IR  - Blackledge B
FIR - Harvey, Alice
IR  - Harvey A
FIR - Knowles, Karen
IR  - Knowles K
FIR - Doonan, Reece
IR  - Doonan R
FIR - Lee, Stephanie
IR  - Lee S
FIR - Perez, Jane
IR  - Perez J
FIR - Slaughter, Melanie
IR  - Slaughter M
FIR - Taylor, Melanie
IR  - Taylor M
FIR - Thomas, Victoria
IR  - Thomas V
FIR - Hardy, Emma
IR  - Hardy E
FIR - Bakerly, Nawar
IR  - Bakerly N
FIR - Catlow, Laura
IR  - Catlow L
FIR - Majeed, Nasir
IR  - Majeed N
FIR - Horner, Dan
IR  - Horner D
FIR - Ali, Liaquat
IR  - Ali L
FIR - Hutchinson, Dorothy
IR  - Hutchinson D
FIR - Fuller, Liz
IR  - Fuller L
FIR - Dodd, James
IR  - Dodd J
FIR - Bhatnagar, Rahul
IR  - Bhatnagar R
FIR - Clive, Amelia
IR  - Clive A
FIR - Adamali, Huzaifa
IR  - Adamali H
FIR - Bibby, Anna
IR  - Bibby A
FIR - Higbee, Daniel
IR  - Higbee D
FIR - Welch, Hugh
IR  - Welch H
FIR - Gendall, Emma
IR  - Gendall E
FIR - Staddon, Louise
IR  - Staddon L
FIR - Morley, Anna
IR  - Morley A
FIR - Clarke, Sam
IR  - Clarke S
FIR - Smith, Kerry
IR  - Smith K
FIR - Perry, Emily
IR  - Perry E
FIR - Rippon, Naomi
IR  - Rippon N
FIR - Jennings, Louise
IR  - Jennings L
FIR - Solomon, Louise
IR  - Solomon L
FIR - Alloway, Karen
IR  - Alloway K
FIR - Lee, Hannah
IR  - Lee H
FIR - Sandrey, Victoria
IR  - Sandrey V
FIR - Bradburn, Kirstie
IR  - Bradburn K
FIR - Milne, Alice
IR  - Milne A
FIR - Goff, Elizabeth
IR  - Goff E
FIR - Williams, Rachel
IR  - Williams R
FIR - Ahmed, Mohammed
IR  - Ahmed M
FIR - Bloch, Susannah
IR  - Bloch S
FIR - Zaki, Ahmed
IR  - Zaki A
FIR - Roy, Alistair
IR  - Roy A
FIR - Rostron, Anthony
IR  - Rostron A
FIR - Woods, Lindsey
IR  - Woods L
FIR - Wakinshaw, Fiona
IR  - Wakinshaw F
FIR - Bainbridge, Pamela
IR  - Bainbridge P
FIR - Hersey, Peter
IR  - Hersey P
FIR - Carpenter, Mark
IR  - Carpenter M
FIR - Leech, Claire
IR  - Leech C
FIR - O'Connor, Laura
IR  - O'Connor L
FIR - Morrison, Andrew
IR  - Morrison A
FIR - Rodgers, Elaine
IR  - Rodgers E
FIR - McAndrew, Paul
IR  - McAndrew P
FIR - Lear, Gary
IR  - Lear G
FIR - Coates, Jim
IR  - Coates J
FIR - Richardson, Maxwell
IR  - Richardson M
FIR - Smith, David
IR  - Smith D
FIR - Green, William
IR  - Green W
FIR - Murray, Sarah
IR  - Murray S
FIR - Pennington, Christopher
IR  - Pennington C
FIR - De Wong, Huan
IR  - De Wong H
FIR - Land, David
IR  - Land D
FIR - Wheeler, Helen
IR  - Wheeler H
FIR - Harvey, Matt
IR  - Harvey M
FIR - Watson, Mark
IR  - Watson M
FIR - Brown, Michael
IR  - Brown M
FIR - Irving, Ben
IR  - Irving B
FIR - Bigg, Julie
IR  - Bigg J
FIR - Felongco, Mae
IR  - Felongco M
FIR - Mackenzie, Joe
IR  - Mackenzie J
FIR - Dhasmana, Devesh
IR  - Dhasmana D
FIR - Thompson, Rob
IR  - Thompson R
FIR - Lui, Patrick
IR  - Lui P
FIR - Adam, Fiona
IR  - Adam F
FIR - Davey, Fleur
IR  - Davey F
FIR - Penman, Julie
IR  - Penman J
FIR - McGregor, Amanda
IR  - McGregor A
FIR - Cochrane, Patricia
IR  - Cochrane P
FIR - Shalan, Korah
IR  - Shalan K
FIR - Bozic, Will
IR  - Bozic W
FIR - Brown, Jaclyn
IR  - Brown J
FIR - Carey, John
IR  - Carey J
FIR - Daffern, Claire
IR  - Daffern C
FIR - Dight, Emily
IR  - Dight E
FIR - Gane, Matthew
IR  - Gane M
FIR - Ghuman, Belinder
IR  - Ghuman B
FIR - Grummett, Jo
IR  - Grummett J
FIR - Guck, Johnny
IR  - Guck J
FIR - Hamilton, Louisa
IR  - Hamilton L
FIR - Hill, Cat
IR  - Hill C
FIR - Hill, Maddy
IR  - Hill M
FIR - Muthiah, Chockalingam
IR  - Muthiah C
FIR - Padfield, Emma
IR  - Padfield E
FIR - Rai, Jeskaran
IR  - Rai J
FIR - Raynes, Kerry
IR  - Raynes K
FIR - Scott, Greg
IR  - Scott G
FIR - Stimpson, Emily
IR  - Stimpson E
FIR - Strickland, Natalie
IR  - Strickland N
FIR - Willis, Adrian
IR  - Willis A
FIR - Wood, Jill
IR  - Wood J
FIR - Attwood, Ben
IR  - Attwood B
FIR - Atwal, Inderjit
IR  - Atwal I
FIR - Parsons, Penny
IR  - Parsons P
FIR - Vancheeswaran, Rama
IR  - Vancheeswaran R
FIR - Konda, Shruthi
IR  - Konda S
FIR - Myint, Yadee M M
IR  - Myint YMM
FIR - Mehta, Meera
IR  - Mehta M
FIR - Muhammad, Ambreen
IR  - Muhammad A
FIR - Navarro, Alessio
IR  - Navarro A
FIR - Rochester, Adam
IR  - Rochester A
FIR - Sundayi, Saul
IR  - Sundayi S
FIR - Patel, Manish
IR  - Patel M
FIR - Smith, Andrew
IR  - Smith A
FIR - Stewart, Colin
IR  - Stewart C
FIR - Tate, Matthew
IR  - Tate M
FIR - McGarry, Erin
IR  - McGarry E
FIR - Pearson, Claire Rebecca
IR  - Pearson CR
FIR - Walsh, Berni
IR  - Walsh B
FIR - Glass, Lynn
IR  - Glass L
FIR - Black, Karen
IR  - Black K
FIR - Clements, Suzanne
IR  - Clements S
FIR - Boyle, Rosalind
IR  - Boyle R
FIR - MacDonald, Chloe
IR  - MacDonald C
FIR - Hamilton, Leigh
IR  - Hamilton L
FIR - Moreland, Gayle
IR  - Moreland G
FIR - Hamill, Raymond
IR  - Hamill R
FIR - Reddy, Harsha
IR  - Reddy H
FIR - Smuts, Sara
IR  - Smuts S
FIR - Bentley, Andrew
IR  - Bentley A
EDAT- 2022/01/25 06:00
MHDA- 2022/02/15 06:00
PMCR- 2022/07/24
CRDT- 2022/01/24 12:13
PHST- 2022/01/25 06:00 [pubmed]
PHST- 2022/02/15 06:00 [medline]
PHST- 2022/01/24 12:13 [entrez]
PHST- 2022/07/24 00:00 [pmc-release]
AID - 2788505 [pii]
AID - joi220001 [pii]
AID - 10.1001/jama.2022.0028 [doi]
PST - ppublish
SO  - JAMA. 2022 Feb 8;327(6):546-558. doi: 10.1001/jama.2022.0028.

PMID- 26975498
OWN - NLM
STAT- MEDLINE
DCOM- 20160415
LR  - 20220408
IS  - 1538-3598 (Electronic)
IS  - 0098-7484 (Linking)
VI  - 315
IP  - 13
DP  - 2016 Apr 5
TI  - Effect of Postextubation High-Flow Nasal Cannula vs Conventional Oxygen Therapy 
      on Reintubation in Low-Risk Patients: A Randomized Clinical Trial.
PG  - 1354-61
LID - 10.1001/jama.2016.2711 [doi]
AB  - IMPORTANCE: Studies of mechanically ventilated critically ill patients that 
      combine populations that are at high and low risk for reintubation suggest that 
      conditioned high-flow nasal cannula oxygen therapy after extubation improves 
      oxygenation compared with conventional oxygen therapy. However, conclusive data 
      about reintubation are lacking. OBJECTIVE: To determine whether high-flow nasal 
      cannula oxygen therapy is superior to conventional oxygen therapy for preventing 
      reintubation in mechanically ventilated patients at low risk for reintubation. 
      DESIGN, SETTING, AND PARTICIPANTS: Multicenter randomized clinical trial 
      conducted between September 2012 and October 2014 in 7 intensive care units 
      (ICUs) in Spain. Participants were 527 adult critical patients at low risk for 
      reintubation who fulfilled criteria for planned extubation. Low risk for 
      reintubation was defined as younger than 65 years; Acute Physiology and Chronic 
      Health Evaluation II score less than 12 on day of extubation; body mass index 
      less than 30; adequate secretions management; simple weaning; 0 or 1 comorbidity; 
      and absence of heart failure, moderate-to-severe chronic obstructive pulmonary 
      disease, airway patency problems, and prolonged mechanical ventilation. 
      INTERVENTIONS: Patients were randomized to undergo either high-flow or 
      conventional oxygen therapy for 24 hours after extubation. MAIN OUTCOMES AND 
      MEASURES: The primary outcome was reintubation within 72 hours, compared with the 
      Cochran-Mantel-Haenszel χ2 test. Secondary outcomes included postextubation 
      respiratory failure, respiratory infection, sepsis and multiorgan failure, ICU 
      and hospital length of stay and mortality, adverse events, and time to 
      reintubation. RESULTS: Of 527 patients (mean age, 51 years [range, 18-64]; 62% 
      men), 264 received high-flow therapy and 263 conventional oxygen therapy. 
      Reintubation within 72 hours was less common in the high-flow group (13 patients 
      [4.9%] vs 32 [12.2%] in the conventional group; absolute difference, 7.2% [95% 
      CI, 2.5% to 12.2%]; P = .004). Postextubation respiratory failure was less common 
      in the high-flow group (22/264 patients [8.3%] vs 38/263 [14.4%] in the 
      conventional group; absolute difference, 6.1% [95% CI, 0.7% to 11.6%]; P = .03). 
      Time to reintubation was not significantly different between groups (19 hours 
      [interquartile range, 12-28] in the high-flow group vs 15 hours [interquartile 
      range, 9-31] in the conventional group; absolute difference, -4 [95% CI, -54 to 
      46]; P = .66]. No adverse effects were reported. CONCLUSIONS AND RELEVANCE: Among 
      extubated patients at low risk for reintubation, the use of high-flow nasal 
      cannula oxygen compared with conventional oxygen therapy reduced the risk of 
      reintubation within 72 hours. TRIAL REGISTRATION: clinicaltrials.gov Identifier: 
      NCT01191489.
FAU - Hernández, Gonzalo
AU  - Hernández G
AD  - Hospital Virgen de la Salud, Toledo, Spain.
FAU - Vaquero, Concepción
AU  - Vaquero C
AD  - Hospital Universitario Ramón y Cajal, Madrid, Spain.
FAU - González, Paloma
AU  - González P
AD  - Hospital Universitario Infanta Sofia, Madrid, Spain.
FAU - Subira, Carles
AU  - Subira C
AD  - Hospital Sant Joan de Deu-Fundació Althaia, Manresa, Spain.
FAU - Frutos-Vivar, Fernando
AU  - Frutos-Vivar F
AD  - Hospital Universitario de Getafe, Madrid, Spain6CIBER Enfermedades Respiratorias, 
      Instituto de Salud Carlos III, Madrid, Spain.
FAU - Rialp, Gemma
AU  - Rialp G
AD  - Hospital Son Llatzer, Palma de Mallorca, Spain.
FAU - Laborda, Cesar
AU  - Laborda C
AD  - Hospital Universitario Vall d'Hebron, Barcelona, Spain.
FAU - Colinas, Laura
AU  - Colinas L
AD  - Hospital Virgen de la Salud, Toledo, Spain.
FAU - Cuena, Rafael
AU  - Cuena R
AD  - Research Unit, Medical Council, Toledo, Spain.
FAU - Fernández, Rafael
AU  - Fernández R
AD  - Hospital Sant Joan de Deu-Fundació Althaia, Manresa, Spain6CIBER Enfermedades 
      Respiratorias, Instituto de Salud Carlos III, Madrid, Spain10Universitat 
      Internacional de Catalunya, Spain.
LA  - eng
SI  - ClinicalTrials.gov/NCT01191489
PT  - Journal Article
PT  - Multicenter Study
PT  - Randomized Controlled Trial
PL  - United States
TA  - JAMA
JT  - JAMA
JID - 7501160
SB  - IM
CIN - JAMA. 2016 Apr 5;315(13):1340-2. doi: 10.1001/jama.2016.2709. PMID: 26976699
CIN - JAMA. 2016 Aug 2;316(5):543-4. doi: 10.1001/jama.2016.7735. PMID: 27483075
CIN - JAMA. 2016 Aug 2;316(5):544. doi: 10.1001/jama.2016.7738. PMID: 27483078
CIN - J Thorac Dis. 2016 Sep;8(9):E1013-E1016. doi: 10.21037/jtd.2016.08.26. PMID: 
      27747049
CIN - J Thorac Dis. 2016 Oct;8(10):E1296-E1300. doi: 10.21037/jtd.2016.10.86. PMID: 
      27867611
CIN - Am J Respir Crit Care Med. 2017 Mar 1;195(5):682-684. doi: 
      10.1164/rccm.201607-1394RR. PMID: 27911582
MH  - APACHE
MH  - Adult
MH  - Age Factors
MH  - *Airway Extubation/adverse effects
MH  - Body Mass Index
MH  - Critical Illness
MH  - Female
MH  - Humans
MH  - Intensive Care Units
MH  - *Intubation, Intratracheal/adverse effects/statistics & numerical data
MH  - Length of Stay
MH  - Male
MH  - Middle Aged
MH  - Multiple Organ Failure/etiology
MH  - Oxygen Inhalation Therapy/*methods
MH  - *Respiration, Artificial
MH  - Respiratory Insufficiency/etiology
MH  - Respiratory Tract Infections/etiology
MH  - Retreatment
MH  - Time Factors
MH  - Ventilator Weaning
EDAT- 2016/03/16 06:00
MHDA- 2016/04/16 06:00
CRDT- 2016/03/16 06:00
PHST- 2016/03/16 06:00 [entrez]
PHST- 2016/03/16 06:00 [pubmed]
PHST- 2016/04/16 06:00 [medline]
AID - 2503420 [pii]
AID - 10.1001/jama.2016.2711 [doi]
PST - ppublish
SO  - JAMA. 2016 Apr 5;315(13):1354-61. doi: 10.1001/jama.2016.2711.

PMID- 37101272
OWN - NLM
STAT- MEDLINE
DCOM- 20230428
LR  - 20230505
IS  - 1466-609X (Electronic)
IS  - 1364-8535 (Print)
IS  - 1364-8535 (Linking)
VI  - 27
IP  - 1
DP  - 2023 Apr 26
TI  - Early non-invasive ventilation and high-flow nasal oxygen therapy for preventing 
      endotracheal intubation in hypoxemic blunt chest trauma patients: the OptiTHO 
      randomized trial.
PG  - 163
LID - 10.1186/s13054-023-04429-2 [doi]
LID - 163
AB  - BACKGROUND: The benefit-risk ratio of prophylactic non-invasive ventilation (NIV) 
      and high-flow nasal oxygen therapy (HFNC-O(2)) during the early stage of blunt 
      chest trauma remains controversial because of limited data. The main objective of 
      this study was to compare the rate of endotracheal intubation between two NIV 
      strategies in high-risk blunt chest trauma patients. METHODS: The OptiTHO trial 
      was a randomized, open-label, multicenter trial over a two-year period. Every 
      adult patients admitted in intensive care unit within 48 h after a high-risk 
      blunt chest trauma (Thoracic Trauma Severity Score ≥ 8), an estimated 
      PaO(2)/FiO(2) ratio < 300 and no evidence of acute respiratory failure were 
      eligible for study enrollment (Clinical Trial Registration: NCT03943914). The 
      primary objective was to compare the rate of endotracheal intubation for delayed 
      respiratory failure between two NIV strategies: i) a prompt association of 
      HFNC-O(2) and "early" NIV in every patient for at least 48 h with vs. ii) the 
      standard of care associating COT and "late" NIV, indicated in patients with 
      respiratory deterioration and/or PaO(2)/FiO(2) ratio ≤ 200 mmHg. Secondary 
      outcomes were the occurrence of chest trauma-related complications (pulmonary 
      infection, delayed hemothorax or moderate-to-severe ARDS). RESULTS: Study 
      enrollment was stopped for futility after a 2-year study period and randomization 
      of 141 patients. Overall, 11 patients (7.8%) required endotracheal intubation for 
      delayed respiratory failure. The rate of endotracheal intubation was not 
      significantly lower in patients treated with the experimental strategy (7% 
      [5/71]) when compared to the control group (8.6% [6/70]), with an adjusted 
      OR = 0.72 (95%IC: 0.20-2.43), p = 0.60. The occurrence of pulmonary infection, 
      delayed hemothorax or delayed ARDS was not significantly lower in patients 
      treated by the experimental strategy (adjusted OR = 1.99 [95%IC: 0.73-5.89], 
      p = 0.18, 0.85 [95%IC: 0.33-2.20], p = 0.74 and 2.14 [95%IC: 0.36-20.77], 
      p = 0.41, respectively). CONCLUSION: A prompt association of HFNC-O(2) with 
      preventive NIV did not reduce the rate of endotracheal intubation or secondary 
      respiratory complications when compared to COT and late NIV in high-risk blunt 
      chest trauma patients with non-severe hypoxemia and no sign of acute respiratory 
      failure. CLINICAL TRIAL REGISTRATION: NCT03943914, Registered 7 May 2019.
CI  - © 2023. The Author(s).
FAU - Carrié, Cédric
AU  - Carrié C
AD  - Surgical and Trauma Intensive Care Unit, Anesthesiology and Critical Care 
      Department, Hôpital Pellegrin, CHU Bordeaux, Bordeaux University Hospital, Place 
      Amélie Raba Léon, 33076, Bordeaux Cedex, France. cedric.carrie@chu-bordeaux.fr.
FAU - Rieu, Benjamin
AU  - Rieu B
AD  - Anesthesiology and Critical Care Department, Clermont - Ferrand University 
      Hospital, Clermont - Ferrand, France.
FAU - Benard, Antoine
AU  - Benard A
AD  - Pôle de Santé Publique, Service d'information Médicale, Clinical Epidemiology 
      Unit (USMR), CHU Bordeaux, Bordeaux, France.
FAU - Trin, Kilian
AU  - Trin K
AD  - Pôle de Santé Publique, Service d'information Médicale, Clinical Epidemiology 
      Unit (USMR), CHU Bordeaux, Bordeaux, France.
FAU - Petit, Laurent
AU  - Petit L
AD  - Surgical and Trauma Intensive Care Unit, Anesthesiology and Critical Care 
      Department, Hôpital Pellegrin, CHU Bordeaux, Bordeaux University Hospital, Place 
      Amélie Raba Léon, 33076, Bordeaux Cedex, France.
FAU - Massri, Alexandre
AU  - Massri A
AD  - Anesthesiology and Critical Care Department, Pau Hospital, Pau, France.
FAU - Jurcison, Igor
AU  - Jurcison I
AD  - Anesthesiology and Critical Care Department, Beaujon University Hospital, Paris, 
      France.
FAU - Rousseau, Guillaume
AU  - Rousseau G
AD  - Anesthesiology and Critical Care Department, Beaujon University Hospital, Paris, 
      France.
FAU - Tran Van, David
AU  - Tran Van D
AD  - Anesthesiology and Critical Care Department, Robert Picqué Hospital, Bordeaux, 
      France.
FAU - Reynaud Salard, Marie
AU  - Reynaud Salard M
AD  - Anesthesiology and Critical Care Department, Saint Etienne University Hospital, 
      Saint Etienne, France.
FAU - Bourenne, Jeremy
AU  - Bourenne J
AD  - Emergency and Critical Care Department, Hôpital de La Timone, Marseille 
      University Hospital, Marseille, France.
FAU - Levrat, Albrice
AU  - Levrat A
AD  - Anesthesiology and Critical Care Department, Annecy Hospital, Annecy, France.
FAU - Muller, Laurent
AU  - Muller L
AD  - Anesthesiology and Critical Care Department, Nimes University Hospital, Nimes, 
      France.
FAU - Marie, Damien
AU  - Marie D
AD  - Anesthesiology and Critical Care Department, Poitiers University Hospital, 
      Poitiers, France.
FAU - Dahyot-Fizelier, Claire
AU  - Dahyot-Fizelier C
AD  - Anesthesiology and Critical Care Department, Poitiers University Hospital, 
      Poitiers, France.
FAU - Pottecher, Julien
AU  - Pottecher J
AD  - Anesthesiology and Critical Care Department, Strasbourg University Hospital, 
      Strasbourg, France.
FAU - David, Jean-Stéphane
AU  - David JS
AD  - Department of Anesthesia and Intensive Care, Groupe Hospitalier Sud, Hospices 
      Civils de Lyon (HCL), Lyon, France.
AD  - Research On Healthcare Performance (RESHAPE), INSERM U1290, University Claude 
      Bernard Lyon 1, Lyon, France.
FAU - Godet, Thomas
AU  - Godet T
AD  - Anesthesiology and Critical Care Department, Clermont - Ferrand University 
      Hospital, Clermont - Ferrand, France.
FAU - Biais, Matthieu
AU  - Biais M
AD  - Surgical and Trauma Intensive Care Unit, Anesthesiology and Critical Care 
      Department, Hôpital Pellegrin, CHU Bordeaux, Bordeaux University Hospital, Place 
      Amélie Raba Léon, 33076, Bordeaux Cedex, France.
AD  - INSERM U1034, Biology of Cardiovascular Diseases, Bordeaux University, Pessac, 
      France.
LA  - eng
PT  - Journal Article
PT  - Multicenter Study
PT  - Randomized Controlled Trial
DEP - 20230426
PL  - England
TA  - Crit Care
JT  - Critical care (London, England)
JID - 9801902
RN  - S88TT14065 (Oxygen)
SB  - IM
MH  - Adult
MH  - Humans
MH  - Oxygen/therapeutic use
MH  - *Noninvasive Ventilation/adverse effects
MH  - Hemothorax/complications
MH  - *Thoracic Injuries/complications/therapy
MH  - *Wounds, Nonpenetrating/complications/therapy
MH  - Oxygen Inhalation Therapy/adverse effects
MH  - *Respiratory Insufficiency/therapy
MH  - *Respiratory Distress Syndrome/therapy
MH  - Intubation, Intratracheal/adverse effects
MH  - Cannula/adverse effects
PMC - PMC10131545
OTO - NOTNLM
OT  - Chest trauma
OT  - High-flow nasal oxygen therapy
OT  - Intensive care
OT  - Non-invasive ventilation
OT  - Respiratory failure
COIS- The authors have no conflicts of interest to declare.
EDAT- 2023/04/27 00:42
MHDA- 2023/04/28 06:41
PMCR- 2023/04/26
CRDT- 2023/04/26 23:43
PHST- 2023/01/10 00:00 [received]
PHST- 2023/04/04 00:00 [accepted]
PHST- 2023/04/28 06:41 [medline]
PHST- 2023/04/27 00:42 [pubmed]
PHST- 2023/04/26 23:43 [entrez]
PHST- 2023/04/26 00:00 [pmc-release]
AID - 10.1186/s13054-023-04429-2 [pii]
AID - 4429 [pii]
AID - 10.1186/s13054-023-04429-2 [doi]
PST - epublish
SO  - Crit Care. 2023 Apr 26;27(1):163. doi: 10.1186/s13054-023-04429-2.

PMID- 30898520
OWN - NLM
STAT- MEDLINE
DCOM- 20200417
LR  - 20200507
IS  - 2213-2619 (Electronic)
IS  - 2213-2600 (Linking)
VI  - 7
IP  - 4
DP  - 2019 Apr
TI  - Non-invasive ventilation versus high-flow nasal cannula oxygen therapy with 
      apnoeic oxygenation for preoxygenation before intubation of patients with acute 
      hypoxaemic respiratory failure: a randomised, multicentre, open-label trial.
PG  - 303-312
LID - S2213-2600(19)30048-7 [pii]
LID - 10.1016/S2213-2600(19)30048-7 [doi]
AB  - BACKGROUND: Non-invasive ventilation has never been compared with high-flow 
      oxygen to determine whether it reduces the risk of severe hypoxaemia during 
      intubation. We aimed to determine if preoxygenation with non-invasive ventilation 
      was more efficient than high-flow oxygen in reducing the risk of severe 
      hypoxaemia during intubation. METHODS: The FLORALI-2 multicentre, open-label 
      trial was done in 28 intensive care units in France. Adult patients undergoing 
      tracheal intubation for acute hypoxaemic respiratory failure (a partial pressure 
      of arterial oxygen [PaO(2)] to fraction of inspired oxygen [FiO(2)] ratio of ≤300 
      mm Hg) were randomly assigned (1:1; block size, four participants) to 
      non-invasive ventilation or high-flow oxygen during preoxygenation, with 
      stratification by PaO(2)/FiO(2) ratio (≤200 mm Hg vs >200 mm Hg). Key exclusion 
      criteria were intubation for cardiac arrest, altered consciousness (defined as a 
      Glasgow coma score of less than eight points), other contraindications to 
      non-invasive ventilation (recent laryngeal, oesophageal, or gastric surgery, and 
      substantial facial fractures), pulse oximetry not available, pregnant or 
      breastfeeding women, and refusal to participate. The primary outcome was the 
      occurrence of severe hypoxaemia (pulse oximetry <80%) during the procedure, 
      assessed in the intention-to-treat population. This trial is registered with 
      ClinicalTrials.gov, number NCT02668458. FINDINGS: Between April 15, 2016, and Jan 
      8, 2017, 2079 patients were intubated in the 28 participating units, and 322 were 
      enrolled. We excluded five patients with no recorded data, two who withdrew 
      consent or were under legal protection, one who was not intubated, and one who 
      had a cardiac arrest. Of the 313 patients included in the intention-to-treat 
      analysis, 142 were assigned to non-invasive ventilation and 171 to high-flow 
      oxygen therapy. Severe hypoxaemia occurred in 33 (23%) of 142 patients after 
      preoxygenation with non-invasive ventilation and 47 (27%) of 171 with high-flow 
      oxygen (absolute difference -4·2%, 95% CI -13·7 to 5·5; p=0·39). In the 242 
      patients with moderate-to-severe hypoxaemia (PaO(2)/FiO(2) ≤200 mm Hg), severe 
      hypoxaemia occurred less frequently after preoxygenation with non-invasive 
      ventilation than with high-flow oxygen (28 [24%] of 117 patients vs 44 [35%] of 
      125; adjusted odds ratio 0·56, 0·32 to 0·99, p=0·0459). Serious adverse events 
      did not differ between treatment groups, with the most common immediate 
      complications being systolic arterial hypotension (70 [49%] patients in the 
      non-invasive ventilation group vs 86 [50%] patients in the high-flow oxygen 
      group) and chest infiltrate on x-ray (28 [20%] vs 33 [19%]), and the most common 
      late complications being death at day 28 (53 [37%] vs 58 [34%]) and 
      ventilator-associated pneumonia during ICU stay (31 [22%] vs 35 [20%]). 
      INTERPRETATION: In patients with acute hypoxaemic respiratory failure, 
      preoxygenation with non-invasive ventilation or high-flow oxygen therapy did not 
      change the risk of severe hypoxaemia. Future research should explore the effect 
      of preoxygenation method in patients with moderate-to-severe hypoxaemia at 
      baseline. FUNDING: French Ministry of Health.
CI  - Copyright © 2019 Elsevier Ltd. All rights reserved.
FAU - Frat, Jean-Pierre
AU  - Frat JP
AD  - CHU de Poitiers, Médecine Intensive Réanimation, Poitiers, France; équipe 5 
      ALIVE, INSERM, CIC-1402, Poitiers, France; Faculté de Médecine et de Pharmacie de 
      Poitiers, Université de Poitiers, Poitiers, France. Electronic address: 
      jean-pierre.frat@chu-poitiers.fr.
FAU - Ricard, Jean-Damien
AU  - Ricard JD
AD  - Assistance Publique des Hôpitaux de Paris, Hôpital Louis Mourier, Service de 
      Réanimation Médico-Chirurgicale, Colombes, France; Université Paris Diderot, UMR 
      IAME 1137, Sorbonne Paris Cité, Paris, France.
FAU - Quenot, Jean-Pierre
AU  - Quenot JP
AD  - CHU Dijon Bourgogne, Service de Médecine Intensive Réanimation, Dijon, France; 
      Université Bourgogne Franche-Comté Lipness Team, UMR 1231 et INSERM CIC 1432 
      Epidémiologie Clinique, Dijon, France.
FAU - Pichon, Nicolas
AU  - Pichon N
AD  - CHU Dupuytren, Réanimation Polyvalente, Limoges, France.
FAU - Demoule, Alexandre
AU  - Demoule A
AD  - Assistance Publique-Hôpitaux de Paris, Groupe Hospitalier Pitié-Salpêtrière 
      Charles Foix, Service de Pneumologie et Réanimation Médicale du Département R3S, 
      Paris, France; Sorbonne Université, INSERM, UMRS1158 Neurophysiologie 
      Respiratoire Expérimentale et Clinique, Paris, France.
FAU - Forel, Jean-Marie
AU  - Forel JM
AD  - Réanimation des Détresses Respiratoires et Infections Sévères, Hôpital 
      Nord-Assistance Publique-Hôpitaux de Marseille, Marseille, France; Aix-Marseille 
      Université, Marseille, France.
FAU - Mira, Jean-Paul
AU  - Mira JP
AD  - Assistance Publique des Hôpitaux de Paris, Groupe Hospitalier Universitaire de 
      Paris Centre, Hôpital Cochin, Réanimation Médicale, Paris, France; Faculté de 
      Médecine, Université Paris Descartes, Paris, France.
FAU - Coudroy, Rémi
AU  - Coudroy R
AD  - CHU de Poitiers, Médecine Intensive Réanimation, Poitiers, France; équipe 5 
      ALIVE, INSERM, CIC-1402, Poitiers, France; Faculté de Médecine et de Pharmacie de 
      Poitiers, Université de Poitiers, Poitiers, France.
FAU - Berquier, Guillaume
AU  - Berquier G
AD  - Assistance Publique des Hôpitaux de Paris, Hôpital Louis Mourier, Service de 
      Réanimation Médico-Chirurgicale, Colombes, France; Université Paris Diderot, UMR 
      IAME 1137, Sorbonne Paris Cité, Paris, France.
FAU - Voisin, Benoit
AU  - Voisin B
AD  - CHRU de Lille, Centre de Réanimation, Lille, France.
FAU - Colin, Gwenhaël
AU  - Colin G
AD  - Centre Hospitalier Départemental de La Roche sur Yon, Service de Réanimation 
      Polyvalente, La Roche sur Yon, France.
FAU - Pons, Bertrand
AU  - Pons B
AD  - Service de Réanimation, CHU Point-à-Pitre, Pointe-à-Pitre, Guadeloupe, France.
FAU - Danin, Pierre Eric
AU  - Danin PE
AD  - Réanimation Chirurgicale, CHU de Nice, Nice, France; INSERM U1065, Team 8, C3M, 
      Nice, France.
FAU - Devaquet, Jérome
AU  - Devaquet J
AD  - Hôpital Foch, Réanimation Polyvalente, Suresnes, France.
FAU - Prat, Gwenael
AU  - Prat G
AD  - CHU de la Cavale Blanche, Service de Réanimation Médicale, Brest, France.
FAU - Clere-Jehl, Raphaël
AU  - Clere-Jehl R
AD  - Service de Réanimation, Nouvel Hôpital Civil, Strasbourg, France; Université de 
      Strasbourg, Faculté de Médecine, Hôpitaux Universitaires de Strasbourg, 
      Strasbourg, France.
FAU - Petitpas, Franck
AU  - Petitpas F
AD  - CHU Poitiers, Réanimation Chirurgicale, Poitiers, France.
FAU - Vivier, Emmanuel
AU  - Vivier E
AD  - Centre Hospitalier Saint Joseph-Saint Luc, Service de Réanimation Polyvalente, 
      Lyon, France.
FAU - Razazi, Keyvan
AU  - Razazi K
AD  - Assistance Publique des Hôpitaux de Paris, CHU Henri Mondor, DHU A-TVB, Service 
      de Réanimation Médicale, Créteil, France; Université Paris Est Créteil, Faculté 
      de Médecine de Créteil, Groupe de Recherche Clinique CARMAS, Créteil, France; 
      INSERM, Unité UMR 955, IMRB, Créteil France.
FAU - Nay, Mai-Anh
AU  - Nay MA
AD  - Centre Hospitalier Régional d'Orléans, Service de Médecine Intensive réanimation, 
      Orléans, France.
FAU - Souday, Vincent
AU  - Souday V
AD  - CHU Angers, Service de Réanimation Médicale et Médecine Hyperbare, Angers, 
      France.
FAU - Dellamonica, Jean
AU  - Dellamonica J
AD  - CHU Nice, Service de Médecine Intensive et Réanimation, Nice, France.
FAU - Argaud, Laurent
AU  - Argaud L
AD  - Hospices Civils de Lyon, Groupement Hospitalier Universitaire Edouard Herriot, 
      Service de Réanimation Médicale, Lyon, France.
FAU - Ehrmann, Stephan
AU  - Ehrmann S
AD  - CHRU de Tours, Médecine Intensive Réanimation, Tours, France; Université de 
      Tours, Centre d'Etudes des Pathologies Respiratoires, INSERM U1100, Tours, 
      France.
FAU - Gibelin, Aude
AU  - Gibelin A
AD  - Assistance Publique des Hôpitaux de Paris, Hôpital Tenon, Service de Réanimation, 
      pneumologique, Paris, France.
FAU - Girault, Christophe
AU  - Girault C
AD  - Normandie Univ, UNIROUEN, Department of Medical Intensive Care, Charles Nicolle 
      University, Rouen, France; CHU de Rouen, Rouen, France; EA3830-GRHV, Institute 
      for Research and Innovation in Biomedicine, Rouen University, Rouen, France.
FAU - Andreu, Pascal
AU  - Andreu P
AD  - CHU Dijon Bourgogne, Service de Médecine Intensive Réanimation, Dijon, France.
FAU - Vignon, Philippe
AU  - Vignon P
AD  - CHU Dupuytren, Réanimation Polyvalente, Limoges, France; Clinical Investigation 
      Centre INSERM 1435, Limoges, France.
FAU - Dangers, Laurence
AU  - Dangers L
AD  - Assistance Publique-Hôpitaux de Paris, Groupe Hospitalier Pitié-Salpêtrière 
      Charles Foix, Service de Pneumologie et Réanimation Médicale du Département R3S, 
      Paris, France.
FAU - Ragot, Stéphanie
AU  - Ragot S
AD  - Biostatistics, INSERM, CIC-1402, Poitiers, France; Faculté de Médecine et de 
      Pharmacie de Poitiers, Université de Poitiers, Poitiers, France.
FAU - Thille, Arnaud W
AU  - Thille AW
AD  - CHU de Poitiers, Médecine Intensive Réanimation, Poitiers, France; équipe 5 
      ALIVE, INSERM, CIC-1402, Poitiers, France; Faculté de Médecine et de Pharmacie de 
      Poitiers, Université de Poitiers, Poitiers, France.
CN  - FLORALI-2 study group
CN  - REVA network
LA  - eng
SI  - ClinicalTrials.gov/NCT02668458
PT  - Comparative Study
PT  - Journal Article
PT  - Multicenter Study
PT  - Randomized Controlled Trial
PT  - Research Support, Non-U.S. Gov't
DEP - 20190318
PL  - England
TA  - Lancet Respir Med
JT  - The Lancet. Respiratory medicine
JID - 101605555
SB  - IM
CIN - Lancet Respir Med. 2019 Apr;7(4):284-285. doi: 10.1016/S2213-2600(19)30054-2. 
      PMID: 30898521
CIN - Lancet Respir Med. 2019 Jun;7(6):e17. doi: 10.1016/S2213-2600(19)30146-8. PMID: 
      31122733
CIN - Lancet Respir Med. 2019 Jun;7(6):e18. doi: 10.1016/S2213-2600(19)30147-X. PMID: 
      31122734
MH  - Acute Disease
MH  - Catheterization
MH  - Female
MH  - Humans
MH  - Hypoxia/etiology/prevention & control
MH  - Intubation, Intratracheal
MH  - Male
MH  - Middle Aged
MH  - *Noninvasive Ventilation/methods
MH  - Nose
MH  - Oximetry
MH  - *Oxygen Inhalation Therapy/methods
MH  - Respiration, Artificial/methods
MH  - Respiratory Insufficiency/*therapy
FIR - Chatellier, Delphine
IR  - Chatellier D
FIR - Boissier, Florence
IR  - Boissier F
FIR - Veinstein, Anne
IR  - Veinstein A
FIR - Robert, René
IR  - Robert R
FIR - Deletage-Métreau, Céline
IR  - Deletage-Métreau C
FIR - Olivry, Morgane
IR  - Olivry M
FIR - Dahyot-Fizelier, Claire
IR  - Dahyot-Fizelier C
FIR - Dargent, Auguste
IR  - Dargent A
FIR - Large, Audrey
IR  - Large A
FIR - Begot, Emmanuelle
IR  - Begot E
FIR - Mancia, Claire
IR  - Mancia C
FIR - Decavele, Maxence
IR  - Decavele M
FIR - Dres, Martin
IR  - Dres M
FIR - Lehingue, Samuel
IR  - Lehingue S
FIR - Papazian, Laurent
IR  - Papazian L
FIR - Paul, Marine
IR  - Paul M
FIR - Marin, Nathalie
IR  - Marin N
FIR - Le Meur, Matthieu
IR  - Le Meur M
FIR - Laissy, Mohammed
IR  - Laissy M
FIR - Rouzé, Anaita
IR  - Rouzé A
FIR - Nseir, Saad
IR  - Nseir S
FIR - Henry-Lagarrigue, Matthieu
IR  - Henry-Lagarrigue M
FIR - Yehia, Aihem
IR  - Yehia A
FIR - Martino, Frédéric
IR  - Martino F
FIR - Cerf, Charles
IR  - Cerf C
FIR - Bailly, Pierre
IR  - Bailly P
FIR - Helms, Julie
IR  - Helms J
FIR - Putegnat, Jean Baptiste
IR  - Putegnat JB
FIR - Mekontso-Dessap, Armand
IR  - Mekontso-Dessap A
FIR - Boulain, Thierry
IR  - Boulain T
FIR - Asfar, Pierre
IR  - Asfar P
FIR - Cabasson, Séverin
IR  - Cabasson S
FIR - Wallet, Florent
IR  - Wallet F
FIR - Klouche, Kada
IR  - Klouche K
FIR - Bellec, Frédéric
IR  - Bellec F
FIR - Chatellier, Delphine
IR  - Chatellier D
FIR - Boissier, Florence
IR  - Boissier F
FIR - Veinstein, Anne
IR  - Veinstein A
FIR - Robert, René
IR  - Robert R
FIR - Deletage-Métreau, Céline
IR  - Deletage-Métreau C
FIR - Olivry, Morgane
IR  - Olivry M
FIR - Decavele, Maxence
IR  - Decavele M
FIR - Dres, Martin
IR  - Dres M
FIR - Lehingue, Samuel
IR  - Lehingue S
FIR - Papazian, Laurent
IR  - Papazian L
FIR - Le Meur, Matthieu
IR  - Le Meur M
FIR - Laissy, Mohammed
IR  - Laissy M
FIR - Rouzé, Anaita
IR  - Rouzé A
FIR - Nseir, Saad
IR  - Nseir S
FIR - Henry-Lagarrigue, Matthieu
IR  - Henry-Lagarrigue M
FIR - Yehia, Aihem
IR  - Yehia A
FIR - Cerf, Charles
IR  - Cerf C
FIR - Mekontso-Dessap, Armand
IR  - Mekontso-Dessap A
FIR - Boulain, Thierry
IR  - Boulain T
FIR - Asfar, Pierre
IR  - Asfar P
EDAT- 2019/03/23 06:00
MHDA- 2020/04/18 06:00
CRDT- 2019/03/23 06:00
PHST- 2018/10/31 00:00 [received]
PHST- 2018/12/14 00:00 [revised]
PHST- 2018/12/19 00:00 [accepted]
PHST- 2019/03/23 06:00 [pubmed]
PHST- 2020/04/18 06:00 [medline]
PHST- 2019/03/23 06:00 [entrez]
AID - S2213-2600(19)30048-7 [pii]
AID - 10.1016/S2213-2600(19)30048-7 [doi]
PST - ppublish
SO  - Lancet Respir Med. 2019 Apr;7(4):303-312. doi: 10.1016/S2213-2600(19)30048-7. 
      Epub 2019 Mar 18.

PMID- 33764378
OWN - NLM
STAT- MEDLINE
DCOM- 20210511
LR  - 20220131
IS  - 1538-3598 (Electronic)
IS  - 0098-7484 (Print)
IS  - 0098-7484 (Linking)
VI  - 325
IP  - 17
DP  - 2021 May 4
TI  - Effect of Helmet Noninvasive Ventilation vs High-Flow Nasal Oxygen on Days Free 
      of Respiratory Support in Patients With COVID-19 and Moderate to Severe Hypoxemic 
      Respiratory Failure: The HENIVOT Randomized Clinical Trial.
PG  - 1731-1743
LID - 10.1001/jama.2021.4682 [doi]
AB  - IMPORTANCE: High-flow nasal oxygen is recommended as initial treatment for acute 
      hypoxemic respiratory failure and is widely applied in patients with COVID-19. 
      OBJECTIVE: To assess whether helmet noninvasive ventilation can increase the days 
      free of respiratory support in patients with COVID-19 compared with high-flow 
      nasal oxygen alone. DESIGN, SETTING, AND PARTICIPANTS: Multicenter randomized 
      clinical trial in 4 intensive care units (ICUs) in Italy between October and 
      December 2020, end of follow-up February 11, 2021, including 109 patients with 
      COVID-19 and moderate to severe hypoxemic respiratory failure (ratio of partial 
      pressure of arterial oxygen to fraction of inspired oxygen ≤200). INTERVENTIONS: 
      Participants were randomly assigned to receive continuous treatment with helmet 
      noninvasive ventilation (positive end-expiratory pressure, 10-12 cm H2O; pressure 
      support, 10-12 cm H2O) for at least 48 hours eventually followed by high-flow 
      nasal oxygen (n = 54) or high-flow oxygen alone (60 L/min) (n = 55). MAIN 
      OUTCOMES AND MEASURES: The primary outcome was the number of days free of 
      respiratory support within 28 days after enrollment. Secondary outcomes included 
      the proportion of patients who required endotracheal intubation within 28 days 
      from study enrollment, the number of days free of invasive mechanical ventilation 
      at day 28, the number of days free of invasive mechanical ventilation at day 60, 
      in-ICU mortality, in-hospital mortality, 28-day mortality, 60-day mortality, ICU 
      length of stay, and hospital length of stay. RESULTS: Among 110 patients who were 
      randomized, 109 (99%) completed the trial (median age, 65 years [interquartile 
      range {IQR}, 55-70]; 21 women [19%]). The median days free of respiratory support 
      within 28 days after randomization were 20 (IQR, 0-25) in the helmet group and 18 
      (IQR, 0-22) in the high-flow nasal oxygen group, a difference that was not 
      statistically significant (mean difference, 2 days [95% CI, -2 to 6]; P = .26). 
      Of 9 prespecified secondary outcomes reported, 7 showed no significant 
      difference. The rate of endotracheal intubation was significantly lower in the 
      helmet group than in the high-flow nasal oxygen group (30% vs 51%; difference, 
      -21% [95% CI, -38% to -3%]; P = .03). The median number of days free of invasive 
      mechanical ventilation within 28 days was significantly higher in the helmet 
      group than in the high-flow nasal oxygen group (28 [IQR, 13-28] vs 25 [IQR 4-28]; 
      mean difference, 3 days [95% CI, 0-7]; P = .04). The rate of in-hospital 
      mortality was 24% in the helmet group and 25% in the high-flow nasal oxygen group 
      (absolute difference, -1% [95% CI, -17% to 15%]; P > .99). CONCLUSIONS AND 
      RELEVANCE: Among patients with COVID-19 and moderate to severe hypoxemia, 
      treatment with helmet noninvasive ventilation, compared with high-flow nasal 
      oxygen, resulted in no significant difference in the number of days free of 
      respiratory support within 28 days. Further research is warranted to determine 
      effects on other outcomes, including the need for endotracheal intubation. TRIAL 
      REGISTRATION: ClinicalTrials.gov Identifier: NCT04502576.
FAU - Grieco, Domenico Luca
AU  - Grieco DL
AD  - Department of Emergency, Intensive Care Medicine and Anesthesia, Fondazione 
      Policlinico Universitario AGemelli IRCCS, Rome, Italy.
AD  - Istituto di Anestesiologia e Rianimazione, Università Cattolica del Sacro Cuore, 
      Rome, Italy.
FAU - Menga, Luca S
AU  - Menga LS
AD  - Department of Emergency, Intensive Care Medicine and Anesthesia, Fondazione 
      Policlinico Universitario AGemelli IRCCS, Rome, Italy.
AD  - Istituto di Anestesiologia e Rianimazione, Università Cattolica del Sacro Cuore, 
      Rome, Italy.
FAU - Cesarano, Melania
AU  - Cesarano M
AD  - Department of Emergency, Intensive Care Medicine and Anesthesia, Fondazione 
      Policlinico Universitario AGemelli IRCCS, Rome, Italy.
AD  - Istituto di Anestesiologia e Rianimazione, Università Cattolica del Sacro Cuore, 
      Rome, Italy.
FAU - Rosà, Tommaso
AU  - Rosà T
AD  - Istituto di Anestesiologia e Rianimazione, Università Cattolica del Sacro Cuore, 
      Rome, Italy.
FAU - Spadaro, Savino
AU  - Spadaro S
AD  - Department of Morphology, Surgery, and Experimental Medicine, Azienda 
      Ospedaliera-Universitaria Arcispedale Sant'Anna, University of Ferrara, Ferrara, 
      Italy.
FAU - Bitondo, Maria Maddalena
AU  - Bitondo MM
AD  - Department of Anaesthesia and Intensive Care, Infermi Hospital, Rimini, Italy.
FAU - Montomoli, Jonathan
AU  - Montomoli J
AD  - Department of Anaesthesia and Intensive Care, Infermi Hospital, Rimini, Italy.
FAU - Falò, Giulia
AU  - Falò G
AD  - Department of Morphology, Surgery, and Experimental Medicine, Azienda 
      Ospedaliera-Universitaria Arcispedale Sant'Anna, University of Ferrara, Ferrara, 
      Italy.
FAU - Tonetti, Tommaso
AU  - Tonetti T
AD  - Dipartimento di Scienze Mediche e Chirurgiche, Anesthesia and Intensive Care 
      Medicine, Policlinico di Sant'Orsola, Alma Mater Studiorum-Università di Bologna, 
      Bologna, Italy.
FAU - Cutuli, Salvatore L
AU  - Cutuli SL
AD  - Department of Emergency, Intensive Care Medicine and Anesthesia, Fondazione 
      Policlinico Universitario AGemelli IRCCS, Rome, Italy.
AD  - Istituto di Anestesiologia e Rianimazione, Università Cattolica del Sacro Cuore, 
      Rome, Italy.
FAU - Pintaudi, Gabriele
AU  - Pintaudi G
AD  - Department of Emergency, Intensive Care Medicine and Anesthesia, Fondazione 
      Policlinico Universitario AGemelli IRCCS, Rome, Italy.
AD  - Istituto di Anestesiologia e Rianimazione, Università Cattolica del Sacro Cuore, 
      Rome, Italy.
FAU - Tanzarella, Eloisa S
AU  - Tanzarella ES
AD  - Department of Emergency, Intensive Care Medicine and Anesthesia, Fondazione 
      Policlinico Universitario AGemelli IRCCS, Rome, Italy.
AD  - Istituto di Anestesiologia e Rianimazione, Università Cattolica del Sacro Cuore, 
      Rome, Italy.
FAU - Piervincenzi, Edoardo
AU  - Piervincenzi E
AD  - Department of Emergency, Intensive Care Medicine and Anesthesia, Fondazione 
      Policlinico Universitario AGemelli IRCCS, Rome, Italy.
AD  - Istituto di Anestesiologia e Rianimazione, Università Cattolica del Sacro Cuore, 
      Rome, Italy.
FAU - Bongiovanni, Filippo
AU  - Bongiovanni F
AD  - Department of Emergency, Intensive Care Medicine and Anesthesia, Fondazione 
      Policlinico Universitario AGemelli IRCCS, Rome, Italy.
AD  - Istituto di Anestesiologia e Rianimazione, Università Cattolica del Sacro Cuore, 
      Rome, Italy.
FAU - Dell'Anna, Antonio M
AU  - Dell'Anna AM
AD  - Department of Emergency, Intensive Care Medicine and Anesthesia, Fondazione 
      Policlinico Universitario AGemelli IRCCS, Rome, Italy.
AD  - Istituto di Anestesiologia e Rianimazione, Università Cattolica del Sacro Cuore, 
      Rome, Italy.
FAU - Delle Cese, Luca
AU  - Delle Cese L
AD  - Department of Emergency, Intensive Care Medicine and Anesthesia, Fondazione 
      Policlinico Universitario AGemelli IRCCS, Rome, Italy.
AD  - Istituto di Anestesiologia e Rianimazione, Università Cattolica del Sacro Cuore, 
      Rome, Italy.
FAU - Berardi, Cecilia
AU  - Berardi C
AD  - Department of Emergency, Intensive Care Medicine and Anesthesia, Fondazione 
      Policlinico Universitario AGemelli IRCCS, Rome, Italy.
AD  - Istituto di Anestesiologia e Rianimazione, Università Cattolica del Sacro Cuore, 
      Rome, Italy.
FAU - Carelli, Simone
AU  - Carelli S
AD  - Department of Emergency, Intensive Care Medicine and Anesthesia, Fondazione 
      Policlinico Universitario AGemelli IRCCS, Rome, Italy.
AD  - Istituto di Anestesiologia e Rianimazione, Università Cattolica del Sacro Cuore, 
      Rome, Italy.
FAU - Bocci, Maria Grazia
AU  - Bocci MG
AD  - Department of Emergency, Intensive Care Medicine and Anesthesia, Fondazione 
      Policlinico Universitario AGemelli IRCCS, Rome, Italy.
AD  - Istituto di Anestesiologia e Rianimazione, Università Cattolica del Sacro Cuore, 
      Rome, Italy.
FAU - Montini, Luca
AU  - Montini L
AD  - Department of Emergency, Intensive Care Medicine and Anesthesia, Fondazione 
      Policlinico Universitario AGemelli IRCCS, Rome, Italy.
AD  - Istituto di Anestesiologia e Rianimazione, Università Cattolica del Sacro Cuore, 
      Rome, Italy.
FAU - Bello, Giuseppe
AU  - Bello G
AD  - Department of Emergency, Intensive Care Medicine and Anesthesia, Fondazione 
      Policlinico Universitario AGemelli IRCCS, Rome, Italy.
AD  - Istituto di Anestesiologia e Rianimazione, Università Cattolica del Sacro Cuore, 
      Rome, Italy.
FAU - Natalini, Daniele
AU  - Natalini D
AD  - Department of Emergency, Intensive Care Medicine and Anesthesia, Fondazione 
      Policlinico Universitario AGemelli IRCCS, Rome, Italy.
AD  - Istituto di Anestesiologia e Rianimazione, Università Cattolica del Sacro Cuore, 
      Rome, Italy.
FAU - De Pascale, Gennaro
AU  - De Pascale G
AD  - Department of Emergency, Intensive Care Medicine and Anesthesia, Fondazione 
      Policlinico Universitario AGemelli IRCCS, Rome, Italy.
AD  - Istituto di Anestesiologia e Rianimazione, Università Cattolica del Sacro Cuore, 
      Rome, Italy.
FAU - Velardo, Matteo
AU  - Velardo M
AD  - European School of Obstetric Anesthesia, EESOA Simulation Center, Rome, Italy.
FAU - Volta, Carlo Alberto
AU  - Volta CA
AD  - Department of Morphology, Surgery, and Experimental Medicine, Azienda 
      Ospedaliera-Universitaria Arcispedale Sant'Anna, University of Ferrara, Ferrara, 
      Italy.
FAU - Ranieri, V Marco
AU  - Ranieri VM
AD  - Dipartimento di Scienze Mediche e Chirurgiche, Anesthesia and Intensive Care 
      Medicine, Policlinico di Sant'Orsola, Alma Mater Studiorum-Università di Bologna, 
      Bologna, Italy.
FAU - Conti, Giorgio
AU  - Conti G
AD  - Department of Emergency, Intensive Care Medicine and Anesthesia, Fondazione 
      Policlinico Universitario AGemelli IRCCS, Rome, Italy.
AD  - Istituto di Anestesiologia e Rianimazione, Università Cattolica del Sacro Cuore, 
      Rome, Italy.
FAU - Maggiore, Salvatore Maurizio
AU  - Maggiore SM
AD  - University Department of Innovative Technologies in Medicine and Dentistry, 
      Gabriele d'Annunzio University of Chieti-Pescara, Chieti, Italy.
AD  - Department of Anesthesiology, Critical Care Medicine, and Emergency, SS 
      Annunziata Hospital, Chieti, Italy.
FAU - Antonelli, Massimo
AU  - Antonelli M
AD  - Department of Emergency, Intensive Care Medicine and Anesthesia, Fondazione 
      Policlinico Universitario AGemelli IRCCS, Rome, Italy.
AD  - Istituto di Anestesiologia e Rianimazione, Università Cattolica del Sacro Cuore, 
      Rome, Italy.
CN  - COVID-ICU Gemelli Study Group
LA  - eng
SI  - ClinicalTrials.gov/NCT04502576
PT  - Comparative Study
PT  - Journal Article
PT  - Multicenter Study
PT  - Randomized Controlled Trial
PT  - Research Support, Non-U.S. Gov't
PL  - United States
TA  - JAMA
JT  - JAMA
JID - 7501160
SB  - IM
CIN - JAMA. 2021 May 4;325(17):1723-1725. doi: 10.1001/jama.2021.4975. PMID: 33764370
CIN - Anaesthesist. 2021 Nov;70(11):967-976. doi: 10.1007/s00101-021-00979-8. PMID: 
      34613457
MH  - Aged
MH  - COVID-19/*complications/mortality/therapy
MH  - Female
MH  - Hospital Mortality
MH  - Humans
MH  - Hypoxia/etiology
MH  - Intubation, Intratracheal/*statistics & numerical data
MH  - Male
MH  - Middle Aged
MH  - Noninvasive Ventilation/*instrumentation/methods
MH  - Oxygen Inhalation Therapy/*methods
MH  - Respiratory Insufficiency/etiology/*therapy
MH  - Treatment Failure
PMC - PMC7995134
COIS- Conflict of Interest Disclosures: Dr Grieco reported receiving grants from the 
      Italian Society of Anesthesia, Analgesia, and Intensive Care Medicine during the 
      conduct of the study and grants from the European Society of Intensive Care 
      Medicine and GE Healthcare and travel expenses from Maquet, Getinge, and Air 
      Liquide outside the submitted work. Dr Montomoli reported receiving personal fees 
      from Active Medica BV outside the submitted work. Dr Conti reported receiving 
      payments for lectures from Chiesi Pharmaceuticals SpA. Dr Maggiore reported 
      serving as the principal investigator of the RINO trial (ClinicalTrials.gov 
      NCT02107183), which was supported by Fisher and Paykel Healthcare through an 
      institutional grant, and receiving personal fees from Draeger Medical and GE 
      Healthcare outside the submitted work. Dr Antonelli reported receiving personal 
      fees from Maquet, Chiesi, and Air Liquide and grants from GE Healthcare outside 
      the submitted work. No other disclosures were reported.
FIR - Anzellotti, Gian Marco
IR  - Anzellotti GM
FIR - Cascarano, Laura
IR  - Cascarano L
FIR - Ceccaroni, Francesca
IR  - Ceccaroni F
FIR - De Santis, Paolo
IR  - De Santis P
FIR - Di Muro, Mariangela
IR  - Di Muro M
FIR - Durante, Miriana
IR  - Durante M
FIR - Filetici, Nicoletta
IR  - Filetici N
FIR - Gennenzi, Veronica
IR  - Gennenzi V
FIR - Gullì, Antonio
IR  - Gullì A
FIR - Lombardi, Gianmarco
IR  - Lombardi G
FIR - Maccaglia, Alessio
IR  - Maccaglia A
FIR - Maviglia, Riccardo
IR  - Maviglia R
FIR - Mele, Alessandro
IR  - Mele A
FIR - Mercurio, Giovanna
IR  - Mercurio G
FIR - Michi, Teresa
IR  - Michi T
FIR - Morena, Tony C
IR  - Morena TC
FIR - Murdolo, Martina
IR  - Murdolo M
FIR - Pennisi, Mariano Alberto
IR  - Pennisi MA
FIR - Postorino, Stefania
IR  - Postorino S
FIR - Potalivo, Antonella
IR  - Potalivo A
FIR - Pozzana, Francesca
IR  - Pozzana F
FIR - Rubino, Carlotta
IR  - Rubino C
FIR - Savino, Martina
IR  - Savino M
FIR - Scarascia, Roberta
IR  - Scarascia R
FIR - Scavone, Angela
IR  - Scavone A
FIR - Settanni, Donatella
IR  - Settanni D
FIR - Silva, Serena
IR  - Silva S
FIR - Torrini, Flavia
IR  - Torrini F
FIR - Vargas, Joel
IR  - Vargas J
FIR - Zaccone, Carmelina
IR  - Zaccone C
EDAT- 2021/03/26 06:00
MHDA- 2021/05/12 06:00
PMCR- 2021/09/25
CRDT- 2021/03/25 12:49
PHST- 2021/03/26 06:00 [pubmed]
PHST- 2021/05/12 06:00 [medline]
PHST- 2021/03/25 12:49 [entrez]
PHST- 2021/09/25 00:00 [pmc-release]
AID - 2778088 [pii]
AID - joi210034 [pii]
AID - 10.1001/jama.2021.4682 [doi]
PST - ppublish
SO  - JAMA. 2021 May 4;325(17):1731-1743. doi: 10.1001/jama.2021.4682.

PMID- 35849787
OWN - NLM
STAT- MEDLINE
DCOM- 20221216
LR  - 20230322
IS  - 1535-4970 (Electronic)
IS  - 1073-449X (Linking)
VI  - 206
IP  - 12
DP  - 2022 Dec 15
TI  - High-Flow Versus VenturiMask Oxygen Therapy to Prevent Reintubation in Hypoxemic 
      Patients after Extubation: A Multicenter Randomized Clinical Trial.
PG  - 1452-1462
LID - 10.1164/rccm.202201-0065OC [doi]
AB  - Rationale: When compared with VenturiMask after extubation, high-flow nasal 
      oxygen provides physiological advantages. Objectives: To establish whether 
      high-flow oxygen prevents endotracheal reintubation in hypoxemic patients after 
      extubation, compared with VenturiMask. Methods: In this multicenter randomized 
      trial, 494 patients exhibiting Pa(O(2)):Fi(O(2)) ratio ⩽ 300 mm Hg after 
      extubation were randomly assigned to receive high-flow or VenturiMask oxygen, 
      with the possibility to apply rescue noninvasive ventilation before reintubation. 
      High-flow use in the VenturiMask group was not permitted. Measurements and Main 
      Results: The primary outcome was the rate of reintubation within 72 hours 
      according to predefined criteria, which were validated a posteriori by an 
      independent adjudication committee. Main secondary outcomes included reintubation 
      rate at 28 days and the need for rescue noninvasive ventilation according to 
      predefined criteria. After intubation criteria validation (n = 492 patients), 32 
      patients (13%) in the high-flow group and 27 patients (11%) in the VenturiMask 
      group required reintubation at 72 hours (unadjusted odds ratio, 1.26 [95% 
      confidence interval (CI), 0.70-2.26]; P = 0.49). At 28 days, the rate of 
      reintubation was 21% in the high-flow group and 23% in the VenturiMask group 
      (adjusted hazard ratio, 0.89 [95% CI, 0.60-1.31]; P = 0.55). The need for rescue 
      noninvasive ventilation was significantly lower in the high-flow group than in 
      the VenturiMask group: at 72 hours, 8% versus 17% (adjusted hazard ratio, 0.39 
      [95% CI, 0.22-0.71]; P = 0.002) and at 28 days, 12% versus 21% (adjusted hazard 
      ratio, 0.52 [95% CI, 0.32-0.83]; P = 0.007). Conclusions: Reintubation rate did 
      not significantly differ between patients treated with VenturiMask or high-flow 
      oxygen after extubation. High-flow oxygen yielded less frequent use of rescue 
      noninvasive ventilation. Clinical trial registered with www.clinicaltrials.gov 
      (NCT02107183).
FAU - Maggiore, Salvatore Maurizio
AU  - Maggiore SM
AUID- ORCID: 0000-0002-1828-9143
AD  - University Department of Innovative Technologies in Medicine and Dentistry, 
      Gabriele d'Annunzio University of Chieti-Pescara, Chieti, Italy.
AD  - Department of Anesthesiology, Critical Care Medicine, and Emergency, SS 
      Annunziata Hospital, Chieti, Italy.
FAU - Jaber, Samir
AU  - Jaber S
AD  - Department of Anesthesia and Intensive Care Unit, Regional University Hospital of 
      Montpellier, St-Eloi Hospital, University of Montpellier, Montpellier; France.
AD  - PhyMedExp, INSERM U1046, CNRS UMR, 9214, University of Montpellier, Montpellier 
      Cedex 5, France.
FAU - Grieco, Domenico Luca
AU  - Grieco DL
AUID- ORCID: 0000-0002-4557-6308
AD  - Department of Anesthesiology and Intensive Care Medicine, Fondazione Policlinico 
      Universitario A. Gemelli IRCCS, Catholic University of The Sacred Heart, Rome, 
      Italy.
FAU - Mancebo, Jordi
AU  - Mancebo J
AD  - Servei de Medicina Intensiva, Hospital Universitari de la Santa Creu i Sant Pau, 
      Barcelona, Spain.
FAU - Zakynthinos, Spyros
AU  - Zakynthinos S
AD  - Department of Intensive Care Medicine, National and Kapodistrian University of 
      Athens Medical School, Evaggelismos General Hospital, Athens, Greece.
FAU - Demoule, Alexandre
AU  - Demoule A
AD  - Service de Pneumologie, Médecine Intensive-Réanimation (Département "R3S"), 
      Hôpital Pitié-Salpêtrière, Sorbonne Université, AP-HP, Paris, France.
AD  - INSERM, UMRS1158 Neurophysiologie Respiratoire Expérimentale et Clinique, 
      Sorbonne Université, Paris, France.
FAU - Ricard, Jean-Damien
AU  - Ricard JD
AD  - Service de Médecine Intensive-Réanimatio, DMU ESPRIT, Hôpital Louis Mourier, 
      AP-HP, Université de Paris, Colombes, France.
FAU - Navalesi, Paolo
AU  - Navalesi P
AD  - Anesthesia and Intensive Care Unit, Department of Medicine, University of Padua, 
      Padua, Italy.
FAU - Vaschetto, Rosanna
AU  - Vaschetto R
AD  - Dipartimento di Medicina Traslazionale, Università del Piemonte Orientale, 
      Novara, Italy.
AD  - Azienda Ospedaliero-Universitaria Maggiore della Carità, Novara, Italy.
FAU - Hraiech, Sami
AU  - Hraiech S
AD  - Service de Médecine Intensive - Réanimation, AP-HM, Hôpital Nord, Aix-Marseille 
      Université, Health Service Research and Quality of Life Center (CEReSS), 
      Marseille, France.
FAU - Klouche, Kada
AU  - Klouche K
AD  - Intensive Care Medicine Department, Lapeyronie Hospital, Montpellier University 
      Hospital, Montpellier, France.
AD  - PhyMedExp, INSERM, CNRS, University of Montpellier, Montpellier, France.
FAU - Frat, Jean-Pierre
AU  - Frat JP
AUID- ORCID: 0000-0002-9176-7797
AD  - Médecine Intensive Réanimation, CHU Poitiers, INSERM, CIC 1402, ALIVE, Université 
      de Poitiers, Poitiers, France.
AD  - INSERM, CIC 1402, ALIVE, Université de Poitiers, Poitiers, France.
FAU - Lemiale, Virginie
AU  - Lemiale V
AD  - Medical ICU, AP-HP Saint Louis, Paris, France.
FAU - Fanelli, Vito
AU  - Fanelli V
AD  - Department of Surgical Sciences, University of Turin, Turin, Italy.
AD  - Department of Anaesthesia, Critical Care, and Emergency, Città della Salute e 
      della Scienza Hospital, Turin, Italy.
FAU - Chanques, Gerald
AU  - Chanques G
AUID- ORCID: 0000-0001-7851-8609
AD  - Department of Anesthesia and Intensive Care Unit, Regional University Hospital of 
      Montpellier, St-Eloi Hospital, University of Montpellier, Montpellier; France.
AD  - PhyMedExp, INSERM U1046, CNRS UMR, 9214, University of Montpellier, Montpellier 
      Cedex 5, France.
FAU - Natalini, Daniele
AU  - Natalini D
AD  - PhyMedExp, INSERM U1046, CNRS UMR, 9214, University of Montpellier, Montpellier 
      Cedex 5, France.
FAU - Ischaki, Eleni
AU  - Ischaki E
AD  - Servei de Medicina Intensiva, Hospital Universitari de la Santa Creu i Sant Pau, 
      Barcelona, Spain.
FAU - Reuter, Danielle
AU  - Reuter D
AD  - Service de Pneumologie, Médecine Intensive-Réanimation (Département "R3S"), 
      Hôpital Pitié-Salpêtrière, Sorbonne Université, AP-HP, Paris, France.
AD  - INSERM, UMRS1158 Neurophysiologie Respiratoire Expérimentale et Clinique, 
      Sorbonne Université, Paris, France.
FAU - Morán, Indalecio
AU  - Morán I
AD  - Department of Anesthesiology and Intensive Care Medicine, Fondazione Policlinico 
      Universitario A. Gemelli IRCCS, Catholic University of The Sacred Heart, Rome, 
      Italy.
FAU - La Combe, Béatrice
AU  - La Combe B
AD  - Service de Pneumologie, Médecine Intensive-Réanimation (Département "R3S"), 
      Hôpital Pitié-Salpêtrière, Sorbonne Université, AP-HP, Paris, France.
FAU - Longhini, Federico
AU  - Longhini F
AD  - Anesthesia and Intensive Care Unit, Department of Medical and Surgical Sciences, 
      "Mater Domini" University Hospital, "Magna Graecia" University, Catanzaro, Italy.
FAU - De Gaetano, Andrea
AU  - De Gaetano A
AD  - CNR-IASI, Rome, Italy.
AD  - CNR-IRIB, Palermo, Italy.
FAU - Ranieri, V Marco
AU  - Ranieri VM
AD  - Dipartimento di Scienze Mediche e Chirurgiche, Anestesia e Rianimazione, 
      Policlinico di Sant'Orsola, Alma Mater Studiorum-Università di Bologna, Bologna, 
      Italy.
FAU - Brochard, Laurent J
AU  - Brochard LJ
AD  - Keenan Centre for Biomedical Research, Li Ka Shing Knowledge Institute, St. 
      Michael's Hospital, Toronto, Ontario, Canada; and.
AD  - Interdepartmental Division of Critical Care Medicine, University of Toronto, 
      Toronto, Ontario, Canada.
FAU - Antonelli, Massimo
AU  - Antonelli M
AD  - PhyMedExp, INSERM U1046, CNRS UMR, 9214, University of Montpellier, Montpellier 
      Cedex 5, France.
CN  - RINO Trial Study Group
LA  - eng
SI  - ClinicalTrials.gov/NCT02107183
PT  - Journal Article
PT  - Multicenter Study
PT  - Randomized Controlled Trial
PL  - United States
TA  - Am J Respir Crit Care Med
JT  - American journal of respiratory and critical care medicine
JID - 9421642
RN  - S88TT14065 (Oxygen)
SB  - IM
CIN - Am J Respir Crit Care Med. 2022 Dec 15;206(12):1437-1438. doi: 
      10.1164/rccm.202208-1485ED. PMID: 36018568
CIN - Am J Respir Crit Care Med. 2023 Mar 15;207(6):798. doi: 
      10.1164/rccm.202211-2113LE. PMID: 36520989
MH  - Humans
MH  - Airway Extubation
MH  - *Respiratory Insufficiency/therapy
MH  - Oxygen Inhalation Therapy/adverse effects
MH  - *Noninvasive Ventilation
MH  - Intubation, Intratracheal
MH  - Oxygen/therapeutic use
OTO - NOTNLM
OT  - acute respiratory failure
OT  - nasal high-flow oxygen
OT  - noninvasive ventilation
OT  - oxygen therapy
OT  - weaning
FIR - Aarab, Yassir
IR  - Aarab Y
FIR - Azoulay, Elie
IR  - Azoulay E
FIR - Belafia, Fouad
IR  - Belafia F
FIR - Berquier, Guillaume
IR  - Berquier G
FIR - Conseil, Matthieu
IR  - Conseil M
FIR - Costamagna, Andrea
IR  - Costamagna A
FIR - Dangers, Laurence
IR  - Dangers L
FIR - Jong, Audrey De
IR  - Jong A
FIR - Delemazure, Julie
IR  - Delemazure J
FIR - Corte, Francesco Della
IR  - Corte FD
FIR - Dell'Atti, Ivan
IR  - Dell'Atti I
FIR - Gaudry, Stèphane
IR  - Gaudry S
FIR - Grossi, Francesca
IR  - Grossi F
FIR - Iovino, Giovanni Carmine
IR  - Iovino GC
FIR - Jean-Baptiste, Sylvain
IR  - Jean-Baptiste S
FIR - Laissi, Mohammed
IR  - Laissi M
FIR - Larcher, Romaric
IR  - Larcher R
FIR - Meur, Matthieu Le
IR  - Meur ML
FIR - Leclaire, Clèment
IR  - Leclaire C
FIR - Lopez, Paula Andrea
IR  - Lopez PA
FIR - Malachias, Sotirios M
IR  - Malachias SM
FIR - Matteo, Marilena
IR  - Matteo M
FIR - Mayaux, Julienne
IR  - Mayaux J
FIR - Messika, Jonathan
IR  - Messika J
FIR - Monet, Clement
IR  - Monet C
FIR - Morawiec, Elise
IR  - Morawiec E
FIR - Papazian, Laurent
IR  - Papazian L
FIR - Parrilla, Francisco
IR  - Parrilla F
FIR - Platon, Laura
IR  - Platon L
FIR - Roux, Damien
IR  - Roux D
FIR - Santantonio, Maria Teresa
IR  - Santantonio MT
FIR - Suarez, Juan Carlos
IR  - Suarez JC
FIR - Tanzarella, Eloisa Sofia
IR  - Tanzarella ES
FIR - Toni, Flavia
IR  - Toni F
FIR - Vetrugno, Luigi
IR  - Vetrugno L
EDAT- 2022/07/19 06:00
MHDA- 2022/12/17 06:00
CRDT- 2022/07/18 16:02
PHST- 2022/07/19 06:00 [pubmed]
PHST- 2022/12/17 06:00 [medline]
PHST- 2022/07/18 16:02 [entrez]
AID - 10.1164/rccm.202201-0065OC [doi]
PST - ppublish
SO  - Am J Respir Crit Care Med. 2022 Dec 15;206(12):1452-1462. doi: 
      10.1164/rccm.202201-0065OC.

PMID- 32976085
OWN - NLM
STAT- MEDLINE
DCOM- 20210915
LR  - 20210915
IS  - 1753-4666 (Electronic)
IS  - 1753-4658 (Print)
IS  - 1753-4658 (Linking)
VI  - 14
DP  - 2020 Jan-Dec
TI  - High-flow nasal oxygen reduces endotracheal intubation: a randomized clinical 
      trial.
PG  - 1753466620956459
LID - 10.1177/1753466620956459 [doi]
LID - 1753466620956459
AB  - BACKGROUND: The benefits of high-flow nasal cannula (HFNC) as primary 
      intervention in patients with acute hypoxemic respiratory failure (AHRF) are 
      still a matter in debate. Our objective was to compare HFNC therapy versus 
      conventional oxygen therapy (COT) in the prevention of endotracheal intubation in 
      this group of patients. METHODS: An open-label, controlled and single-centre 
      clinical trial was conducted in patients with severe AHRF, defined by a 
      PaO(2)/FIO(2) ratio ⩽200, to compare HFNC with a control group (CG) treated by 
      COT delivered through a face mask, with the need to perform intubation as the 
      primary outcome. The secondary outcomes included tolerance of the HFNC device and 
      to look for the predictive factors for intubation in these patients. RESULTS: A 
      total of 46 patients were included (22 in the COT group and 24 in the HFNC group) 
      48% of whom needed intubation: 63% in the COT group and 33% in the HFNC group, 
      with significant differences both in intention to treat [χ(2) = 4.2; p = 0.04, 
      relative risk (RR) = 0.5; confidence interval (CI) 95%: 0.3-1.0] and also in 
      treatment analysis (χ(2) = 4.7; p = 0.03; RR = 0.5; IC 95%: 0.3-0.9) We obtained 
      a number needed to treat (NNT) = 3 patients treated to avoid an intubation. 
      Intubation occurred significantly later in the HFNC group. Estimated 
      PaO(2)/FIO(2), respiratory rate and dyspnea were significantly better in the HFNC 
      group. Patients treated with HFNC who required intubation presented significant 
      worsening after the first 8 h, as compared with non-intubated HFNC group 
      patients. Mortality was 22% with no differences. The HFNC group patients were 
      hospitalized for almost half of the time in the intensive care unit (ICU) and in 
      the ward, with significantly less hospital length of stay. A total of 14 patients 
      in the HFNC group (58%) complained of excessive heat and 17% of noise; 3 patients 
      did not tolerate HFNC. CONCLUSION: Patients with severe acute hypoxemic 
      respiratory failure who tolerate HFNC present a significantly lower need for 
      endotracheal intubation compared with conventional oxygen therapy. CLINICAL TRIAL 
      REGISTER: EUDRA CT number: 2012-001671-36The reviews of this paper are available 
      via the supplemental material section.
FAU - Andino, Ricardo
AU  - Andino R
AUID- ORCID: 0000-0002-5496-0395
AD  - Intensive Care Unit, University Hospital La Princesa, Diego de León 62, Madrid, 
      28006, Spain.
FAU - Vega, Gema
AU  - Vega G
AD  - Intensive Care Unit, University Hospital La Princesa, Madrid, Spain.
FAU - Pacheco, Sandra Karina
AU  - Pacheco SK
AD  - Intensive Care Unit, University Hospital La Princesa, Madrid, Spain.
FAU - Arevalillo, Nuria
AU  - Arevalillo N
AD  - Intensive Care Unit, University Hospital La Princesa, Madrid, Spain.
FAU - Leal, Ana
AU  - Leal A
AD  - Intensive Care Unit, University Hospital La Princesa, Madrid, Spain.
FAU - Fernández, Laura
AU  - Fernández L
AD  - Intensive Care Unit, University Hospital La Princesa, Madrid, Spain.
FAU - Rodriguez, María Jesús
AU  - Rodriguez MJ
AD  - Intensive Care Unit, University Hospital La Princesa, Madrid, Spain.
LA  - eng
PT  - Journal Article
PT  - Randomized Controlled Trial
PT  - Research Support, Non-U.S. Gov't
PL  - England
TA  - Ther Adv Respir Dis
JT  - Therapeutic advances in respiratory disease
JID - 101316317
SB  - IM
MH  - Adult
MH  - Aged
MH  - Cannula
MH  - Female
MH  - Humans
MH  - *Intubation, Intratracheal/adverse effects/mortality
MH  - Length of Stay
MH  - Lung/*physiopathology
MH  - Male
MH  - Middle Aged
MH  - *Oxygen Inhalation Therapy/adverse effects/instrumentation/mortality
MH  - Respiratory Insufficiency/diagnosis/mortality/physiopathology/*therapy
MH  - Spain
MH  - Time Factors
MH  - Treatment Outcome
PMC - PMC7522841
OTO - NOTNLM
OT  - acute respiratory failure
OT  - endotracheal intubation
OT  - high-flow oxygen therapy
OT  - nasal cannula
COIS- Conflict of interest: The authors declare that there is no conflict of interest.
EDAT- 2020/09/26 06:00
MHDA- 2021/09/16 06:00
PMCR- 2020/09/25
CRDT- 2020/09/25 17:10
PHST- 2020/09/25 17:10 [entrez]
PHST- 2020/09/26 06:00 [pubmed]
PHST- 2021/09/16 06:00 [medline]
PHST- 2020/09/25 00:00 [pmc-release]
AID - 10.1177_1753466620956459 [pii]
AID - 10.1177/1753466620956459 [doi]
PST - ppublish
SO  - Ther Adv Respir Dis. 2020 Jan-Dec;14:1753466620956459. doi: 
      10.1177/1753466620956459.

PMID- 33599993
OWN - NLM
STAT- MEDLINE
DCOM- 20210826
LR  - 20210826
IS  - 1365-2044 (Electronic)
IS  - 0003-2409 (Linking)
VI  - 76
IP  - 9
DP  - 2021 Sep
TI  - Pre-oxygenation using high-flow nasal oxygen vs. tight facemask during rapid 
      sequence induction.
PG  - 1176-1183
LID - 10.1111/anae.15426 [doi]
AB  - Pre-oxygenation using high-flow nasal oxygen can decrease the risk of 
      desaturation during rapid sequence induction in patients undergoing emergency 
      surgery. Previous studies were single-centre and often in limited settings. This 
      randomised, international, multicentre trial compared high-flow nasal oxygen with 
      standard facemask pre-oxygenation for rapid sequence induction in emergency 
      surgery at all hours of the day and night. A total of 350 adult patients from six 
      centres in Sweden and one in Switzerland undergoing emergency surgery where rapid 
      sequence induction was required were included and randomly allocated to 
      pre-oxygenation with 100% oxygen using high-flow nasal oxygen or a standard 
      tight-fitting facemask. The primary outcome was the number of patients developing 
      oxygen saturations <93% from the start of pre-oxygenation until 1 min after 
      tracheal intubation. Data from 349 of 350 patients who entered the study were 
      analysed (174 in the high-flow nasal oxygen group and 175 in the facemask group). 
      No difference was detected in the number of patients desaturating <93%, five 
      (2.9%) vs. six (3.4%) patients in the high-flow nasal oxygen and facemask group, 
      respectively (p = 0.77). The risk of desaturation was not increased during 
      on-call hours. No difference was seen in end-tidal carbon dioxide levels in the 
      first breath after tracheal intubation or in the number of patients with signs of 
      regurgitation between groups. These results confirm that high-flow nasal oxygen 
      maintains adequate oxygen levels during pre-oxygenation for rapid sequence 
      induction.
CI  - © 2021 The Authors. Anaesthesia published by John Wiley & Sons Ltd on behalf of 
      Association of Anaesthetists.
FAU - Sjöblom, A
AU  - Sjöblom A
AD  - Department of Physiology and Pharmacology, Section for Anesthesiology and 
      Intensive Care, Karolinska Institutet, Stockholm, Sweden.
FAU - Broms, J
AU  - Broms J
AD  - South General Hospital, Stockholm, Sweden.
FAU - Hedberg, M
AU  - Hedberg M
AD  - Peri-operative Medicine and Intensive Care, Karolinska University Hospital Solna, 
      Stockholm, Sweden.
FAU - Lodenius, Å
AU  - Lodenius Å
AD  - Danderyd Hospital, Stockholm, Sweden.
FAU - Furubacke, A
AU  - Furubacke A
AD  - Linköping University Hospital, Linköping, Sweden.
FAU - Henningsson, R
AU  - Henningsson R
AD  - Karlstad Central Hospital, Karlstad, Sweden.
FAU - Wiklund, A
AU  - Wiklund A
AD  - Capio St. Göran Hospital, Stockholm, Sweden.
FAU - Nabecker, S
AU  - Nabecker S
AD  - Department of Anaesthesiology and Pain Medicine, Bern University Hospital and 
      University of Bern, Bern, Switzerland.
FAU - Theiler, L
AU  - Theiler L
AD  - Anaesthesia Department, Kantonsspital Aarau, Aarau, Switzerland.
FAU - Jonsson Fagerlund, M
AU  - Jonsson Fagerlund M
AD  - Peri-operative Medicine and Intensive Care, Karolinska University Hospital Solna, 
      Solna, Sweden.
AD  - Department of Physiology and Pharmacology, Section for Anesthesiology and 
      Intensive Care, Karolinska Institutet, Stockholm, Sweden.
LA  - eng
PT  - Comparative Study
PT  - Journal Article
PT  - Multicenter Study
PT  - Randomized Controlled Trial
DEP - 20210218
PL  - England
TA  - Anaesthesia
JT  - Anaesthesia
JID - 0370524
SB  - IM
CIN - Anaesthesia. 2021 Sep;76(9):1274. doi: 10.1111/anae.15477. PMID: 33825185
CIN - Anaesthesia. 2021 Sep;76(9):1276-1277. doi: 10.1111/anae.15510. PMID: 33973661
MH  - Administration, Intranasal
MH  - Female
MH  - Humans
MH  - Male
MH  - *Masks
MH  - Middle Aged
MH  - Oxygen Inhalation Therapy/*methods
MH  - Prospective Studies
MH  - Rapid Sequence Induction and Intubation/*methods
MH  - Sweden
MH  - Switzerland
OTO - NOTNLM
OT  - emergency
OT  - intubation
OT  - oxygen desaturation
OT  - pre-oxygenation
OT  - rapid sequence induction
EDAT- 2021/02/19 06:00
MHDA- 2021/08/27 06:00
CRDT- 2021/02/18 12:18
PHST- 2020/12/29 00:00 [accepted]
PHST- 2021/02/19 06:00 [pubmed]
PHST- 2021/08/27 06:00 [medline]
PHST- 2021/02/18 12:18 [entrez]
AID - 10.1111/anae.15426 [doi]
PST - ppublish
SO  - Anaesthesia. 2021 Sep;76(9):1176-1183. doi: 10.1111/anae.15426. Epub 2021 Feb 18.

PMID- 37310174
OWN - NLM
STAT- MEDLINE
DCOM- 20231031
LR  - 20231101
IS  - 1530-0293 (Electronic)
IS  - 0090-3493 (Print)
IS  - 0090-3493 (Linking)
VI  - 51
IP  - 11
DP  - 2023 Nov 1
TI  - Comparison of Noninvasive Mechanical Ventilation With High-Flow Nasal Cannula, 
      Face-Mask, and Helmet in Hypoxemic Respiratory Failure in Patients With COVID-19: 
      A Randomized Controlled Trial.
PG  - 1515-1526
LID - 10.1097/CCM.0000000000005963 [doi]
AB  - OBJECTIVES: For COVID-19-related respiratory failure, noninvasive respiratory 
      assistance via a high-flow nasal cannula (HFNC), helmet, and face-mask 
      noninvasive ventilation is used. However, which of these options is most 
      effective is yet to be determined. This study aimed to compare the three 
      techniques of noninvasive respiratory support and to determine the superior 
      technique. DESIGN: A randomized control trial with permuted block randomization 
      of nine cases per block for each parallel, open-labeled arm. SETTING AND 
      PATIENTS: Adult patients with COVID-19 with a Pa o2 /F io2 ratio of less than 
      300, admitted between February 4, 2021, and August 9, 2021, to three tertiary 
      centers in Oman, were studied. INTERVENTIONS: This study included three 
      interventions: HFNC ( n = 47), helmet continuous positive airway pressure (CPAP; 
      n = 52), and face-mask CPAP ( n = 52). MEASUREMENTS AND MAIN RESULTS: The 
      endotracheal intubation rate and mortality at 28 and 90 days were measured as the 
      primary and secondary outcomes, respectively. Of the 159 randomized patients, 151 
      were analyzed. The median age was 52 years, and 74% were men. The endotracheal 
      intubation rates were 44%, 45%, and 46% ( p = 0.99), and the median intubation 
      times were 7.0, 5.5, and 4.5 days ( p = 0.11) in the HFNC, face-mask CPAP, and 
      helmet CPAP, respectively. In comparison to face-mask CPAP, the relative risk of 
      intubation was 0.97 (95% CI, 0.63-1.49) for HFNC and 1.0 (95% CI 0.66-1.51) for 
      helmet CPAP. The mortality rates were 23%, 32%, and 38% at 28 days ( p = 0.24) 
      and 43%, 38%, and 40% ( p = 0.89) at 90 days for HFNC, face-mask CPAP, and helmet 
      CPAP, respectively. The trial was stopped prematurely because of a decline in 
      cases. CONCLUSIONS: This exploratory trial found no difference in intubation rate 
      and mortality among the three intervention groups for the COVID-19 patients with 
      hypoxemic respiratory failure; however, more evidence is needed to confirm these 
      findings as the trial was aborted prematurely.
CI  - Copyright © 2023 The Author(s). Published by Wolters Kluwer Health, Inc. on 
      behalf of the Society of Critical Care Medicine and Wolters Kluwer Health, Inc.
FAU - Al Hashim, Abdul Hakeem
AU  - Al Hashim AH
AD  - Department of Medicine, Sultan Qaboos University Hospital, Sultan Qaboos 
      University, Muscat, Oman.
FAU - Al Reesi, Abdullah
AU  - Al Reesi A
AD  - Department of Emergency Medicine, Sultan Qaboos University Hospital, Sultan 
      Qaboos University, Muscat, Oman.
FAU - Al Lawati, Nabil M
AU  - Al Lawati NM
AD  - Department of Medicine, Field Hospital, Ministry of Health, Muscat, Oman.
FAU - Burad, Jyoti
AU  - Burad J
AD  - Department of Anesthesia and Intensive Care, Sultan Qaboos University Hospital, 
      Sultan Qaboos University, Muscat, Oman.
FAU - Al Khabori, Murtadha
AU  - Al Khabori M
AD  - Department of Hematology, Sultan Qaboos University Hospital, Sultan Qaboos 
      University, Muscat, Oman.
FAU - Chandwani, Juhi
AU  - Chandwani J
AD  - Department of Anesthesia and Intensive Care, Royal Hospital, Ministry of Health, 
      Muscat, Oman.
FAU - Al Lawati, Redha
AU  - Al Lawati R
AD  - Department of Medicine, Field Hospital, Ministry of Health, Muscat, Oman.
FAU - Al Masroori, Yahya
AU  - Al Masroori Y
AD  - Department of Medicine, Field Hospital, Ministry of Health, Muscat, Oman.
FAU - Al Balushi, Abdul Aziz
AU  - Al Balushi AA
AD  - Department of Medicine, Field Hospital, Ministry of Health, Muscat, Oman.
FAU - Al Masroori, Salim
AU  - Al Masroori S
AD  - Department of Medicine, Field Hospital, Ministry of Health, Muscat, Oman.
FAU - Al Siyabi, Khalsa
AU  - Al Siyabi K
AD  - Department of Anesthesia and Intensive Care, Field Hospital, Ministry of Health, 
      Muscat, Oman.
FAU - Al Lawati, Fatema
AU  - Al Lawati F
AD  - Department of Medicine, Sultan Qaboos University Hospital, Sultan Qaboos 
      University, Muscat, Oman.
FAU - Ahmed, Faroug Yousif Nimer
AU  - Ahmed FYN
AD  - Department of Medicine, Sultan Qaboos University Hospital, Sultan Qaboos 
      University, Muscat, Oman.
FAU - Al Busaidy, Merah
AU  - Al Busaidy M
AD  - Department of Medicine, Sultan Qaboos University Hospital, Sultan Qaboos 
      University, Muscat, Oman.
FAU - Al Huraizi, Aisha
AU  - Al Huraizi A
AD  - Department of Medicine, Sultan Qaboos University Hospital, Sultan Qaboos 
      University, Muscat, Oman.
FAU - Al Jufaili, Mahmood
AU  - Al Jufaili M
AD  - Department of Emergency Medicine, Sultan Qaboos University Hospital, Sultan 
      Qaboos University, Muscat, Oman.
FAU - Al Zaabi, Jalila
AU  - Al Zaabi J
AD  - Department of Anesthesia and Intensive Care, Sultan Qaboos University Hospital, 
      Sultan Qaboos University, Muscat, Oman.
FAU - Varghese, Jerin Treesa
AU  - Varghese JT
AD  - Department of Anesthesia and Intensive Care, Field Hospital, Ministry of Health, 
      Muscat, Oman.
FAU - Al Harthi, Ruqaya
AU  - Al Harthi R
AD  - Department of Anesthesia and Intensive Care, Field Hospital, Ministry of Health, 
      Muscat, Oman.
FAU - Sebastian, Kingsly Prabhakaran
AU  - Sebastian KP
AD  - Department of Anesthesia and Intensive Care, Sultan Qaboos University Hospital, 
      Sultan Qaboos University, Muscat, Oman.
FAU - Al Abri, Fahad Hamed
AU  - Al Abri FH
AD  - Department of Emergency Medicine, Sultan Qaboos University Hospital, Sultan 
      Qaboos University, Muscat, Oman.
FAU - Al Aghbari, Jamal
AU  - Al Aghbari J
AD  - Department of Medicine, Sultan Qaboos University Hospital, Sultan Qaboos 
      University, Muscat, Oman.
FAU - Al Mubaihsi, Saif
AU  - Al Mubaihsi S
AD  - Department of Medicine, Sultan Qaboos University Hospital, Sultan Qaboos 
      University, Muscat, Oman.
FAU - Al Lawati, Adil
AU  - Al Lawati A
AD  - Department of Medicine, Royal Hospital, Ministry of Health, Muscat, Oman.
FAU - Al Busaidi, Mujahid
AU  - Al Busaidi M
AD  - Department of Medicine, Sultan Qaboos University Hospital, Sultan Qaboos 
      University, Muscat, Oman.
FAU - Foti, Giuseppe
AU  - Foti G
AD  - Department of Anesthesia and Intensive Care, Universita Milano Bicocca, 
      ASST-Monza, Monza, Italy.
LA  - eng
SI  - ClinicalTrials.gov/NCT04715243
PT  - Journal Article
PT  - Randomized Controlled Trial
PT  - Research Support, Non-U.S. Gov't
DEP - 20230613
PL  - United States
TA  - Crit Care Med
JT  - Critical care medicine
JID - 0355501
SB  - IM
CIN - Crit Care Med. 2023 Nov 1;51(11):1602-1607. doi: 10.1097/CCM.0000000000005986. 
      PMID: 37902347
MH  - Male
MH  - Adult
MH  - Humans
MH  - Middle Aged
MH  - Female
MH  - Respiration, Artificial
MH  - Cannula
MH  - *COVID-19/complications/therapy
MH  - *Respiratory Insufficiency/therapy/complications
MH  - Intubation, Intratracheal
PMC - PMC10563904
COIS- Dr. Al Hashim, Dr. Burad, Dr. Chandwani, Dr. R. Al Lawati, Dr. Al Balushi, Dr. S. 
      Al Masroori, Mr. Al Siyabi, Dr. F. Al Lawati, Dr. Ahmed, Dr. Al Huraizi, Ms. Al 
      Zaabi, Mr. Sebastian, and Dr. Al Busaidy received funding and support for this 
      article research from the Medical Research Center, Sultan Qaboos University 
      (EG/DVC/MRC/20/04). Dr. Al Reesi, Ms. Varghese, and Mr. Al Abri disclosed 
      government work. The remaining authors have disclosed that they do not have any 
      potential conflicts of interest.
EDAT- 2023/06/13 13:12
MHDA- 2023/10/31 06:42
PMCR- 2023/10/10
CRDT- 2023/06/13 09:32
PHST- 2023/10/31 06:42 [medline]
PHST- 2023/06/13 13:12 [pubmed]
PHST- 2023/06/13 09:32 [entrez]
PHST- 2023/10/10 00:00 [pmc-release]
AID - 00003246-990000000-00170 [pii]
AID - 10.1097/CCM.0000000000005963 [doi]
PST - ppublish
SO  - Crit Care Med. 2023 Nov 1;51(11):1515-1526. doi: 10.1097/CCM.0000000000005963. 
      Epub 2023 Jun 13.

PMID- 31992669
OWN - NLM
STAT- MEDLINE
DCOM- 20210128
LR  - 20210128
IS  - 1943-3654 (Electronic)
IS  - 0020-1324 (Linking)
VI  - 65
IP  - 5
DP  - 2020 May
TI  - High-Flow Nasal Cannula May Not Reduce the Re-Intubation Rate Compared With a 
      Large-Volume Nebulization-Based Humidifier.
PG  - 610-617
LID - 10.4187/respcare.07095 [doi]
AB  - BACKGROUND: High-flow nasal cannula (HFNC) therapy may reduce the re-intubation 
      rate compared with conventional oxygen therapy. However, HFNC has not been 
      sufficiently compared with conventional oxygen therapy with a heated humidifier, 
      even though heated humidification is beneficial for facilitating airway 
      clearance. METHODS: This study was a single-center, open-label, randomized 
      controlled trial. We randomized subjects with respiratory failure after 
      extubation to either HFNC group or to a large-volume humidified 
      nebulization-based nebulizer. The primary end point was the re-intubation rate 
      within 7 d after extubation. RESULTS: We could not recruit enough subjects for 
      the sample size we designed, therefore, we analyzed 69 subjects (HFNC group, 30 
      subjects; nebulizer group, 39 subjects). The re-intubation rate within 7 d was 
      not significantly different between the HFNC and nebulizer groups (5/30 subjects 
      [17%] and 6/39 subjects [15%], respectively; P > .99). [Formula: see text]/set 
      [Formula: see text] at 24 h after extubation was also not significantly different 
      between the respective groups (264 ± 105 mm Hg in the HFNC group vs 224 ± 53 mm 
      Hg in the nebulizer group; P = .07). CONCLUSIONS: Compared with a large-volume 
      nebulization-based humidifier, HFNC may not reduce the re-intubation rate within 
      7 d. However, because of insufficient statistical power, further studies are 
      needed to reach a conclusion.
CI  - Copyright © 2020 by Daedalus Enterprises.
FAU - Matsuda, Wataru
AU  - Matsuda W
AD  - Department of Emergency Medicine and Critical Care, Center Hospital of the 
      National Center for Global Health and Medicine, Shinjuku-ku, Tokyo, Japan. 
      wmatsuda@hosp.ncgm.go.jp.
FAU - Hagiwara, Akiyoshi
AU  - Hagiwara A
AD  - Department of Emergency Medicine, Niizashiki Chuo General Hospital, Niiza-shi, 
      Saitama, Japan.
FAU - Uemura, Tatsuki
AU  - Uemura T
AD  - Department of Emergency Medicine and Critical Care, Center Hospital of the 
      National Center for Global Health and Medicine, Shinjuku-ku, Tokyo, Japan.
FAU - Sato, Takunori
AU  - Sato T
AD  - Department of Emergency Medicine and Critical Care, Center Hospital of the 
      National Center for Global Health and Medicine, Shinjuku-ku, Tokyo, Japan.
FAU - Kobayashi, Kentaro
AU  - Kobayashi K
AD  - Department of Emergency Medicine and Critical Care, Center Hospital of the 
      National Center for Global Health and Medicine, Shinjuku-ku, Tokyo, Japan.
FAU - Sasaki, Ryo
AU  - Sasaki R
AD  - Department of Emergency Medicine and Critical Care, Center Hospital of the 
      National Center for Global Health and Medicine, Shinjuku-ku, Tokyo, Japan.
FAU - Okamoto, Tatsuya
AU  - Okamoto T
AD  - Department of Intensive Care Medicine, Center Hospital of the National Center for 
      Global Health and Medicine, Shinjuku-ku, Tokyo, Japan.
FAU - Kimura, Akio
AU  - Kimura A
AD  - Department of Emergency Medicine and Critical Care, Center Hospital of the 
      National Center for Global Health and Medicine, Shinjuku-ku, Tokyo, Japan.
LA  - eng
PT  - Journal Article
PT  - Randomized Controlled Trial
DEP - 20200128
PL  - United States
TA  - Respir Care
JT  - Respiratory care
JID - 7510357
RN  - S88TT14065 (Oxygen)
SB  - IM
MH  - Aged
MH  - Aged, 80 and over
MH  - Airway Extubation
MH  - *Cannula
MH  - Female
MH  - Humans
MH  - Humidifiers/*statistics & numerical data
MH  - Intubation, Intratracheal/*statistics & numerical data
MH  - Male
MH  - Middle Aged
MH  - Nebulizers and Vaporizers/*statistics & numerical data
MH  - Oxygen/administration & dosage
MH  - Oxygen Inhalation Therapy/*statistics & numerical data
MH  - Respiratory Insufficiency/therapy
OTO - NOTNLM
OT  - high-flow nasal cannula
OT  - humidification
OT  - hypoxia
OT  - oxygen inhalation therapy
OT  - re-intubation
OT  - respiratory insufficiency
OT  - respiratory therapy
OT  - tracheal extubation
OT  - ventilators
OT  - weaning
COIS- The authors have disclosed no conflicts of interest.
EDAT- 2020/01/30 06:00
MHDA- 2021/01/29 06:00
CRDT- 2020/01/30 06:00
PHST- 2020/01/30 06:00 [pubmed]
PHST- 2021/01/29 06:00 [medline]
PHST- 2020/01/30 06:00 [entrez]
AID - respcare.07095 [pii]
AID - 10.4187/respcare.07095 [doi]
PST - ppublish
SO  - Respir Care. 2020 May;65(5):610-617. doi: 10.4187/respcare.07095. Epub 2020 Jan 
      28.

PMID- 34688473
OWN - NLM
STAT- MEDLINE
DCOM- 20220216
LR  - 20220216
IS  - 1471-6771 (Electronic)
IS  - 0007-0912 (Linking)
VI  - 128
IP  - 1
DP  - 2022 Jan
TI  - Efficacy of high-flow nasal oxygenation compared with tracheal intubation for 
      oxygenation during laryngeal microsurgery: a randomised non-inferiority study.
PG  - 207-213
LID - S0007-0912(21)00608-5 [pii]
LID - 10.1016/j.bja.2021.09.016 [doi]
AB  - BACKGROUND: Oxygenation via a high-flow nasal cannula (HFNC) can be an 
      alternative to tracheal intubation during short apnoeic procedures. This 
      randomised, non-inferiority study assessed the efficacy of HFNC compared with 
      tracheal intubation in laryngeal microsurgery. METHODS: Patients (≥20 yr old) 
      undergoing laryngeal microsurgery under general anaesthesia and neuromuscular 
      blockade were randomised to either the HFNC or tracheal intubation groups. The 
      primary endpoint was lowest pulse oxygen saturation (SpO(2)) during the first 30 
      min of surgery. Secondary endpoints included incidence of desaturation (SpO(2) 
      <95%), hypercarbia (transcutaneous carbon dioxide [CO(2)] ≥8.7 kPa), and rescue 
      intervention. RESULTS: Amongst 130 patients randomised, 118 were included in the 
      analysis. The lowest SpO(2) was 100 (98-100)% in the HFNC group (n=56) and 100 
      (100-100)% in the tracheal intubation group (n=62), with a mean difference of 
      -1.4% (95% confidence interval: -2.4% and -0.3%), failing to confirm 
      non-inferiority with a non-inferiority margin of 2%. The peak transcutaneous 
      CO(2) and end-tidal CO(2) at the end of surgery were higher in the HFNC group 
      compared with the tracheal intubation group. Incidences of desaturation, 
      hypercarbia, and rescue intervention were more frequent in patients receiving 
      HFNC compared with tracheal intubation. CONCLUSIONS: HFNC oxygenation was not 
      non-inferior to tracheal intubation for maintaining oxygen saturation during 
      laryngeal microsurgery. Considering more frequent desaturation, hypercarbia, and 
      requirement for rescue intervention compared with tracheal intubation, HFNC 
      should be used with cautious monitoring even for short duration airway surgery. 
      CLINICAL TRIAL REGISTRATION: NCT03629353.
CI  - Copyright © 2021 British Journal of Anaesthesia. Published by Elsevier Ltd. All 
      rights reserved.
FAU - Min, Se-Hee
AU  - Min SH
AD  - Department of Anaesthesiology and Pain Medicine, Seoul National University 
      Hospital, Seoul National University College of Medicine, Seoul, Republic of 
      Korea; Department of Anaesthesiology and Pain Medicine, Chung-Ang University 
      College of Medicine, Seoul, Republic of Korea.
FAU - Yoon, Heechul
AU  - Yoon H
AD  - Department of Anaesthesiology and Pain Medicine, Seoul National University 
      Hospital, Seoul National University College of Medicine, Seoul, Republic of 
      Korea.
FAU - Huh, Gene
AU  - Huh G
AD  - Department of Otorhinolaryngology-Head and Neck Surgery, Seoul National 
      University Hospital, Seoul National University College of Medicine, Seoul, 
      Republic of Korea.
FAU - Kwon, Seong K
AU  - Kwon SK
AD  - Department of Otorhinolaryngology-Head and Neck Surgery, Seoul National 
      University Hospital, Seoul National University College of Medicine, Seoul, 
      Republic of Korea.
FAU - Seo, Jeong-Hwa
AU  - Seo JH
AD  - Department of Anaesthesiology and Pain Medicine, Seoul National University 
      Hospital, Seoul National University College of Medicine, Seoul, Republic of 
      Korea.
FAU - Cho, Youn J
AU  - Cho YJ
AD  - Department of Anaesthesiology and Pain Medicine, Seoul National University 
      Hospital, Seoul National University College of Medicine, Seoul, Republic of 
      Korea. Electronic address: mingming7@gmail.com.
LA  - eng
SI  - ClinicalTrials.gov/NCT03629353
PT  - Comparative Study
PT  - Journal Article
PT  - Randomized Controlled Trial
DEP - 20211020
PL  - England
TA  - Br J Anaesth
JT  - British journal of anaesthesia
JID - 0372541
RN  - S88TT14065 (Oxygen)
SB  - IM
MH  - Adult
MH  - Aged
MH  - Aged, 80 and over
MH  - Anesthesia, General/methods
MH  - Female
MH  - Humans
MH  - Intubation, Intratracheal/*methods
MH  - Laryngeal Diseases/*surgery
MH  - Male
MH  - Microsurgery/*methods
MH  - Middle Aged
MH  - Neuromuscular Blockade/methods
MH  - Oxygen/*administration & dosage/metabolism
MH  - Pilot Projects
MH  - Prospective Studies
MH  - Young Adult
OTO - NOTNLM
OT  - apnoea
OT  - high-flow nasal oxygenation
OT  - laryngeal microsurgery
OT  - oxygenation
OT  - tracheal intubation
EDAT- 2021/10/25 06:00
MHDA- 2022/02/17 06:00
CRDT- 2021/10/24 20:26
PHST- 2021/06/24 00:00 [received]
PHST- 2021/09/20 00:00 [revised]
PHST- 2021/09/21 00:00 [accepted]
PHST- 2021/10/25 06:00 [pubmed]
PHST- 2022/02/17 06:00 [medline]
PHST- 2021/10/24 20:26 [entrez]
AID - S0007-0912(21)00608-5 [pii]
AID - 10.1016/j.bja.2021.09.016 [doi]
PST - ppublish
SO  - Br J Anaesth. 2022 Jan;128(1):207-213. doi: 10.1016/j.bja.2021.09.016. Epub 2021 
      Oct 20.

PMID- 33225990
OWN - NLM
STAT- MEDLINE
DCOM- 20201126
LR  - 20220418
IS  - 1745-6215 (Electronic)
IS  - 1745-6215 (Linking)
VI  - 21
IP  - 1
DP  - 2020 Nov 23
TI  - Prone positioning in non-intubated patients with COVID-19 associated acute 
      respiratory failure, the PRO-CARF trial: A structured summary of a study protocol 
      for a randomised controlled trial.
PG  - 940
LID - 10.1186/s13063-020-04882-2 [doi]
LID - 940
AB  - OBJECTIVES: To assess the effect of prone positioning therapy on intubation rate 
      in awake patients with COVID-19 and acute respiratory failure. TRIAL DESIGN: This 
      is a two-center parallel group, superiority, randomized (1:1 allocation ratio) 
      controlled trial. PARTICIPANTS: All patients admitted to the Hospital Civil de 
      Guadalajara and Hospital General de Occidente in Mexico for COVID-19 associated 
      acute respiratory failure and in need of supplementary oxygen through high-flow 
      nasal cannula are screened for eligibility. INCLUSION CRITERIA: all adult 
      patients admitted to the COVID-19 unit who test positive for COVID-19 by PCR-test 
      and in need for oxygen are eligible for inclusion. Randomization starts upon 
      identification of requirement of a fraction of inspired oxygen ≥30% for an oxygen 
      capillary saturation of ≥90% Exclusion criteria: less than 18 years-old, 
      pregnancy, patients with immediate need of invasive mechanical ventilation 
      (altered mental status, fatigue), vasopressor requirement to maintain median 
      arterial pressure >65 mmHg, contraindications for prone positioning therapy 
      (recent abdominal or thoracic surgery or trauma, facial, pelvic or spine 
      fracture, untreated pneumothorax, do-not-resuscitate or do-not-intubate order, 
      refusal or inability of the patient to enroll in the study. INTERVENTION AND 
      COMPARATOR: Patients of the intervention group will be asked to remain in a prone 
      position throughout the day as long as possible, with breaks according to 
      tolerance. Pillows will be offered for maximizing comfort at chest, pelvis and 
      knees. Monitoring of vital signs will not be suspended. Inspired fraction of 
      oxygen will be titrated to maintain a capillary saturation of 92%-95%. For 
      patients in the control group, prone positioning will be allowed as a rescue 
      therapy. Staff intensivists will monitor the patient's status in both groups on a 
      24/7 basis. All other treatment will be unchanged and left to the attending 
      physicians. MAIN OUTCOMES: Endotracheal intubation rate for mechanical 
      ventilation at 28 days. RANDOMISATION: Patients will be randomly allocated to 
      either prone positioning or control group at 1:1 ratio. Such randomization will 
      be computer generated and stratified by center with permuted blocks and length of 
      4. BLINDING (MASKING): Due to logistical reasons, only principal investigators 
      and the data analyst will be blinded to group assignment. NUMBERS TO BE 
      RANDOMISED (SAMPLE SIZE): With an intubation rate of 60% according to recent 
      reports from some American centers, and assuming a decrease to 40% to be 
      clinically relevant, we calculated a total of 96 patients per group, for a beta 
      error of 0.2, and alpha of 0.5. Therefore, we plan to recruit 200 patients, 
      accounting for minimal losses to follow up, with 100 non-intubated patients in 
      the prone position group and a 100 in the control group. TRIAL STATUS: The local 
      registration number is 048-20, with the protocol version number 2.0. The date of 
      approval is 3rd May 2020. Recruitment started on 3(rd) May and is expected to end 
      in December 2020. TRIAL REGISTRATION: The protocol was retrospectively registered 
      under the title: "Prone Positioning in Non-intubated Patients With COVID-19 
      Associated Acute Respiratory Failure. The PRO-CARF trial" in ClinicalTrials.gov 
      with the registration number: NCT04477655. Registered on 20 July 2020. FULL 
      PROTOCOL: The full protocol is attached as an additional file, accessible from 
      the Trials website (Additional file 1). In the interest in expediting 
      dissemination of this material, the familiar formatting has been eliminated; this 
      Letter serves as a summary of the key elements of the full protocol. The study 
      protocol has been reported in accordance with the Standard Protocol Items: 
      Recommendations for Clinical Interventional Trials (SPIRIT) guidelines 
      (Additional file 2).
FAU - Ibarra-Estrada, Miguel Á
AU  - Ibarra-Estrada MÁ
AUID- ORCID: 0000-0001-8914-4171
AD  - Intensive Care Unit, COVID-19 Unit, Hospital Civil Fray Antonio Alcalde, 
      Guadalajara, Jalisco, Mexico. drmiguelibarra@hotmail.com.
FAU - Marín-Rosales, Miguel
AU  - Marín-Rosales M
AD  - Internal Medidine, COVID-19 Unit, Hospital General de Occidente, Zapopan, 
      Jalisco, Mexico.
FAU - García-Salcido, Roxana
AU  - García-Salcido R
AD  - COVID-19 Unit, Hospital Civil Fray Antonio Alcalde, Guadalajara, Jalisco, Mexico.
FAU - Aguirre-Díaz, Sara A
AU  - Aguirre-Díaz SA
AD  - Infectious Diseases Department, Hospital Civil Fray Antonio Alcalde, Guadalajara, 
      Jalisco, Mexico.
FAU - Vargas-Obieta, Alexandra
AU  - Vargas-Obieta A
AD  - Intensive Care Unit, COVID-19 Unit, Hospital Civil Fray Antonio Alcalde, 
      Guadalajara, Jalisco, Mexico.
FAU - Chávez-Peña, Quetzalcóatl
AU  - Chávez-Peña Q
AD  - Intensive Care Unit, COVID-19 Unit, Hospital Civil Fray Antonio Alcalde, 
      Guadalajara, Jalisco, Mexico.
AD  - Centro Universitario de Ciencias de la Salud, Universidad de Guadalajara, 
      Guadalajara, Jalisco, Mexico.
FAU - López-Pulgarín, José A
AU  - López-Pulgarín JA
AD  - Centro Universitario de Ciencias de la Salud, Universidad de Guadalajara, 
      Guadalajara, Jalisco, Mexico.
AD  - Intensive Care Unit, COVID-19 Unit, Hospital Civil "Fray Antonio Alcalde", 
      Guadalajara, Jalisco, Mexico.
FAU - Mijangos-Méndez, Julio C
AU  - Mijangos-Méndez JC
AD  - Intensive Care Unit, COVID-19 Unit, Hospital Civil Fray Antonio Alcalde, 
      Guadalajara, Jalisco, Mexico.
FAU - Aguirre-Avalos, Guadalupe
AU  - Aguirre-Avalos G
AD  - Centro Universitario de Ciencias de la Salud, Universidad de Guadalajara, 
      Guadalajara, Jalisco, Mexico.
AD  - Intensive Care Unit, COVID-19 Unit, Hospital Civil "Fray Antonio Alcalde", 
      Guadalajara, Jalisco, Mexico.
LA  - eng
SI  - ClinicalTrials.gov/NCT04477655
PT  - Letter
PT  - Randomized Controlled Trial
DEP - 20201123
PL  - England
TA  - Trials
JT  - Trials
JID - 101263253
RN  - S88TT14065 (Oxygen)
SB  - IM
MH  - Acute Disease
MH  - Adult
MH  - Betacoronavirus/genetics
MH  - COVID-19
MH  - Cannula/adverse effects/supply & distribution
MH  - Case-Control Studies
MH  - Coronavirus Infections/*complications/epidemiology/virology
MH  - Female
MH  - Hospitalization
MH  - Humans
MH  - Intubation, Intratracheal/*instrumentation/statistics & numerical data
MH  - Male
MH  - Mexico/epidemiology
MH  - Oxygen/administration & dosage/blood/supply & distribution/*therapeutic use
MH  - Pandemics
MH  - Patient Positioning/methods
MH  - Pneumonia, Viral/*complications/epidemiology/virology
MH  - Prone Position/*physiology
MH  - Respiratory Insufficiency/*etiology/physiopathology/therapy
MH  - SARS-CoV-2
PMC - PMC7680981
OTO - NOTNLM
OT  - COVID-19
OT  - acute respiratory failure
OT  - awake prone-positioning
OT  - endotracheal intubation
OT  - high-flow nasal cannula
OT  - protocol
OT  - randomised controlled trial
COIS- The authors declare that they have no competing interests.
EDAT- 2020/11/24 06:00
MHDA- 2020/11/27 06:00
PMCR- 2020/11/23
CRDT- 2020/11/23 08:43
PHST- 2020/11/03 00:00 [received]
PHST- 2020/11/06 00:00 [accepted]
PHST- 2020/11/23 08:43 [entrez]
PHST- 2020/11/24 06:00 [pubmed]
PHST- 2020/11/27 06:00 [medline]
PHST- 2020/11/23 00:00 [pmc-release]
AID - 10.1186/s13063-020-04882-2 [pii]
AID - 4882 [pii]
AID - 10.1186/s13063-020-04882-2 [doi]
PST - epublish
SO  - Trials. 2020 Nov 23;21(1):940. doi: 10.1186/s13063-020-04882-2.

PMID- 35373238
OWN - NLM
STAT- MEDLINE
DCOM- 20220405
LR  - 20220409
IS  - 2972-4066 (Electronic)
IS  - 0304-4602 (Linking)
VI  - 51
IP  - 3
DP  - 2022 Mar
TI  - Pre- and apnoeic high-flow oxygenation for rapid sequence intubation in the 
      emergency department (the Pre-AeRATE trial): A multicentre randomised controlled 
      trial.
PG  - 149-160
LID - 10.47102/annals-acadmedsg.2021407 [doi]
AB  - INTRODUCTION: Evidence regarding the efficacy of high-flow nasal cannula (HFNC) 
      oxygenation for preoxygenation and apnoeic oxygenation is conflicting. Our 
      objective is to evaluate whether HFNC oxygenation for preoxygenation and apnoeic 
      oxygenation maintains higher oxygen saturation (SpO(2)) during rapid sequence 
      intubation (RSI) in ED patients compared to usual care. METHODS: This was a 
      multicentre, open-label, randomised controlled trial in adult ED patients 
      requiring RSI. Patients were randomly assigned 1:1 to either intervention (HFNC 
      oxygenation at 60L/min) group or control (non-rebreather mask for preoxygenation 
      and nasal prongs of at least 15L/min oxygen flow for apnoeic oxygenation) group. 
      Primary outcome was lowest SpO(2) during the first intubation attempt. Secondary 
      outcomes included incidence of SpO(2) falling below 90% and safe apnoea time. 
      RESULTS: One hundred and ninety patients were included, with 97 in the 
      intervention and 93 in the control group. Median lowest SpO(2) during the first 
      intubation attempt was 100% in both groups. Incidence of SpO(2) falling below 90% 
      was lower in the intervention group (15.5%) compared to the control group (22.6%) 
      (adjusted relative risk=0.68, 95% confidence interval [CI] 0.37-1.25). Post hoc 
      quantile regression analysis showed that the first quartile of lowest SpO(2) 
      during the first intubation attempt was greater by 5.46% (95% CI 1.48-9.45%, 
      P=0.007) in the intervention group. CONCLUSION: Use of HFNC for preoxygenation 
      and apnoeic oxygenation, when compared to usual care, did not improve lowest 
      SpO(2) during the first intubation attempt but may prolong safe apnoea time.
FAU - Chua, Mui Teng
AU  - Chua MT
AD  - Emergency Medicine Department, National University Hospital, Singapore.
FAU - Ng, Wei Ming
AU  - Ng WM
FAU - Lu, Qingshu
AU  - Lu Q
FAU - Low, Matthew Jian Wen
AU  - Low MJW
FAU - Punyadasa, Amila
AU  - Punyadasa A
FAU - Cove, Matthew Edward
AU  - Cove ME
FAU - Yau, Ying Wei
AU  - Yau YW
FAU - Khan, Faheem Ahmed
AU  - Khan FA
FAU - Kuan, Win Sen
AU  - Kuan WS
LA  - eng
PT  - Journal Article
PT  - Multicenter Study
PT  - Randomized Controlled Trial
PL  - Singapore
TA  - Ann Acad Med Singap
JT  - Annals of the Academy of Medicine, Singapore
JID - 7503289
SB  - IM
MH  - Adult
MH  - Cannula
MH  - Emergency Service, Hospital
MH  - Humans
MH  - *Intubation, Intratracheal
MH  - *Rapid Sequence Induction and Intubation
MH  - Respiration, Artificial
EDAT- 2022/04/05 06:00
MHDA- 2022/04/06 06:00
CRDT- 2022/04/04 05:36
PHST- 2022/04/04 05:36 [entrez]
PHST- 2022/04/05 06:00 [pubmed]
PHST- 2022/04/06 06:00 [medline]
AID - 10.47102/annals-acadmedsg.2021407 [doi]
PST - ppublish
SO  - Ann Acad Med Singap. 2022 Mar;51(3):149-160. doi: 
      10.47102/annals-acadmedsg.2021407.

PMID- 30666367
OWN - NLM
STAT- MEDLINE
DCOM- 20200224
LR  - 20200309
IS  - 1432-1238 (Electronic)
IS  - 0342-4642 (Linking)
VI  - 45
IP  - 4
DP  - 2019 Apr
TI  - Nasal high-flow preoxygenation for endotracheal intubation in the critically ill 
      patient: a randomized clinical trial.
PG  - 447-458
LID - 10.1007/s00134-019-05529-w [doi]
AB  - PURPOSE: Preoxygenation with high-flow therapy by nasal cannulae (HFNC) is now 
      widespread in the intensive care unit (ICU). However, no large randomized study 
      has assessed its relevance in non-severely hypoxemic patients. In a randomized 
      controlled trial (PROTRACH study), we aimed to evaluate preoxygenation with HFNC 
      vs. standard bag-valve mask oxygenation (SMO) in non-severely hypoxemic patients 
      during rapid sequence intubation (RSI) in the ICU. METHODS: Randomized controlled 
      trial including non-severely hypoxemic patients requiring intubation in the ICU. 
      Patients received preoxygenation by HFNC or SMO during RSI. HFNC was maintained 
      throughout the intubation procedure whereas SMO was removed to perform 
      laryngoscopy. The primary outcome was the lowest pulse oximetry (SpO(2)) 
      throughout the intubation procedure. Secondary outcomes included drop in SpO(2), 
      adverse events related to intubation, and outcome in the ICU. RESULTS: A total of 
      192 patients were randomized. In the intent-to-treat analysis, 184 patients (HFNC 
      n = 95; SMO n = 89), the median [IQR] lowest SpO(2) was 100% [97; 100] for HFNC 
      and 99% [95; 100] for the SMO group (P = 0.30). Mild desaturation below 95% was 
      more frequent with SMO (23%) than with HFNC (12%) (RR 0.51, 95% CI 0.26-0.99, 
      P = 0.045). There were fewer adverse events in the HFNC group (6%) than in the 
      SMO group (19%) (RR 0.31, 95% CI 0.13-0.76, P = 0.007), including fewer severe 
      adverse events, respectively 6 (6%) and 14 (16%) with HFNC and SMO (RR 0.38, 95% 
      CI 0.15-0.95, P = 0.03). CONCLUSIONS: Compared with SMO, preoxygenation with HFNC 
      in the ICU did not improve the lowest SpO(2) during intubation in the 
      non-severely hypoxemic patients but led to a reduction in intubation-related 
      adverse events. TRIAL REGISTRATION: Clinical trial Submission: 7 March 2016. 
      Registry name: Benefits of high-flow nasal cannulae oxygen for preoxygenation 
      during intubation in non-severely hypoxemic patients: the PROTRACH study. 
      Clinicaltrials.gov identifier: NCT02700321. Eudra CT: 2015-A00145-44. CPP: 
      15/13-975 (Comité de protection des personnes de Rennes). URL registry: 
      https://clinicaltrials.gov/ct2/show/record/NCT02700321 .
FAU - Guitton, Christophe
AU  - Guitton C
AD  - Service de Réanimation Médico Chirurgicale, USC, Centre Hospitalier du Mans, 194 
      Avenue Rubillard, 72037, Le Mans Cedex 9, France. cguitton@ch-lemans.fr.
FAU - Ehrmann, Stephan
AU  - Ehrmann S
AD  - Médecine Intensive Réanimation, INSERM CIC 1415, Centre Hospitalier Universitaire 
      de Tours, Centre d'Etude des Pathologies Respiratoires INSERM U1100, Tours 
      University, Tours, France.
FAU - Volteau, Christelle
AU  - Volteau C
AD  - Plateforme de Méthodologie et de Biostatistique, Centre Hospitalier Universitaire 
      de Nantes, Nantes, France.
FAU - Colin, Gwenhael
AU  - Colin G
AD  - Médecine Intensive Réanimation, Centre Hospitalier de La Roche sur Yon, La 
      Roche-Sur-Yon, France.
FAU - Maamar, Adel
AU  - Maamar A
AD  - Médecine Intensive Réanimation, Centre Hospitalier Universitaire de Rennes, 
      Rennes, France.
FAU - Jean-Michel, Vanessa
AU  - Jean-Michel V
AD  - Médecine Intensive Réanimation, Centre Hospitalier Universitaire de Brest, Brest, 
      France.
FAU - Mahe, Pierre-Joachim
AU  - Mahe PJ
AD  - Service d'Anesthésie-Réanimation Chirurgicale, Hôtel-Dieu, Centre Hospitalier 
      Universitaire de Nantes, Nantes, France.
FAU - Landais, Mickael
AU  - Landais M
AD  - Service de Réanimation Médico Chirurgicale, USC, Centre Hospitalier du Mans, 194 
      Avenue Rubillard, 72037, Le Mans Cedex 9, France.
FAU - Brule, Noelle
AU  - Brule N
AD  - Médecine Intensive Réanimation, Hôtel-Dieu, Centre Hospitalier Universitaire de 
      Nantes, Nantes, France.
FAU - Bretonnière, Cedric
AU  - Bretonnière C
AD  - Médecine Intensive Réanimation, Hôtel-Dieu, Centre Hospitalier Universitaire de 
      Nantes, Nantes, France.
FAU - Zambon, Olivier
AU  - Zambon O
AD  - Médecine Intensive Réanimation, Hôtel-Dieu, Centre Hospitalier Universitaire de 
      Nantes, Nantes, France.
FAU - Vourc'h, Mickael
AU  - Vourc'h M
AD  - Médecine Intensive Réanimation, Hôtel-Dieu, Centre Hospitalier Universitaire de 
      Nantes, Nantes, France.
LA  - eng
SI  - ClinicalTrials.gov/NCT02700321
SI  - EudraCT/2015-A00145-44
GR  - API12/n/077/PHRC 2014/International
PT  - Journal Article
PT  - Randomized Controlled Trial
DEP - 20190121
PL  - United States
TA  - Intensive Care Med
JT  - Intensive care medicine
JID - 7704851
RN  - S88TT14065 (Oxygen)
SB  - IM
CIN - Intensive Care Med. 2019 Apr;45(4):526-528. doi: 10.1007/s00134-019-05563-8. 
      PMID: 30747252
CIN - Intensive Care Med. 2019 Apr;45(4):532-534. doi: 10.1007/s00134-019-05598-x. 
      PMID: 30888441
CIN - Intensive Care Med. 2019 Apr;45(4):529-531. doi: 10.1007/s00134-019-05588-z. 
      PMID: 30888442
CIN - J Thorac Dis. 2019 May;11(Suppl 9):S1299-S1303. doi: 10.21037/jtd.2019.04.67. 
      PMID: 31245115
CIN - Intensive Care Med. 2020 Mar;46(3):557. doi: 10.1007/s00134-019-05738-3. PMID: 
      31428803
CIN - Ann Transl Med. 2019 Sep;7(Suppl 6):S211. doi: 10.21037/atm.2019.08.122. PMID: 
      31656790
CIN - Med Klin Intensivmed Notfmed. 2020 Feb;115(1):2-3. doi: 
      10.1007/s00063-019-00628-4. PMID: 31974698
CIN - Ann Transl Med. 2019 Dec;7(Suppl 8):S380. doi: 10.21037/atm.2019.12.106. PMID: 
      32016098
MH  - Administration, Intranasal/instrumentation/*methods
MH  - Aged
MH  - Cannula
MH  - Critical Illness/therapy
MH  - Female
MH  - Humans
MH  - Intensive Care Units/organization & administration/statistics & numerical data
MH  - Intention to Treat Analysis
MH  - Intubation, Intratracheal/*methods/statistics & numerical data
MH  - Male
MH  - Middle Aged
MH  - Oxygen/*administration & dosage/pharmacology/therapeutic use
MH  - Oxygen Inhalation Therapy/methods/*standards/statistics & numerical data
OTO - NOTNLM
OT  - Apneic oxygenation
OT  - High-flow oxygen therapy by nasal cannulae
OT  - Intensive care unit
OT  - Intubation
OT  - Preoxygenation
EDAT- 2019/01/23 06:00
MHDA- 2020/02/25 06:00
CRDT- 2019/01/23 06:00
PHST- 2018/11/20 00:00 [received]
PHST- 2019/01/11 00:00 [accepted]
PHST- 2019/01/23 06:00 [pubmed]
PHST- 2020/02/25 06:00 [medline]
PHST- 2019/01/23 06:00 [entrez]
AID - 10.1007/s00134-019-05529-w [pii]
AID - 10.1007/s00134-019-05529-w [doi]
PST - ppublish
SO  - Intensive Care Med. 2019 Apr;45(4):447-458. doi: 10.1007/s00134-019-05529-w. Epub 
      2019 Jan 21.

PMID- 30278459
OWN - NLM
STAT- MEDLINE
DCOM- 20191212
LR  - 20191217
IS  - 1661-7819 (Electronic)
IS  - 1661-7800 (Linking)
VI  - 115
IP  - 1
DP  - 2019
TI  - Comparison of Bubble CPAP Devices Using RAM Cannula for Extubation Failure in 
      Very Low Birth Weight Infants: Randomized and Cohort Studies.
PG  - 28-35
LID - 10.1159/000493156 [doi]
AB  - INTRODUCTION: Bubble continuous positive airway pressure (bCPAP) generates a 
      variable pressure due to bubble size and frequency, and these pressure 
      oscillations may contribute to lung recruitment and gas exchange. Single-outlet 
      bCPAP devices generate larger pressure fluctuation than bCPAP devices with 
      diffusers, but clinical efficacy is unclear. Our hypothesis was that a 
      single-outlet bCPAP device (B&amp;B Bubbler©) would decrease extubation failure 
      and improve oxygenation compared with a bCPAP device with a diffuser (BabiPlus©). 
      METHODS: Bench testing of bCPAP devices with the RAM© cannula determined pressure 
      averages, fluctuations, and CPAP transmission at prongs. The B&amp;B Bubbler© and 
      the BabiPlus© devices were compared for oxygenation and bCPAP failure within 72 h 
      of extubation in a randomized trial in infants less than 1,250 g (n = 43). 
      Additionally, a cohort study with infants extubated to BabiPlus© (n = 128), 
      B&amp;B Bubbler© (n = 119), and noninvasive positive pressure ventilation (NIPPV) 
      (n = 107) were compared. RESULTS: Small differences in pressure fluctuations 
      between bCPAP devices are attenuated by the RAM© cannula. Pressures at RAM© 
      prongs are 62% of set pressure. The bCPAP extubation failure rate (35%) and 
      oxygenation were similar between the bCPAP devices. bCPAP success was associated 
      with lower FiO2 at extubation and decreased need for additional FiO2 in both 
      groups. In the setting of the RAM© cannula, there were no differences in 
      extubation failure rate for infants extubated to bCPAP or NIPPV. CONCLUSIONS: 
      There were no clinical differences at extubation between the B&amp;B Bubbler© and 
      BabiPlus© devices. Oxygenation may predict bCPAP failure. The use of the RAM© 
      cannula as a bCPAP interface should be more closely examined.
CI  - © 2018 S. Karger AG, Basel.
FAU - Claassen, Colleen C
AU  - Claassen CC
AD  - Division of Neonatal-Perinatal Medicine, Department of Pediatrics, Saint Louis 
      University School of Medicine, St. Louis, Missouri, USA.
FAU - Hillman, Noah H
AU  - Hillman NH
AD  - Division of Neonatal-Perinatal Medicine, Department of Pediatrics, Saint Louis 
      University School of Medicine, St. Louis, Missouri, USAhillman@slu.edu.
FAU - Brown, Kimberly
AU  - Brown K
AD  - SSM Health Systems, SSM Health Cardinal Glennon Children's Hospital, St. Louis, 
      Missouri, USA.
FAU - Williams, Howard L
AU  - Williams HL
AD  - SSM Health Systems, SSM Health Cardinal Glennon Children's Hospital, St. Louis, 
      Missouri, USA.
FAU - Strand, Marya L
AU  - Strand ML
AD  - Division of Neonatal-Perinatal Medicine, Department of Pediatrics, Saint Louis 
      University School of Medicine, St. Louis, Missouri, USA.
LA  - eng
PT  - Comparative Study
PT  - Journal Article
PT  - Randomized Controlled Trial
PT  - Research Support, Non-U.S. Gov't
DEP - 20181002
PL  - Switzerland
TA  - Neonatology
JT  - Neonatology
JID - 101286577
SB  - IM
MH  - Cannula
MH  - Continuous Positive Airway Pressure/*instrumentation
MH  - *Device Removal
MH  - Female
MH  - Humans
MH  - Infant, Newborn
MH  - Infant, Premature
MH  - *Infant, Very Low Birth Weight
MH  - Intubation, Intratracheal
MH  - Male
MH  - Respiratory Distress Syndrome, Newborn/*therapy
MH  - Retrospective Studies
MH  - Treatment Failure
MH  - Ventilator Weaning/*methods
OTO - NOTNLM
OT  - Extubation failure
OT  - Oxygenation
OT  - RAM cannula
OT  - bCPAP devices
EDAT- 2018/10/03 06:00
MHDA- 2019/12/18 06:00
CRDT- 2018/10/03 06:00
PHST- 2018/06/09 00:00 [received]
PHST- 2018/08/23 00:00 [accepted]
PHST- 2018/10/03 06:00 [pubmed]
PHST- 2019/12/18 06:00 [medline]
PHST- 2018/10/03 06:00 [entrez]
AID - 000493156 [pii]
AID - 10.1159/000493156 [doi]
PST - ppublish
SO  - Neonatology. 2019;115(1):28-35. doi: 10.1159/000493156. Epub 2018 Oct 2.

PMID- 35332737
OWN - NLM
STAT- MEDLINE
DCOM- 20220328
LR  - 20231106
IS  - 1672-173X (Print)
IS  - 1672-173X (Linking)
VI  - 53
IP  - 2
DP  - 2022 Mar
TI  - [Clinical Study on Early Extubation and Sequential Non-Invasive Respiratory 
      Support for Children with Acute Respiratory Failure Receiving Invasive Mechanical 
      Ventilation].
PG  - 321-326
LID - 10.12182/20220360206 [doi]
AB  - OBJECTIVE: To explore the treatment outcome of the strategy of early extubation 
      and then switching to non-invasive mechanical ventilation in children with acute 
      respiratory failure, and the safety and feasibility of using the strategy to 
      replace traditional methods. METHODS: A total of 102 children, aged between 1 
      month to 14 years old, who had acute respiratory failure and were admitted to the 
      pediatric ICU of West China Second University Hospital, Sichuan University 
      between January 2019 and December 2020 were enrolled and randomly assigned to 
      treatment group 1 (n=55) and treatment group 2 (n=47). In addition, 53 children 
      who had the same condition in the 12 month prior to the beginning of the study 
      were included in the control group. In the two treatment groups, the patients 
      were extubated first, and then weaned off the ventilator. In group 1, when the 
      patient met the invasive-non-invasive switching criteria, the tracheal tube was 
      pulled out and non-invasive bi-level positive airway pressure (BiPAP) ventilation 
      was used for respiratory support. In group 2, high-flow nasal cannula (HFNC) 
      oxygen therapy was used for respiratory support. The traditional progressive 
      weaning method was adopted for the control group (extubing and weaning were 
      performed at the same time). The incidence of ventilator-associated pneumonia 
      (VAP) during the period of tracheal intubation was compared and the mortality of 
      the two groups was evaluated from the point when the patients were recruited. At 
      the time of extubation in the treatment groups and extubation plus weaning in the 
      control group, the pressure support levels, or PC above PEEP, intubation time, 
      sequential time (between 2 treatment groups only), weaning failure rate, and the 
      incidence of laryngeal edema and nasal pressure ulcer were compared. RESULTS: The 
      subjects of the study were predominantly infants (93 cases, 60%) and young 
      children (31 cases, 20%). Among the 155 cases, 82 (53%) were male. There was no 
      statistical difference in age distribution or gender among the groups. There was 
      no significant difference in the clinical indicators among the three groups 
      before tracheal intubation. At the time of extubation, the PC above PEEP in the 
      two treatment groups was higher than that in the control group, and higher in 
      group 1 than that of group 2, the difference being statistically significant 
      (P<0.05). The intubation time of the two treatment groups was shorter than that 
      of the control group, and shorter in group 1 than that of group 2 (P<0.05). The 
      sequential time of group 2 was shorter than that of group 1 (P<0.05). The 
      extubation failure rate and the incidence of VAP in the two treatment groups were 
      lower than those in the control group, and there was no statistically significant 
      difference between the two treatment groups. The incidence of nasal pressure 
      ulcers in group 1 was higher than that in the other two groups (P<0.05). There 
      was 1 death in treatment group 1, and no deaths in treatment group 2 or the 
      control group. There was no significant difference in mortality or the incidence 
      of laryngeal edema after extubation in the three groups. CONCLUSION: Early 
      extubation and then switching to non-invasive mechanical ventilation can be well 
      tolerated by the patients, and can be used in clinical practice as an effective 
      weaning method for children with acute respiratory failure.
CI  - Copyright© by Editorial Board of Journal of Sichuan University (Medical 
      Sciences).
FAU - Li, Xiao-Qing
AU  - Li XQ
AD  - Department of Pediatric Critical Care Medicine, West China Second University 
      Hospital, Sichuan University, Chengdu 610041, China.
FAU - Zhao, Wan-Ling
AU  - Zhao WL
AD  - Department of Pediatric Critical Care Medicine, West China Second University 
      Hospital, Sichuan University, Chengdu 610041, China.
FAU - Li, De-Yuan
AU  - Li DY
AD  - Department of Pediatric Critical Care Medicine, West China Second University 
      Hospital, Sichuan University, Chengdu 610041, China.
FAU - Lei, Lei
AU  - Lei L
AD  - Department of Pediatric Critical Care Medicine, West China Second University 
      Hospital, Sichuan University, Chengdu 610041, China.
FAU - Luo, Li-Li
AU  - Luo LL
AD  - Department of Pediatric Critical Care Medicine, West China Second University 
      Hospital, Sichuan University, Chengdu 610041, China.
FAU - Qiao, Li-Na
AU  - Qiao LN
AD  - Department of Pediatric Critical Care Medicine, West China Second University 
      Hospital, Sichuan University, Chengdu 610041, China.
LA  - chi
PT  - Journal Article
PT  - Randomized Controlled Trial
PL  - China
TA  - Sichuan Da Xue Xue Bao Yi Xue Ban
JT  - Sichuan da xue xue bao. Yi xue ban = Journal of Sichuan University. Medical 
      science edition
JID - 101162609
SB  - IM
MH  - Adolescent
MH  - Airway Extubation/adverse effects
MH  - Child
MH  - Child, Preschool
MH  - Humans
MH  - Infant
MH  - Intubation, Intratracheal
MH  - Male
MH  - Respiration, Artificial/adverse effects/methods
MH  - *Respiratory Distress Syndrome
MH  - *Respiratory Insufficiency/therapy
PMC - PMC10409362
OTO - NOTNLM
OT  - Acute respiratory failure
OT  - Children
OT  - HFNC
OT  - Invasive-noninvasive sequential
OT  - Mechanical ventilation
COIS- 利益冲突 　所有作者均声明不存在利益冲突
EDAT- 2022/03/26 06:00
MHDA- 2022/03/29 06:00
PMCR- 2022/03/20
CRDT- 2022/03/25 05:40
PHST- 2022/03/25 05:40 [entrez]
PHST- 2022/03/26 06:00 [pubmed]
PHST- 2022/03/29 06:00 [medline]
PHST- 2022/03/20 00:00 [pmc-release]
AID - scdxxbyxb-53-2-321 [pii]
AID - 10.12182/20220360206 [doi]
PST - ppublish
SO  - Sichuan Da Xue Xue Bao Yi Xue Ban. 2022 Mar;53(2):321-326. doi: 
      10.12182/20220360206.

PMID- 25869405
OWN - NLM
STAT- MEDLINE
DCOM- 20160623
LR  - 20220410
IS  - 1432-1238 (Electronic)
IS  - 0342-4642 (Linking)
VI  - 41
IP  - 9
DP  - 2015 Sep
TI  - High-flow nasal cannula oxygen during endotracheal intubation in hypoxemic 
      patients: a randomized controlled clinical trial.
PG  - 1538-48
LID - 10.1007/s00134-015-3796-z [doi]
AB  - PURPOSE: Intubation of hypoxemic patients is associated with life-threatening 
      adverse events. High-flow therapy by nasal cannula (HFNC) for preoxygenation 
      before intubation has never been assessed by randomized study. Our objective was 
      to evaluate the efficiency of HFNC for preoxygenation, compared to high 
      fraction-inspired oxygen facial mask (HFFM). METHODS: Multicenter, randomized, 
      open-labelled, controlled PREOXYFLOW trial (NCT 01747109) in six French intensive 
      care units. Acute hypoxemic adults requiring intubation were randomly allocated 
      to HFNC or HFFM. Patients were eligible if PaO2/FiO2 ratio was below 300 mmHg, 
      respiratory rate at least 30/min and if they required FiO2 50% or more to obtain 
      at least 90% oxygen saturation. HFNC was maintained throughout the procedure, 
      whereas HFFM was removed at the end of general anaesthesia induction. Primary 
      outcome was the lowest saturation throughout intubation procedure. Secondary 
      outcomes included adverse events related to intubation, duration of mechanical 
      ventilation and death. RESULTS: A total of 124 patients were randomized. In the 
      intent-to-treat analysis, including 119 patients (HFNC n = 62; HFFM n = 57), the 
      median (interquartile range) lowest saturation was 91.5% (80-96) for HFNC and 
      89.5% (81-95) for the HFFM group (p = 0.44). There was no difference for 
      difficult intubation (p = 0.18), intubation difficulty scale, ventilation-free 
      days (p = 0.09), intubation-related adverse events including desaturation <80% or 
      mortality (p = 0.46). CONCLUSIONS: Compared to HFFM, HFNC as a preoxygenation 
      device did not reduce the lowest level of desaturation.
FAU - Vourc'h, Mickaël
AU  - Vourc'h M
AD  - Medical Intensive Care Unit, Hôtel-Dieu, University Hospital of Nantes, 30 bd 
      Jean Monnet, 44093, Nantes, France.
FAU - Asfar, Pierre
AU  - Asfar P
FAU - Volteau, Christelle
AU  - Volteau C
FAU - Bachoumas, Konstantinos
AU  - Bachoumas K
FAU - Clavieras, Noëmie
AU  - Clavieras N
FAU - Egreteau, Pierre-Yves
AU  - Egreteau PY
FAU - Asehnoune, Karim
AU  - Asehnoune K
FAU - Mercat, Alain
AU  - Mercat A
FAU - Reignier, Jean
AU  - Reignier J
FAU - Jaber, Samir
AU  - Jaber S
FAU - Prat, Gwenaël
AU  - Prat G
FAU - Roquilly, Antoine
AU  - Roquilly A
FAU - Brule, Noëlle
AU  - Brule N
FAU - Villers, Daniel
AU  - Villers D
FAU - Bretonniere, Cédric
AU  - Bretonniere C
FAU - Guitton, Christophe
AU  - Guitton C
LA  - eng
SI  - ClinicalTrials.gov/NCT01747109
PT  - Journal Article
PT  - Multicenter Study
PT  - Randomized Controlled Trial
PT  - Research Support, Non-U.S. Gov't
DEP - 20150414
PL  - United States
TA  - Intensive Care Med
JT  - Intensive care medicine
JID - 7704851
RN  - S88TT14065 (Oxygen)
SB  - IM
CIN - Intensive Care Med. 2015 Sep;41(9):1673-5. doi: 10.1007/s00134-015-3855-5. PMID: 
      26077054
MH  - Female
MH  - Humans
MH  - Hypoxia/etiology/*therapy
MH  - *Intubation, Intratracheal
MH  - Male
MH  - Middle Aged
MH  - Oxygen/*administration & dosage
MH  - *Oxygen Inhalation Therapy/methods
MH  - Respiration, Artificial
MH  - Respiratory Insufficiency/complications/*therapy
EDAT- 2015/04/15 06:00
MHDA- 2016/06/24 06:00
CRDT- 2015/04/15 06:00
PHST- 2015/02/18 00:00 [received]
PHST- 2015/04/02 00:00 [accepted]
PHST- 2015/04/15 06:00 [entrez]
PHST- 2015/04/15 06:00 [pubmed]
PHST- 2016/06/24 06:00 [medline]
AID - 10.1007/s00134-015-3796-z [doi]
PST - ppublish
SO  - Intensive Care Med. 2015 Sep;41(9):1538-48. doi: 10.1007/s00134-015-3796-z. Epub 
      2015 Apr 14.

PMID- 27274092
OWN - NLM
STAT- MEDLINE
DCOM- 20170929
LR  - 20220316
IS  - 1943-3654 (Electronic)
IS  - 0020-1324 (Linking)
VI  - 61
IP  - 9
DP  - 2016 Sep
TI  - High-Flow Nasal Cannula Versus Bag-Valve-Mask for Preoxygenation Before 
      Intubation in Subjects With Hypoxemic Respiratory Failure.
PG  - 1160-7
LID - 10.4187/respcare.04413 [doi]
AB  - BACKGROUND: Critically ill patients with respiratory failure undergoing 
      intubation have an increased risk of hypoxemia-related complications. Delivering 
      oxygen via a high-flow nasal cannula (HFNC) has theoretical advantages and is 
      increasingly used. This study was conducted to compare HFNC with bag-valve-mask 
      (BVM) for preoxygenation and to assess oxygenation during intubation in subjects 
      with hypoxemic respiratory failure. METHODS: This study was a randomized 
      controlled trial including 40 critically ill subjects with hypoxemic respiratory 
      failure who received either HFNC or BVM for preoxygenation before intubation in 
      the ICU. The primary outcome was the mean lowest SpO2 during intubation. RESULTS: 
      The mean lowest SpO2 during intubation was 89 ± 18% in the HFNC group and 86 ± 
      11% in the BVM group (P = .56). In subjects receiving HFNC, a significant 
      increase in SpO2 after preoxygenation was only seen in those previously receiving 
      low-flow oxygen (P = .007), whereas there was no significant difference in SpO2 
      in subjects previously receiving noninvasive ventilation or HFNC (P = .73). 
      During the 1 min of apnea after the induction of anesthesia, SpO2 dropped 
      significantly in the BVM group (P = .001), whereas there was no significant 
      decrease in the HFNC group (P = .17). There were no significant differences 
      between the 2 groups at any of the predefined time points before or after 
      intubation concerning SpO2 , PaO2 /FIO2 , and PaCO2 . CONCLUSIONS: Preoxygenation 
      using HFNC before intubation was feasible and safe compared with BVM in 
      critically ill subjects with acute, mild to moderate hypoxemic respiratory 
      failure. There was no significant difference in the mean lowest SpO2 during 
      intubation between the HFNC and the BVM group. There was also no significant 
      difference in SpO2 between the 2 groups at any of the predefined time points. 
      However, on continuous monitoring, there was a significant decrease in SpO2 
      during the apnea phase before intubation in the BVM group, which was not seen in 
      the HFNC group. (ClinicalTrials.gov registration NCT01994928.).
CI  - Copyright © 2016 by Daedalus Enterprises.
FAU - Simon, Marcel
AU  - Simon M
AD  - Department of Intensive Care Medicine, University Medical Center 
      Hamburg-Eppendorf, Hamburg, Germany.
FAU - Wachs, Christian
AU  - Wachs C
AD  - Department of Intensive Care Medicine, University Medical Center 
      Hamburg-Eppendorf, Hamburg, Germany.
FAU - Braune, Stephan
AU  - Braune S
AD  - Department of Intensive Care Medicine, University Medical Center 
      Hamburg-Eppendorf, Hamburg, Germany.
FAU - de Heer, Geraldine
AU  - de Heer G
AD  - Department of Intensive Care Medicine, University Medical Center 
      Hamburg-Eppendorf, Hamburg, Germany.
FAU - Frings, Daniel
AU  - Frings D
AD  - Department of Intensive Care Medicine, University Medical Center 
      Hamburg-Eppendorf, Hamburg, Germany.
FAU - Kluge, Stefan
AU  - Kluge S
AD  - Department of Intensive Care Medicine, University Medical Center 
      Hamburg-Eppendorf, Hamburg, Germany. s.kluge@uke.de.
LA  - eng
SI  - ClinicalTrials.gov/NCT01994928
PT  - Comparative Study
PT  - Journal Article
PT  - Randomized Controlled Trial
DEP - 20160607
PL  - United States
TA  - Respir Care
JT  - Respiratory care
JID - 7510357
RN  - S88TT14065 (Oxygen)
SB  - IM
CIN - Respir Care. 2016 Sep;61(9):1273-5. doi: 10.4187/respcare.05091. PMID: 27435861
CIN - Respir Care. 2017 Mar;62(3):390. doi: 10.4187/respcare.05125. PMID: 28246287
MH  - Adult
MH  - Aged
MH  - *Cannula
MH  - Critical Care
MH  - Female
MH  - Humans
MH  - Hypoxia/etiology
MH  - *Intubation, Intratracheal
MH  - Male
MH  - *Masks
MH  - Middle Aged
MH  - Noninvasive Ventilation/methods
MH  - Oxygen/*administration & dosage/blood
MH  - Oxygen Inhalation Therapy/*methods
MH  - Partial Pressure
MH  - Respiratory Insufficiency/complications/*therapy
OTO - NOTNLM
OT  - bag-valve-mask
OT  - high-flow nasal cannula oxygen
OT  - intensive care unit
OT  - preoxygenation
OT  - respiratory failure
EDAT- 2016/06/09 06:00
MHDA- 2017/09/30 06:00
CRDT- 2016/06/09 06:00
PHST- 2016/06/09 06:00 [entrez]
PHST- 2016/06/09 06:00 [pubmed]
PHST- 2017/09/30 06:00 [medline]
AID - respcare.04413 [pii]
AID - 10.4187/respcare.04413 [doi]
PST - ppublish
SO  - Respir Care. 2016 Sep;61(9):1160-7. doi: 10.4187/respcare.04413. Epub 2016 Jun 7.

PMID- 32771321
OWN - NLM
STAT- MEDLINE
DCOM- 20210623
LR  - 20220531
IS  - 0736-4679 (Print)
IS  - 0736-4679 (Linking)
VI  - 59
IP  - 5
DP  - 2020 Nov
TI  - Time to Loss of Preoxygenation in Emergency Department Patients.
PG  - 637-642
LID - S0736-4679(20)30667-3 [pii]
LID - 10.1016/j.jemermed.2020.06.064 [doi]
AB  - BACKGROUND: In patients requiring emergency rapid sequence intubation (RSI), 100% 
      oxygen is often delivered for preoxygenation to replace alveolar nitrogen with 
      oxygen. Sometimes, however, preoxygenation devices are prematurely removed from 
      the patient prior to the onset of apnea, which can lead to rapid loss of 
      preoxygenation. OBJECTIVE: We sought to determine the elapsed time, on average, 
      between removing the oxygen source and the loss of preoxygenation among 
      non-critically ill patients in the emergency department (ED). METHODS: We 
      conducted a prospective, crossover study of non-critically ill patients in the 
      ED. Each patient received two identical preoxygenation trials for 4 min using a 
      non-rebreather mask with oxygen flow at flush rate and a nasal cannula with 
      oxygen flow at 10 L/min. After each preoxygenation trial, patients underwent two 
      trials in random order while continuing spontaneous breathing: 1) removal of both 
      oxygen sources and 2) removal of non-rebreather mask with nasal cannula left in 
      place. We defined loss of preoxygenation as an end-tidal oxygen (exhaled oxygen 
      percentage; EtO(2)) value < 70%. We measured EtO(2) breath by breath until loss 
      of preoxygenation occurred. RESULTS: We enrolled 42 patients, median age was 
      43 years (interquartile range [IQR] 30 to 54 years) and 72% were male. Median 
      time to loss of preoxygenation was 20 s (IQR 17-25 s, 4.5 breaths) when all 
      oxygen devices were removed, and 39 s (IQR 21-56 s, 8 breaths) when the nasal 
      cannula was left in place. CONCLUSIONS: In this population of non-critically ill 
      ED patients, most had loss of preoxygenation after 5 breaths if all oxygen 
      devices were removed, and after 8 breaths if a nasal cannula was left in place. 
      These data suggest that during ED RSI, preoxygenation devices should be left in 
      place until the patient is completely apneic.
CI  - Copyright © 2020 Elsevier Inc. All rights reserved.
FAU - Mosier, Jarrod
AU  - Mosier J
AD  - Department of Emergency Medicine and Department of Medicine, Division of 
      Pulmonary, Allergy, Critical Care and Sleep, University of Arizona College of 
      Medicine, Tucson, Arizona.
FAU - Reardon, Robert F
AU  - Reardon RF
AD  - Department of Emergency Medicine, Hennepin County Medical Center, Minneapolis, 
      Minnesota.
FAU - DeVries, Paige A
AU  - DeVries PA
AD  - Department of Emergency Medicine, Hennepin County Medical Center, Minneapolis, 
      Minnesota.
FAU - Stang, Jamie L
AU  - Stang JL
AD  - Department of Emergency Medicine, Hennepin County Medical Center, Minneapolis, 
      Minnesota.
FAU - Nelsen, Ashley
AU  - Nelsen A
AD  - Albany Medical College, Albany, New York.
FAU - Prekker, Matthew E
AU  - Prekker ME
AD  - Department of Emergency Medicine, Hennepin County Medical Center, Minneapolis, 
      Minnesota; Division of Pulmonary/Critical Care, Department of Medicine, Hennepin 
      County Medical Center, Minneapolis, Minnesota.
FAU - Driver, Brian E
AU  - Driver BE
AD  - Department of Emergency Medicine, Hennepin County Medical Center, Minneapolis, 
      Minnesota.
LA  - eng
PT  - Journal Article
PT  - Randomized Controlled Trial
DEP - 20200805
PL  - United States
TA  - J Emerg Med
JT  - The Journal of emergency medicine
JID - 8412174
RN  - S88TT14065 (Oxygen)
SB  - IM
MH  - Adult
MH  - *Cannula
MH  - Cross-Over Studies
MH  - Emergency Service, Hospital
MH  - Female
MH  - Humans
MH  - Intubation, Intratracheal
MH  - Male
MH  - Middle Aged
MH  - Oxygen
MH  - Oxygen Inhalation Therapy
MH  - Prospective Studies
MH  - *Respiration, Artificial
OTO - NOTNLM
OT  - airway management
OT  - denitrogenation
OT  - emergency department
OT  - intubation
OT  - oxygen
OT  - preoxygenation
EDAT- 2020/08/11 06:00
MHDA- 2021/06/24 06:00
CRDT- 2020/08/11 06:00
PHST- 2020/05/04 00:00 [received]
PHST- 2020/06/04 00:00 [revised]
PHST- 2020/06/20 00:00 [accepted]
PHST- 2020/08/11 06:00 [pubmed]
PHST- 2021/06/24 06:00 [medline]
PHST- 2020/08/11 06:00 [entrez]
AID - S0736-4679(20)30667-3 [pii]
AID - 10.1016/j.jemermed.2020.06.064 [doi]
PST - ppublish
SO  - J Emerg Med. 2020 Nov;59(5):637-642. doi: 10.1016/j.jemermed.2020.06.064. Epub 
      2020 Aug 5.

PMID- 31584919
OWN - NLM
STAT- MEDLINE
DCOM- 20200224
LR  - 20200224
IS  - 1526-7598 (Electronic)
IS  - 0003-2999 (Linking)
VI  - 129
IP  - 4
DP  - 2019 Oct
TI  - High-Flow Nasal Oxygen Improves Safe Apnea Time in Morbidly Obese Patients 
      Undergoing General Anesthesia: A Randomized Controlled Trial.
PG  - 1130-1136
LID - 10.1213/ANE.0000000000003966 [doi]
AB  - BACKGROUND: Morbidly obese patients undergoing general anesthesia are at risk of 
      hypoxemia during anesthesia induction. High-flow nasal oxygenation use during 
      anesthesia induction prolongs safe apnea time in nonobese surgical patients. The 
      primary objective of our study was to compare safe apnea time, between patients 
      given high-flow nasal oxygenation or conventional facemask oxygenation during 
      anesthesia induction, in morbidly obese surgical patients. METHODS: Research 
      ethics board approval was obtained. Elective surgical patients ≥18 years with 
      body mass index ≥40 kg·m were included. Patients with severe comorbidity, gastric 
      reflux disease, known difficult airway, or nasal obstruction were excluded. After 
      obtaining informed consent patients were randomized. In the intervention 
      (high-flow nasal oxygenation) group, preoxygenation was provided by 100% nasal 
      oxygen for 3 minutes at 40 L·minute; in the control group, preoxygenation was 
      delivered using a facemask with 100% oxygen, targeting end-tidal O2 >85%. 
      Anesthesia was induced with propofol, remifentanil, and rocuronium. Bag-mask 
      ventilation was not performed. At 2 minutes after rocuronium, videolaryngoscopy 
      was performed. If the laryngoscopy grade was I or II, laryngoscope was left in 
      place and the study was continued; if grade III or IV was observed, the patient 
      was excluded from the study. During the apnea period, high-flow nasal oxygenation 
      patients received nasal oxygen at 60 L·minute; control group patients received no 
      supplemental oxygen. The primary outcome, safe apnea time, was reached when 
      oxygen saturation measured by pulse oximetry (SpO2) fell to 95% or maximum 6 
      minutes of apnea. The patient was then intubated. T tests and χ analyses were 
      used to compare groups. P < .05 was considered significant. RESULTS: Forty 
      patients completed the study. Baseline parameters were comparable between groups. 
      Safe apnea time was significantly longer (261.4 ± 77.7 vs 185.5 ± 52.9 seconds; 
      mean difference [95% CI], 75.9 [33.3-118.5]; P = .001) and the minimum 
      peri-intubation SpO2 was higher (91.0 ± 3.5 vs 88.0 ± 4.8; mean difference [95% 
      CI], 3.1 [0.4-5.7]; P = .026) in the high-flow nasal oxygenation group compared 
      to the control group. CONCLUSIONS: High-flow nasal oxygenation, compared to 
      conventional oxygenation, provided a longer safe apnea time by 76 seconds (40%) 
      and higher minimum SpO2 in morbidly obese patients during anesthesia induction. 
      High-flow oxygenation use should be considered in morbidly obese surgical 
      patients.
FAU - Wong, David T
AU  - Wong DT
AD  - From the Department of Anesthesia, Toronto Western Hospital, University Health 
      Network, University of Toronto, Toronto, Ontario, Canada.
FAU - Dallaire, Amelie
AU  - Dallaire A
AD  - From the Department of Anesthesia, Toronto Western Hospital, University Health 
      Network, University of Toronto, Toronto, Ontario, Canada.
FAU - Singh, Kawal Preet
AU  - Singh KP
AD  - From the Department of Anesthesia, Toronto Western Hospital, University Health 
      Network, University of Toronto, Toronto, Ontario, Canada.
FAU - Madhusudan, Poorna
AU  - Madhusudan P
AD  - From the Department of Anesthesia, Toronto Western Hospital, University Health 
      Network, University of Toronto, Toronto, Ontario, Canada.
FAU - Jackson, Timothy
AU  - Jackson T
AD  - Department of Surgery, Toronto Western Hospital, University Health Network, 
      Toronto, Ontario, Canada.
FAU - Singh, Mandeep
AU  - Singh M
AD  - From the Department of Anesthesia, Toronto Western Hospital, University Health 
      Network, University of Toronto, Toronto, Ontario, Canada.
FAU - Wong, Jean
AU  - Wong J
AD  - From the Department of Anesthesia, Toronto Western Hospital, University Health 
      Network, University of Toronto, Toronto, Ontario, Canada.
FAU - Chung, Frances
AU  - Chung F
AD  - From the Department of Anesthesia, Toronto Western Hospital, University Health 
      Network, University of Toronto, Toronto, Ontario, Canada.
LA  - eng
SI  - ClinicalTrials.gov/NCT03195504
PT  - Journal Article
PT  - Randomized Controlled Trial
PT  - Research Support, Non-U.S. Gov't
PL  - United States
TA  - Anesth Analg
JT  - Anesthesia and analgesia
JID - 1310650
RN  - 0 (Biomarkers)
RN  - S88TT14065 (Oxygen)
SB  - IM
CIN - Anesth Analg. 2019 Oct;129(4):911. doi: 10.1213/ANE.0000000000004373. PMID: 
      31584913
MH  - Administration, Intranasal
MH  - Adult
MH  - *Anesthesia, General/adverse effects
MH  - Apnea/blood/*physiopathology
MH  - Biomarkers/blood
MH  - Body Mass Index
MH  - Female
MH  - Humans
MH  - Hypoxia/blood/etiology/physiopathology/*prevention & control
MH  - Intubation, Intratracheal/adverse effects
MH  - Male
MH  - Middle Aged
MH  - Obesity, Morbid/blood/complications/*physiopathology
MH  - Oxygen/*blood
MH  - *Oxygen Inhalation Therapy
MH  - Risk Factors
MH  - Time Factors
MH  - Treatment Outcome
EDAT- 2019/10/05 06:00
MHDA- 2020/02/25 06:00
CRDT- 2019/10/05 06:00
PHST- 2019/10/05 06:00 [entrez]
PHST- 2019/10/05 06:00 [pubmed]
PHST- 2020/02/25 06:00 [medline]
AID - 00000539-201910000-00033 [pii]
AID - 10.1213/ANE.0000000000003966 [doi]
PST - ppublish
SO  - Anesth Analg. 2019 Oct;129(4):1130-1136. doi: 10.1213/ANE.0000000000003966.

PMID- 35245225
OWN - NLM
STAT- MEDLINE
DCOM- 20220719
LR  - 20220802
IS  - 1526-7598 (Electronic)
IS  - 0003-2999 (Linking)
VI  - 135
IP  - 2
DP  - 2022 Aug 1
TI  - Success and Time to Oxygen Delivery for Scalpel-Finger-Cannula and 
      Scalpel-Finger-Bougie Front-of-Neck Access: A Randomized Crossover Study With a 
      Simulated "Can't Intubate, Can't Oxygenate" Scenario in a Manikin Model With 
      Impalpable Neck Anatomy.
PG  - 376-384
LID - 10.1213/ANE.0000000000005969 [doi]
AB  - BACKGROUND: Emergency front-of-neck access (FONA) is particularly challenging 
      with impalpable neck anatomy. We compared 2 techniques that are based on a 
      vertical midline neck incision, followed by finger dissection and then either a 
      cannula or scalpel puncture to the cricothyroid membrane. METHODS: A manikin 
      simulation scenario of impalpable neck anatomy and bleeding was created. 
      Sixty-five anesthesiologists undergoing cricothyrotomy training performed 
      scalpel-finger-cannula (SFC) and scalpel-finger-bougie (SFB) cricothyrotomy in 
      random order. Primary outcomes were time to oxygen delivery and first-attempt 
      success; data were analyzed using multilevel mixed-effects models. RESULTS: SFC 
      was associated with a shorter time to oxygen delivery on univariate (median time 
      difference, -61.5 s; 95% confidence interval [CI], -84.7 to -38.3; P < .001) and 
      multivariable (mean time difference, -62.1 s; 95% CI, -83.2 to -41.0; P < .001) 
      analyses. Higher first-attempt success was reported with SFC than SFB (47 of 65 
      [72.3%] vs 18 of 65 [27.7%]). Participants also had higher odds at achieving 
      first-attempt success with SFC than SFB (odds ratio [OR], 10.7; 95% CI, 3.3-35.0; 
      P < .001). Successful delivery of oxygen after the "can't intubate, can't 
      oxygenate" (CICO) declaration within 3 attempts and 180 seconds was higher (84.6% 
      vs 63.1%) and more likely with SFC (OR, 5.59; 95% CI, 1.7-18.9; P = .006). 
      Analyzing successful cases only, SFC achieved a shorter time to oxygen delivery 
      (mean time difference, -24.9 s; 95% CI, -37.8 to -12.0; P < .001), but a longer 
      time to cuffed tube insertion (mean time difference, +56.0 s; 95% CI, 39.0-73.0; 
      P < .001). After simulation training, most participants preferred SFC in patients 
      with impalpable neck anatomy (75.3% vs 24.6%). CONCLUSIONS: In a manikin 
      simulation of impalpable neck anatomy and bleeding, the SFC approach demonstrated 
      superior performance in oxygen delivery and was also the preferred technique of 
      the majority of study participants. Our study findings support the use of a 
      cannula-based FONA technique for achieving oxygenation in a CICO situation, with 
      the prerequisite that appropriate training and equipment are available.
CI  - Copyright © 2022 International Anesthesia Research Society.
FAU - Zhang, Jinbin
AU  - Zhang J
AD  - From the Department of Anaesthesiology, Intensive Care and Pain Medicine, Tan 
      Tock Seng Hospital, Singapore.
FAU - Ong, Shimin
AU  - Ong S
AD  - From the Department of Anaesthesiology, Intensive Care and Pain Medicine, Tan 
      Tock Seng Hospital, Singapore.
FAU - Toh, Han
AU  - Toh H
AD  - Department of Anaesthesia, Woodlands Health, Singapore.
FAU - Chew, Meifang
AU  - Chew M
AD  - From the Department of Anaesthesiology, Intensive Care and Pain Medicine, Tan 
      Tock Seng Hospital, Singapore.
FAU - Ang, Hope
AU  - Ang H
AD  - From the Department of Anaesthesiology, Intensive Care and Pain Medicine, Tan 
      Tock Seng Hospital, Singapore.
FAU - Goh, Stacey
AU  - Goh S
AD  - From the Department of Anaesthesiology, Intensive Care and Pain Medicine, Tan 
      Tock Seng Hospital, Singapore.
LA  - eng
PT  - Journal Article
PT  - Randomized Controlled Trial
PT  - Research Support, Non-U.S. Gov't
DEP - 20220304
PL  - United States
TA  - Anesth Analg
JT  - Anesthesia and analgesia
JID - 1310650
RN  - S88TT14065 (Oxygen)
SB  - IM
MH  - *Airway Management/methods
MH  - *Cannula
MH  - Cricoid Cartilage/surgery
MH  - Cross-Over Studies
MH  - Humans
MH  - Intubation, Intratracheal
MH  - Manikins
MH  - Oxygen
COIS- Conflicts of Interest: None.
EDAT- 2022/03/05 06:00
MHDA- 2022/07/20 06:00
CRDT- 2022/03/04 17:11
PHST- 2022/03/05 06:00 [pubmed]
PHST- 2022/07/20 06:00 [medline]
PHST- 2022/03/04 17:11 [entrez]
AID - 00000539-202208000-00020 [pii]
AID - 10.1213/ANE.0000000000005969 [doi]
PST - ppublish
SO  - Anesth Analg. 2022 Aug 1;135(2):376-384. doi: 10.1213/ANE.0000000000005969. Epub 
      2022 Mar 4.

PMID- 29966108
OWN - NLM
STAT- MEDLINE
DCOM- 20180904
LR  - 20221222
IS  - 0310-057X (Print)
IS  - 0310-057X (Linking)
VI  - 46
IP  - 4
DP  - 2018 Jul
TI  - The use of Transnasal Humidified Rapid-Insufflation Ventilatory Exchange (THRIVE) 
      for pre-oxygenation in neurosurgical patients: a randomised controlled trial.
PG  - 360-367
AB  - This study explored the use of high-flow nasal oxygen (HFNO) in both 
      pre-oxygenation and apnoeic oxygenation in adults who were intubated following a 
      non-rapid sequence induction. Fifty patients were randomised to receive 
      pre-oxygenation via a standard facemask or the Transnasal Humidified 
      Rapid-Insufflation Ventilatory Exchange (THRIVE) device. After five minutes of 
      pre-oxygenation, induction and muscle relaxant agents were given. While waiting 
      for complete paralysis, patients in the standard facemask group received bag-mask 
      ventilation (BMV), whereas patients in the HFNO group received apnoeic 
      oxygenation via the THRIVE device. Serial blood samples for arterial blood gas 
      analysis were taken. Baseline patient and airway characteristics were similar. 
      The median PaO(2) after pre-oxygenation was 357 (interquartile range [IQR] 
      324-450 [range 183-550]) mmHg in the facemask group, compared to 471 (IQR 429-516 
      [range 185-550]) mmHg in the HFNO group (P=0.01). The median arterial partial 
      pressure of oxygen (PaO(2)) in the HFNO group decreased after a period of apnoeic 
      oxygenation, and was significantly lower when compared to patients who received 
      BMV in facemask group. The arterial carbon dioxide partial pressure (PaCO(2)) 
      level after complete paralysis was significantly higher in the HFNO group when 
      compared to the facemask group (median 52 [IQR 48-55 {range 40-65}] versus median 
      43 [IQR 40-48 {range 35-63}] mmHg, P=0.0005 and P=0.004 respectively). There were 
      no differences in the time to muscle paralysis and time to intubation. Seven 
      patients required use of airway adjuncts during BMV in the facemask group, 
      compared to none in the HFNO group (P=0.004). No complications were observed in 
      either group. HFNO produces a higher PaO(2) after pre-oxygenation and safe PaO(2) 
      during intubation. However, the subsequent fall in PaO(2) and rise in PaCO(2) 
      indicates that it is not as effective as BMV in maintaining oxygenation and 
      ventilation following neuromuscular blockade.
FAU - Ng, I
AU  - Ng I
FAU - Krieser, R
AU  - Krieser R
FAU - Mezzavia, P
AU  - Mezzavia P
FAU - Lee, K
AU  - Lee K
FAU - Tseng, C
AU  - Tseng C
FAU - Douglas, Nwr
AU  - Douglas N
FAU - Segal, R
AU  - Segal R
AD  - Consultant Anaesthetist, Department of Anaesthesia and Pain Management, Royal 
      Melbourne Hospital; University of Melbourne; Melbourne, Victoria.
LA  - eng
PT  - Journal Article
PT  - Randomized Controlled Trial
PL  - United States
TA  - Anaesth Intensive Care
JT  - Anaesthesia and intensive care
JID - 0342017
RN  - 142M471B3J (Carbon Dioxide)
RN  - S88TT14065 (Oxygen)
SB  - IM
MH  - Administration, Intranasal
MH  - Adult
MH  - Aged
MH  - Carbon Dioxide/blood
MH  - Female
MH  - Humans
MH  - Insufflation
MH  - Male
MH  - Middle Aged
MH  - Neurosurgical Procedures/*instrumentation
MH  - Oxygen/*administration & dosage/blood
MH  - *Pulmonary Gas Exchange
OTO - NOTNLM
OT  - alveolar gas exchange, oxygen delivery, factors impacting, oxygen saturation, 
      PaO2
EDAT- 2018/07/03 06:00
MHDA- 2018/09/05 06:00
CRDT- 2018/07/03 06:00
PHST- 2018/07/03 06:00 [entrez]
PHST- 2018/07/03 06:00 [pubmed]
PHST- 2018/09/05 06:00 [medline]
AID - 20170563 [pii]
AID - 10.1177/0310057X1804600403 [doi]
PST - ppublish
SO  - Anaesth Intensive Care. 2018 Jul;46(4):360-367. doi: 10.1177/0310057X1804600403.

PMID- 29330853
OWN - NLM
STAT- MEDLINE
DCOM- 20190315
LR  - 20190315
IS  - 1365-2044 (Electronic)
IS  - 0003-2409 (Linking)
VI  - 73
IP  - 5
DP  - 2018 May
TI  - Transnasal humidified rapid-insufflation ventilatory exchange (THRIVE) vs. 
      facemask breathing pre-oxygenation for rapid sequence induction in adults: a 
      prospective randomised non-blinded clinical trial.
PG  - 564-571
LID - 10.1111/anae.14215 [doi]
AB  - Transnasal humidified rapid-insufflation ventilatory exchange (THRIVE) can 
      prolong apnoea time in adults. Therefore, THRIVE used for pre-oxygenation in 
      rapid sequence induction of anaesthesia could extend safe apnoea time during 
      prolonged laryngoscopy and intubation. In this randomised controlled trial, we 
      compared the lowest peripheral oxygen saturation (SpO(2) ) during intubation when 
      pre-oxygenating with either traditional facemask or THRIVE. Eighty adult 
      patients, undergoing rapid sequence induction of anaesthesia for emergency 
      surgery, were randomly allocated to pre-oxygenation with 100% oxygen with 
      facemask or with THRIVE. Median (IQR [range]) lowest SpO(2) until 1 min after 
      intubation was 99% (97-100 [70-100]%) for the facemask group vs. 99% (99-100 
      [96-100]%) for the THRIVE group (p = 0.097). Five patients (12.5%) desaturated 
      below 93% when pre-oxygenated with the facemask vs. none in the THRIVE group 
      (p = 0.019). There were no differences in intubation time or apnoea time between 
      the groups. Median intubation time was 51 (34-66 [22-261]) s in the facemask 
      group vs. 48 (38-63 [10-146]) s in the THRIVE group (p = 0.99). Median apnoea 
      time was 109 (86-142 [37-291]) s and 116 (92-146 [63-249]) s when using facemask 
      and THRIVE, respectively (p = 0.49). No signs of regurgitation of gastric content 
      were detected. The data on desaturation indicate potential benefits of 
      oxygenation with THRIVE for rapid sequence induction compared with facemask 
      pre-oxygenation.
CI  - © 2018 The Association of Anaesthetists of Great Britain and Ireland.
FAU - Lodenius, Å
AU  - Lodenius Å
AD  - Peri-operative Medicine and Intensive Care, Karolinska University Hospital, 
      Stockholm, Sweden.
AD  - Department of Physiology and Pharmacology, Karolinska Institute, Stockholm, 
      Sweden.
FAU - Piehl, J
AU  - Piehl J
AD  - Karolinska Institute, Stockholm, Sweden.
FAU - Östlund, A
AU  - Östlund A
AD  - Peri-operative Medicine and Intensive Care, Karolinska University Hospital, 
      Stockholm, Sweden.
AD  - Department of Physiology and Pharmacology, Karolinska Institute, Stockholm, 
      Sweden.
FAU - Ullman, J
AU  - Ullman J
AD  - Peri-operative Medicine and Intensive Care, Karolinska University Hospital, 
      Stockholm, Sweden.
AD  - Department of Physiology and Pharmacology, Karolinska Institute, Stockholm, 
      Sweden.
FAU - Jonsson Fagerlund, M
AU  - Jonsson Fagerlund M
AD  - Peri-operative Medicine and Intensive Care, Karolinska University Hospital, 
      Stockholm, Sweden.
AD  - Department of Physiology and Pharmacology, Karolinska Institute, Stockholm, 
      Sweden.
LA  - eng
PT  - Comparative Study
PT  - Journal Article
PT  - Randomized Controlled Trial
DEP - 20180113
PL  - England
TA  - Anaesthesia
JT  - Anaesthesia
JID - 0370524
RN  - 142M471B3J (Carbon Dioxide)
RN  - S88TT14065 (Oxygen)
SB  - IM
CIN - Anaesthesia. 2018 Aug;73(8):1038-1039. doi: 10.1111/anae.14364. PMID: 30117580
MH  - Administration, Intranasal
MH  - Adult
MH  - Aged
MH  - Airway Management
MH  - Anesthesia, Inhalation/*methods
MH  - Apnea/physiopathology
MH  - Carbon Dioxide/blood
MH  - Female
MH  - Humans
MH  - Insufflation/*methods
MH  - Male
MH  - *Masks
MH  - Middle Aged
MH  - Oxygen/administration & dosage/blood
MH  - Oxygen Inhalation Therapy
MH  - Patient Comfort
MH  - Prospective Studies
MH  - Respiration, Artificial/*methods
OTO - NOTNLM
OT  - emergency
OT  - intubation
OT  - oxygen desaturation
OT  - oxygenation
OT  - safety
EDAT- 2018/01/14 06:00
MHDA- 2019/03/16 06:00
CRDT- 2018/01/14 06:00
PHST- 2017/12/10 00:00 [accepted]
PHST- 2018/01/14 06:00 [pubmed]
PHST- 2019/03/16 06:00 [medline]
PHST- 2018/01/14 06:00 [entrez]
AID - 10.1111/anae.14215 [doi]
PST - ppublish
SO  - Anaesthesia. 2018 May;73(5):564-571. doi: 10.1111/anae.14215. Epub 2018 Jan 13.

PMID- 33794131
OWN - NLM
STAT- MEDLINE
DCOM- 20210920
LR  - 20220802
IS  - 1535-4970 (Electronic)
IS  - 1073-449X (Print)
IS  - 1073-449X (Linking)
VI  - 204
IP  - 3
DP  - 2021 Aug 1
TI  - Protocolized Postextubation Respiratory Support to Prevent Reintubation: A 
      Randomized Clinical Trial.
PG  - 294-302
LID - 10.1164/rccm.202009-3561OC [doi]
AB  - Rationale: Respiratory support (noninvasive ventilation or high-flow nasal 
      cannula) applied at the time of extubation has been reported to reduce 
      reintubation rates, but concerns regarding effectiveness have limited uptake into 
      practice.Objectives: To determine if providing postextubation respiratory support 
      to all patients undergoing extubation in a medical ICU would decrease the 
      incidence of reintubation.Methods: We conducted a pragmatic, two-armed, 
      cluster-crossover trial of adults undergoing extubation from invasive mechanical 
      ventilation between October 1, 2017, and March 31, 2019, in the medical ICU of an 
      academic medical center. Patients were assigned to either protocolized 
      postextubation respiratory support (a respiratory therapist-driven protocol in 
      which patients with suspected hypercapnia received noninvasive ventilation and 
      patients without suspected hypercapnia received high-flow nasal cannula) or usual 
      care (postextubation management at the discretion of treating clinicians). The 
      primary outcome was reintubation within 96 hours of extubation.Measurements and 
      Main Results: A total of 751 patients were enrolled. Of the 359 patients assigned 
      to protocolized support, 331 (92.2%) received postextubation respiratory support 
      compared with 66 of 392 patients (16.8%) assigned to usual care, a difference 
      driven by differential use of high-flow nasal cannula (74.7% vs. 2.8%). A total 
      of 57 patients (15.9%) in the protocolized support group experienced reintubation 
      compared with 52 patients (13.3%) in the usual care group (odds ratio, 1.23; 95% 
      confidence interval, 0.82 to 1.84; P = 0.32).Conclusions: Among a broad 
      population of critically ill adults undergoing extubation from invasive 
      mechanical ventilation at an academic medical center, protocolized postextubation 
      respiratory support, primarily characterized by an increase in the use of 
      high-flow nasal cannula, did not prevent reintubation compared with usual 
      care.Clinical trial registered with www.clinicaltrials.gov (NCT0328831).
FAU - Casey, Jonathan D
AU  - Casey JD
AUID- ORCID: 0000-0002-0977-290X
AD  - Division of Allergy, Pulmonary, and Critical Care Medicine.
FAU - Vaughan, Erin M
AU  - Vaughan EM
AD  - Division of Allergy, Pulmonary, and Critical Care Medicine.
FAU - Lloyd, Bradley D
AU  - Lloyd BD
AD  - Division of Respiratory Care.
FAU - Billas, Peter A
AU  - Billas PA
AD  - Department of Anesthesiology, University of Florida, Gainesville, Florida.
FAU - Jackson, Karen E
AU  - Jackson KE
AD  - Division of Allergy, Pulmonary, and Critical Care Medicine.
FAU - Hall, Eric J
AU  - Hall EJ
AD  - Department of Internal Medicine.
FAU - Toporek, Alexandra H
AU  - Toporek AH
AD  - Department of Internal Medicine.
FAU - Buell, Kevin G
AU  - Buell KG
AD  - Department of Internal Medicine.
FAU - Brown, Ryan M
AU  - Brown RM
AUID- ORCID: 0000-0002-8778-026X
AD  - Division of Allergy, Pulmonary, and Critical Care Medicine.
FAU - Richardson, Roger K
AU  - Richardson RK
AD  - Division of Respiratory Care.
FAU - Rooks, J Craig
AU  - Rooks JC
AD  - Division of Respiratory Care.
FAU - Buie, Reagan B
AU  - Buie RB
AD  - Vanderbilt Institute for Clinical and Translational Research.
FAU - Wang, Li
AU  - Wang L
AD  - Department of Biostatistics.
FAU - Lindsell, Christopher J
AU  - Lindsell CJ
AD  - Department of Biostatistics.
FAU - Ely, E Wesley
AU  - Ely EW
AD  - Division of Allergy, Pulmonary, and Critical Care Medicine.
AD  - Critical Illness, Brain Dysfunction, and Survivorship Center.
AD  - Tennessee Valley Veterans Affairs Geriatric Research Education Clinical Center, 
      and.
FAU - Self, Wesley H
AU  - Self WH
AD  - Department of Emergency Medicine, Vanderbilt University Medical Center, 
      Nashville, Tennessee; and.
FAU - Bernard, Gordon R
AU  - Bernard GR
AD  - Division of Allergy, Pulmonary, and Critical Care Medicine.
FAU - Rice, Todd W
AU  - Rice TW
AD  - Division of Allergy, Pulmonary, and Critical Care Medicine.
FAU - Semler, Matthew W
AU  - Semler MW
AUID- ORCID: 0000-0002-7664-8263
AD  - Division of Allergy, Pulmonary, and Critical Care Medicine.
LA  - eng
SI  - ClinicalTrials.gov/NCT03288311
GR  - K23 HL143053/HL/NHLBI NIH HHS/United States
GR  - T32 HL087738/HL/NHLBI NIH HHS/United States
GR  - UL1 RR024975/RR/NCRR NIH HHS/United States
GR  - UL1 TR002243/TR/NCATS NIH HHS/United States
GR  - K12 HL133117/HL/NHLBI NIH HHS/United States
GR  - K23 HL153584/HL/NHLBI NIH HHS/United States
PT  - Journal Article
PT  - Pragmatic Clinical Trial
PT  - Randomized Controlled Trial
PT  - Research Support, N.I.H., Extramural
PL  - United States
TA  - Am J Respir Crit Care Med
JT  - American journal of respiratory and critical care medicine
JID - 9421642
SB  - IM
CIN - Am J Respir Crit Care Med. 2021 Aug 1;204(3):245-247. doi: 
      10.1164/rccm.202104-0844ED. PMID: 33901412
MH  - Adult
MH  - Aged
MH  - Airway Extubation/*methods
MH  - *Cannula
MH  - Clinical Protocols
MH  - Consciousness Disorders/therapy
MH  - Cross-Over Studies
MH  - Female
MH  - Humans
MH  - Hypercapnia/*therapy
MH  - Hypoxia/*therapy
MH  - Intensive Care Units
MH  - Intubation, Intratracheal/*statistics & numerical data
MH  - Male
MH  - Middle Aged
MH  - Noninvasive Ventilation/*methods
MH  - Oxygen Inhalation Therapy/*methods
MH  - Perioperative Care
MH  - Respiratory Insufficiency/*therapy
MH  - Treatment Outcome
PMC - PMC8513595
OTO - NOTNLM
OT  - invasive mechanical ventilation
OT  - noninvasive respiratory support
OT  - reintubation
EDAT- 2021/04/02 06:00
MHDA- 2021/09/21 06:00
PMCR- 2022/08/01
CRDT- 2021/04/01 20:07
PHST- 2021/04/02 06:00 [pubmed]
PHST- 2021/09/21 06:00 [medline]
PHST- 2021/04/01 20:07 [entrez]
PHST- 2022/08/01 00:00 [pmc-release]
AID - 10.1164/rccm.202009-3561OC [doi]
PST - ppublish
SO  - Am J Respir Crit Care Med. 2021 Aug 1;204(3):294-302. doi: 
      10.1164/rccm.202009-3561OC.

PMID- 28601264
OWN - NLM
STAT- MEDLINE
DCOM- 20171211
LR  - 20201209
IS  - 1097-6760 (Electronic)
IS  - 0196-0644 (Linking)
VI  - 70
IP  - 4
DP  - 2017 Oct
TI  - High-Flow Nasal Cannula Versus Conventional Oxygen Therapy in Emergency 
      Department Patients With Cardiogenic Pulmonary Edema: A Randomized Controlled 
      Trial.
PG  - 465-472.e2
LID - S0196-0644(17)30324-4 [pii]
LID - 10.1016/j.annemergmed.2017.03.028 [doi]
AB  - STUDY OBJECTIVE: High-flow nasal cannula is a new method for delivering high-flow 
      supplemental oxygen for victims of respiratory failure. This randomized 
      controlled trial compares high-flow nasal cannula with conventional oxygen 
      therapy in emergency department (ED) patients with cardiogenic pulmonary edema. 
      METHODS: We conducted an open-label randomized controlled trial in the ED of 
      Siriraj Hospital, Bangkok, Thailand. Patients aged 18 years or older with 
      cardiogenic pulmonary edema were randomly assigned to receive either conventional 
      oxygen therapy or high-flow nasal cannula. The primary outcome was the 
      respiratory rate 60 minutes postintervention. RESULTS: We enrolled 128 
      participants (65 in the conventional oxygen therapy and 63 in the high-flow nasal 
      cannula groups). Baseline high-flow nasal cannula and conventional oxygen therapy 
      mean respiratory rates were 28.7 breaths/min (SD 3.2) and 28.6 breaths/min (SD 
      3.5). Mean respiratory rates at 60 minutes postintervention were lower in the 
      high-flow nasal cannula group (21.8 versus 25.1 breaths/min; difference 3.3; 95% 
      confidence interval 1.9 to 4.6). No significant differences were found in the 
      admission rate, ED and hospital lengths of stay, noninvasive ventilation, 
      intubation, or mortality. CONCLUSION: In patients with cardiogenic pulmonary 
      edema in the ED, high-flow nasal cannula therapy may decrease the severity of 
      dyspnea during the first hour of treatment.
CI  - Copyright © 2017 American College of Emergency Physicians. Published by Elsevier 
      Inc. All rights reserved.
FAU - Makdee, Onlak
AU  - Makdee O
AD  - Department of Emergency Medicine, Faculty of Medicine, Siriraj Hospital, Mahidol 
      University, Bangkok, Thailand.
FAU - Monsomboon, Apichaya
AU  - Monsomboon A
AD  - Department of Emergency Medicine, Faculty of Medicine, Siriraj Hospital, Mahidol 
      University, Bangkok, Thailand.
FAU - Surabenjawong, Usapan
AU  - Surabenjawong U
AD  - Department of Emergency Medicine, Faculty of Medicine, Siriraj Hospital, Mahidol 
      University, Bangkok, Thailand.
FAU - Praphruetkit, Nattakarn
AU  - Praphruetkit N
AD  - Department of Emergency Medicine, Faculty of Medicine, Siriraj Hospital, Mahidol 
      University, Bangkok, Thailand.
FAU - Chaisirin, Wansiri
AU  - Chaisirin W
AD  - Department of Emergency Medicine, Faculty of Medicine, Siriraj Hospital, Mahidol 
      University, Bangkok, Thailand.
FAU - Chakorn, Tipa
AU  - Chakorn T
AD  - Department of Emergency Medicine, Faculty of Medicine, Siriraj Hospital, Mahidol 
      University, Bangkok, Thailand.
FAU - Permpikul, Chairat
AU  - Permpikul C
AD  - Division of Critical Care, the Department of Internal Medicine, Faculty of 
      Medicine, Siriraj Hospital, Mahidol University, Bangkok, Thailand.
FAU - Thiravit, Phakphoom
AU  - Thiravit P
AD  - Department of Radiology, Faculty of Medicine, Siriraj Hospital, Mahidol 
      University, Bangkok, Thailand.
FAU - Nakornchai, Tanyaporn
AU  - Nakornchai T
AD  - Department of Emergency Medicine, Faculty of Medicine, Siriraj Hospital, Mahidol 
      University, Bangkok, Thailand. Electronic address: tanyaporn.ploy@gmail.com.
LA  - eng
PT  - Journal Article
PT  - Randomized Controlled Trial
DEP - 20170623
PL  - United States
TA  - Ann Emerg Med
JT  - Annals of emergency medicine
JID - 8002646
SB  - IM
MH  - Aged
MH  - *Cannula
MH  - Dyspnea/*therapy
MH  - *Emergency Service, Hospital
MH  - Female
MH  - Humans
MH  - Intubation, Intratracheal/*methods
MH  - Male
MH  - *Noninvasive Ventilation
MH  - *Oxygen Inhalation Therapy/methods
MH  - Prospective Studies
MH  - Pulmonary Edema/physiopathology/*therapy
MH  - Respiratory Distress Syndrome
MH  - Thailand/epidemiology
MH  - Treatment Outcome
EDAT- 2017/06/12 06:00
MHDA- 2017/12/12 06:00
CRDT- 2017/06/12 06:00
PHST- 2016/09/14 00:00 [received]
PHST- 2017/02/13 00:00 [revised]
PHST- 2017/03/20 00:00 [accepted]
PHST- 2017/06/12 06:00 [pubmed]
PHST- 2017/12/12 06:00 [medline]
PHST- 2017/06/12 06:00 [entrez]
AID - S0196-0644(17)30324-4 [pii]
AID - 10.1016/j.annemergmed.2017.03.028 [doi]
PST - ppublish
SO  - Ann Emerg Med. 2017 Oct;70(4):465-472.e2. doi: 10.1016/j.annemergmed.2017.03.028. 
      Epub 2017 Jun 23.

PMID- 32238855
OWN - NLM
STAT- MEDLINE
DCOM- 20201204
LR  - 20210401
IS  - 2045-2322 (Electronic)
IS  - 2045-2322 (Linking)
VI  - 10
IP  - 1
DP  - 2020 Apr 1
TI  - Transnasal humidified rapid insufflation ventilatory exchange vs. facemask 
      oxygenation in elderly patients undergoing general anaesthesia: a randomized 
      controlled trial.
PG  - 5745
LID - 10.1038/s41598-020-62716-2 [doi]
LID - 5745
AB  - Transnasal humidified rapid insufflation ventilator exchange (THRIVE) may be 
      effective in delaying hypoxia, but the efficacy of THRIVE for oxygenation in 
      elderly patients under general anaesthesia has not been assessed. This study 
      assessed whether THRIVE prolonged the apnoea time in the elderly patients after 
      induction. This was a single centre, two-group, randomized controlled trial. 60 
      patients (65 to 80 years of age) with American Society of Anesthesiologists (ASA) 
      grades I ~ III who required tracheal intubation or the application of a laryngeal 
      mask under general anaesthesia were randomly allocated to receive oxygenation 
      using THRIVE (100% oxygen, 30~70 litres min(-1)) or a facemask (100% oxygen, 
      10 litres min(-1)) during the pre-oxygenation period and during apnoea. The 
      apnoea time, which was defined as the time from the cessation of spontaneous 
      breathing until the SpO(2) decreased to 90% or the apnoea time reached 10 minutes 
      was recorded as the primary outcome. No significant differences were found on the 
      baseline characteristics between the groups. The apnoea time was significantly 
      increased (P < 0.01) in the THRIVE group. The median (interquartile range) apnoea 
      times were 600 (600-600) s in the THRIVE group and 600 (231.5-600) s in the 
      facemask group. No significant differences were found in the PaO(2), PaCO(2) and 
      vital parameters between the THRIVE and facemask groups. No increased occurrence 
      of complications, including haemodynamic instability, resistant arrhythmia or 
      nasal discomfort, were reported in both the THRIVE group and the facemask group. 
      THRIVE prolongs the apnoea time in elderly patients. THRIVE may be a more 
      effective method for pre-oxygenation than a facemask in the elderly without 
      pulmonary dysfunction.
FAU - Hua, Zhen
AU  - Hua Z
AD  - Department of Anaesthesiology, Beijing Hospital, National Center of Gerontology, 
      Institute of Geriatric Medicine, Chinese Academy of Medical Science, Beijing, 
      P.R. China. hua1013@163.com.
FAU - Liu, Zhen
AU  - Liu Z
AD  - Department of Anaesthesiology, Beijing Hospital, National Center of Gerontology, 
      Institute of Geriatric Medicine, Chinese Academy of Medical Science, Beijing, 
      P.R. China.
FAU - Li, Yang
AU  - Li Y
AD  - Department of Anaesthesiology, Beijing Hospital, National Center of Gerontology, 
      Institute of Geriatric Medicine, Chinese Academy of Medical Science, Beijing, 
      P.R. China.
AD  - Department of Anaesthesiology, Beijing Changping Hospital, Beijing, P.R. China.
FAU - Zhang, Hongye
AU  - Zhang H
AD  - Department of Anaesthesiology, Beijing Hospital, National Center of Gerontology, 
      Institute of Geriatric Medicine, Chinese Academy of Medical Science, Beijing, 
      P.R. China.
FAU - Yang, Ming
AU  - Yang M
AD  - Department of Anaesthesiology, Beijing Hospital, National Center of Gerontology, 
      Institute of Geriatric Medicine, Chinese Academy of Medical Science, Beijing, 
      P.R. China.
FAU - Zuo, Mingzhang
AU  - Zuo M
AD  - Department of Anaesthesiology, Beijing Hospital, National Center of Gerontology, 
      Institute of Geriatric Medicine, Chinese Academy of Medical Science, Beijing, 
      P.R. China. l459956150@163.com.
LA  - eng
PT  - Journal Article
PT  - Randomized Controlled Trial
DEP - 20200401
PL  - England
TA  - Sci Rep
JT  - Scientific reports
JID - 101563288
RN  - S88TT14065 (Oxygen)
SB  - IM
MH  - Administration, Intranasal
MH  - Aged
MH  - Aged, 80 and over
MH  - Anesthesia, General/adverse effects/*methods
MH  - Apnea/etiology
MH  - Female
MH  - Humans
MH  - Insufflation/adverse effects/*methods
MH  - Intubation, Intratracheal/adverse effects/methods
MH  - Laryngeal Masks/adverse effects
MH  - Male
MH  - Oxygen/administration & dosage/therapeutic use
MH  - Respiratory Physiological Phenomena
MH  - Ventilators, Mechanical/adverse effects
PMC - PMC7113239
COIS- The authors declare no competing interests.
EDAT- 2020/04/03 06:00
MHDA- 2020/12/15 06:00
PMCR- 2020/04/01
CRDT- 2020/04/03 06:00
PHST- 2019/11/13 00:00 [received]
PHST- 2020/03/16 00:00 [accepted]
PHST- 2020/04/03 06:00 [entrez]
PHST- 2020/04/03 06:00 [pubmed]
PHST- 2020/12/15 06:00 [medline]
PHST- 2020/04/01 00:00 [pmc-release]
AID - 10.1038/s41598-020-62716-2 [pii]
AID - 62716 [pii]
AID - 10.1038/s41598-020-62716-2 [doi]
PST - epublish
SO  - Sci Rep. 2020 Apr 1;10(1):5745. doi: 10.1038/s41598-020-62716-2.

PMID- 19781896
OWN - NLM
STAT- MEDLINE
DCOM- 20101213
LR  - 20220409
IS  - 1557-8615 (Electronic)
IS  - 0883-9441 (Linking)
VI  - 25
IP  - 3
DP  - 2010 Sep
TI  - High-flow nasal oxygen vs high-flow face mask: a randomized crossover trial in 
      extubated patients.
PG  - 463-8
LID - 10.1016/j.jcrc.2009.06.050 [doi]
AB  - PURPOSE: Oxygen delivery after extubation is critical to maintain adequate 
      oxygenation and to avoid reintubation. The delivery of oxygen in such situations 
      is usually by high-flow face mask (HFFM). Yet, this may be uncomfortable for some 
      patients. A recent advance in oxygen delivery technology is high-flow nasal 
      prongs (HFNP). There are no randomized trials comparing these 2 modes. METHODS: 
      Patients were randomized to either protocol A (n = 25; HFFM followed by HFNP) or 
      protocol B (n = 25; HFNP followed by HFFM) after a stabilization period of 30 
      minutes after extubation. The primary objective was to compare the efficacy of 
      HFNP to HFFM in maintaining gas exchange as measured by arterial blood gas. 
      Secondary objective was to compare the relative effects on heart rate, blood 
      pressure, respiratory rate, comfort, and tolerance. RESULTS: Patients in both 
      protocols were comparable in terms of age, demographic, and physiologic variables 
      including arterial blood gas, blood pressure, heart rate, respiratory rate, 
      Glasgow Coma Score, sedation, and Acute Physiology and Chronic Health Evaluation 
      (APACHE) III scores. There was no significant difference in gas exchange, 
      respiratory rate, or hemodynamics. There was a significant difference (P = .01) 
      in tolerance, with nasal prongs being well tolerated. There was a trend (P = .09) 
      toward better patient comfort with HFNP. CONCLUSIONS: High-flow nasal prongs are 
      as effective as HFFM in delivering oxygen to extubated patients who require 
      high-flow oxygen. The tolerance of HFNP was significantly better than in HFFM.
CI  - Crown Copyright © 2010. Published by Elsevier Inc. All rights reserved.
FAU - Tiruvoipati, Ravindranath
AU  - Tiruvoipati R
AD  - Department of Intensive Care Medicine, Frankston Hospital, Frankston, Victoria 
      3199, Australia. travindranath@hotmail.com
FAU - Lewis, David
AU  - Lewis D
FAU - Haji, Kavi
AU  - Haji K
FAU - Botha, John
AU  - Botha J
LA  - eng
PT  - Comparative Study
PT  - Journal Article
PT  - Randomized Controlled Trial
PT  - Research Support, Non-U.S. Gov't
DEP - 20090924
PL  - United States
TA  - J Crit Care
JT  - Journal of critical care
JID - 8610642
SB  - IM
MH  - Aged
MH  - Blood Gas Analysis
MH  - Blood Pressure
MH  - Continuous Positive Airway Pressure
MH  - Cross-Over Studies
MH  - *Device Removal
MH  - Female
MH  - Heart Rate
MH  - Humans
MH  - *Intubation, Intratracheal
MH  - Male
MH  - *Masks
MH  - Middle Aged
MH  - Oxygen Inhalation Therapy/*instrumentation
MH  - Patient Preference
MH  - Respiratory Rate
EDAT- 2009/09/29 06:00
MHDA- 2010/12/14 06:00
CRDT- 2009/09/29 06:00
PHST- 2009/01/16 00:00 [received]
PHST- 2009/04/14 00:00 [revised]
PHST- 2009/06/21 00:00 [accepted]
PHST- 2009/09/29 06:00 [entrez]
PHST- 2009/09/29 06:00 [pubmed]
PHST- 2010/12/14 06:00 [medline]
AID - S0883-9441(09)00178-6 [pii]
AID - 10.1016/j.jcrc.2009.06.050 [doi]
PST - ppublish
SO  - J Crit Care. 2010 Sep;25(3):463-8. doi: 10.1016/j.jcrc.2009.06.050. Epub 2009 Sep 
      24.

PMID- 30887731
OWN - NLM
STAT- MEDLINE
DCOM- 20200317
LR  - 20200422
IS  - 1099-0496 (Electronic)
IS  - 8755-6863 (Print)
IS  - 1099-0496 (Linking)
VI  - 54
IP  - 6
DP  - 2019 Jun
TI  - Comparison of heated humidiﬁed high-flow nasal cannula flow rates (1-L·kg·min(-1) 
      vs 2-L·kg·min (-1) ) in the management of acute bronchiolitis.
PG  - 894-900
LID - 10.1002/ppul.24318 [doi]
AB  - OBJECTIVE: We aimed to compare the heated humidiﬁed high-ﬂow nasal cannula 
      (HHHFNC) flow rate of 1-L·kg·min(-1) (1 L) with 2-L·kg·min (-1) (2 L) in patients 
      with severe bronchiolitis presenting to the pediatric emergency department. STUDY 
      DESIGN: We performed a study in which all patients were allocated to receive 
      these two flow rates. The primary outcome was admitted as treatment failure, 
      which was defined as a clinical escalation in respiratory status. Secondary 
      outcomes covered a decrease of respiratory rate (RR), heart rate (HR), the 
      clinical respiratory score (CRS), rise of peripheral capillary oxygen saturation 
      (SpO(2) ), and rates of weaning, intubation, and intensive care unit (ICU) 
      admission. RESULTS: One hundred and sixty-eight cases (88 received the 1-L flow 
      rate and 80, the 2-L flow rate) were included in the analyses. Treatment failure 
      was 11.4% (10 of 88) in the 1-L group, and 10% (8 of 80) in the 2-L group 
      (P = .775). Significant variation in the intubation rate or the ICU admission 
      rate was not determined. At the 2nd hour, the rate of weaning (53.4% vs 35%; 
      P = .017), the falling down of the CRS (-2.1 vs -1.5; P < .001), RR (-15.2 vs 
      -11.8; P < .001), and HR (- 24.8 vs - 21.2; P < .001), and the increase of SpO 
      (2) (4.8 vs 3.6; P < .001) were significantly more evident in the 1-L group. 
      CONCLUSION: HHHFNC with the 1-L·kg·min(-1) flow rate, which provides a more 
      frequent earlier effect, reached therapy success as high as the 2-L·kg·min (-1) 
      flow rate in patients with severe acute bronchiolitis.
CI  - © 2019 Wiley Periodicals, Inc.
FAU - Yurtseven, Ali
AU  - Yurtseven A
AUID- ORCID: 0000-0002-8302-0204
AD  - Department of Pediatrics, Division of Emergency Medicine, School of Medicine, Ege 
      University, Izmir, Turkey.
FAU - Turan, Caner
AU  - Turan C
AUID- ORCID: 0000-0001-9469-5162
AD  - Department of Pediatrics, Division of Emergency Medicine, School of Medicine, Ege 
      University, Izmir, Turkey.
FAU - Erseven, Eren
AU  - Erseven E
AUID- ORCID: 0000-0001-8996-3767
AD  - Department of Pediatrics, Division of Emergency Medicine, School of Medicine, Ege 
      University, Izmir, Turkey.
FAU - Saz, Eylem Ulas
AU  - Saz EU
AUID- ORCID: 0000-0002-0012-544X
AD  - Department of Pediatrics, Division of Emergency Medicine, School of Medicine, Ege 
      University, Izmir, Turkey.
LA  - eng
PT  - Comparative Study
PT  - Journal Article
PT  - Randomized Controlled Trial
PT  - Research Support, Non-U.S. Gov't
DEP - 20190318
PL  - United States
TA  - Pediatr Pulmonol
JT  - Pediatric pulmonology
JID - 8510590
RN  - S88TT14065 (Oxygen)
SB  - IM
MH  - Bronchiolitis/*therapy
MH  - Cannula
MH  - Child, Preschool
MH  - Critical Care
MH  - Emergency Service, Hospital
MH  - Female
MH  - Heart Rate
MH  - Hot Temperature
MH  - Humans
MH  - *Humidifiers
MH  - Infant
MH  - Infant, Newborn
MH  - Intensive Care Units
MH  - Intubation
MH  - Male
MH  - Oxygen
MH  - Oxygen Inhalation Therapy/*instrumentation/*methods
MH  - Pediatrics
MH  - Prospective Studies
MH  - Respiratory Rate
MH  - Treatment Failure
PMC - PMC7167921
OTO - NOTNLM
OT  - bronchiolitis
OT  - emergency deparment
OT  - flow rate
OT  - high flow nasal cannula
COIS- The authors declare that there is no conflict of interests
EDAT- 2019/03/20 06:00
MHDA- 2020/03/18 06:00
PMCR- 2020/04/20
CRDT- 2019/03/20 06:00
PHST- 2019/02/09 00:00 [received]
PHST- 2019/02/28 00:00 [revised]
PHST- 2019/03/04 00:00 [accepted]
PHST- 2019/03/20 06:00 [pubmed]
PHST- 2020/03/18 06:00 [medline]
PHST- 2019/03/20 06:00 [entrez]
PHST- 2020/04/20 00:00 [pmc-release]
AID - PPUL24318 [pii]
AID - 10.1002/ppul.24318 [doi]
PST - ppublish
SO  - Pediatr Pulmonol. 2019 Jun;54(6):894-900. doi: 10.1002/ppul.24318. Epub 2019 Mar 
      18.

PMID- 36461619
OWN - NLM
STAT- MEDLINE
DCOM- 20221206
LR  - 20221221
IS  - 1643-3750 (Electronic)
IS  - 1234-1010 (Print)
IS  - 1234-1010 (Linking)
VI  - 28
DP  - 2022 Dec 3
TI  - Comparison of the Effectiveness of Transnasal Humidified Rapid Insufflation 
      Ventilator Exchange (THRIVE) with Facemask Pre-Oxygenation in 40 Patients ≥65 
      Years of Age Undergoing General Anaesthesia During Gastrointestinal Surgery for 
      Intestinal Obstruction.
PG  - e938168
LID - 10.12659/MSM.938168 [doi]
AB  - BACKGROUND In this study, we aimed to compare the effectiveness of transnasal 
      humidified rapid insufflation ventilator exchange (THRIVE) with facemask 
      pre-oxygenation in 40 patients ≥65 years of age undergoing general anesthesia 
      during gastrointestinal surgery for intestinal obstruction. MATERIAL AND METHODS 
      Patients with gastrointestinal obstruction were randomized to either a facemask 
      group (group M, n=20) or THRIVE group (group T, n=20). During pre-oxygenation, 
      the 2 groups used a facemask (100% oxygen, 6 L/min) and THRIVE (100% oxygen, 40 
      L/min) to supply oxygen, respectively. Induction of anesthesia was performed in 
      both groups using facemasks and without mechanical or assisted ventilation. The 
      intubation occurred after myorelaxant action began. When the peripheral oxygen 
      saturation (SpO₂) dropped below 95%, or 480 s after administration of muscle 
      relaxants, mechanical ventilation was initiated immediately. The primary outcome 
      was arterial partial pressure of oxygen (PaO₂) at 5 min after pre-oxygenation. A 
      secondary outcome was time to SpO₂ of 95% during apnea, with a cut-off time of 
      480 s. RESULTS PaO₂ at 5 min after pre-oxygenation was (261.5±30.9) mmHg for 
      group M and (446.1±84.4) mmHg for group T (P<0.001). Based on survival analysis, 
      the median time-to-event in group T was 480 s (95% CI 415.7 s - upper limit 
      unknown) and 240 s (95% CI 225.9-254.1 s) in group M (P<0.001). CONCLUSIONS In 
      elderly patients undergoing rapid sequence induction, pre-oxygenation with THRIVE 
      could improve oxygenation and extend safe apnea time, compared with facemask 
      pre-oxygenation.
FAU - Wang, Wanling
AU  - Wang W
AD  - Department of Anesthesiology, Nanjing First Hospital, Nanjing Medical University, 
      Nanjing, Jiangsu, China (mainland).
FAU - Zhang, Wenwen
AU  - Zhang W
AD  - Department of Anesthesiology, Nanjing First Hospital, Nanjing Medical University, 
      Nanjing, Jiangsu, China (mainland).
FAU - Lu, Yu
AU  - Lu Y
AD  - Department of Anesthesiology, Nanjing First Hospital, Nanjing Medical University, 
      Nanjing, Jiangsu, China (mainland).
FAU - Xu, Yajie
AU  - Xu Y
AD  - Department of Anesthesiology, Nanjing First Hospital, Nanjing Medical University, 
      Nanjing, Jiangsu, China (mainland).
FAU - Zhang, Yong
AU  - Zhang Y
AD  - Department of Anesthesiology, Nanjing First Hospital, Nanjing Medical University, 
      Nanjing, Jiangsu, China (mainland).
FAU - Shi, Hongwei
AU  - Shi H
AD  - Department of Anesthesiology, Nanjing First Hospital, Nanjing Medical University, 
      Nanjing, Jiangsu, China (mainland).
FAU - Wang, Xiaoliang
AU  - Wang X
AD  - Department of Anesthesiology, Nanjing First Hospital, Nanjing Medical University, 
      Nanjing, Jiangsu, China (mainland).
LA  - eng
PT  - Journal Article
PT  - Randomized Controlled Trial
DEP - 20221203
PL  - United States
TA  - Med Sci Monit
JT  - Medical science monitor : international medical journal of experimental and 
      clinical research
JID - 9609063
RN  - S88TT14065 (Oxygen)
SB  - IM
MH  - Aged
MH  - Humans
MH  - Masks
MH  - *Insufflation
MH  - *Digestive System Surgical Procedures
MH  - Apnea
MH  - Ventilators, Mechanical
MH  - *Intestinal Obstruction
MH  - Anesthesia, General
MH  - Oxygen
PMC - PMC9727993
COIS- Conflict of interest: None declared
EDAT- 2022/12/04 06:00
MHDA- 2022/12/07 06:00
PMCR- 2022/12/03
CRDT- 2022/12/03 01:22
PHST- 2022/12/03 01:22 [entrez]
PHST- 2022/12/04 06:00 [pubmed]
PHST- 2022/12/07 06:00 [medline]
PHST- 2022/12/03 00:00 [pmc-release]
AID - 938168 [pii]
AID - 10.12659/MSM.938168 [doi]
PST - epublish
SO  - Med Sci Monit. 2022 Dec 3;28:e938168. doi: 10.12659/MSM.938168.

PMID- 27655324
OWN - NLM
STAT- MEDLINE
DCOM- 20170526
LR  - 20220318
IS  - 1530-0293 (Electronic)
IS  - 0090-3493 (Linking)
VI  - 45
IP  - 3
DP  - 2017 Mar
TI  - High-Flow Nasal Cannula Oxygenation in Immunocompromised Patients With Acute 
      Hypoxemic Respiratory Failure: A Groupe de Recherche Respiratoire en Réanimation 
      Onco-Hématologique Study.
PG  - e274-e280
LID - 10.1097/CCM.0000000000002085 [doi]
AB  - OBJECTIVE: In immunocompromised patients with acute respiratory failure, invasive 
      mechanical ventilation remains associated with high mortality. Choosing the 
      adequate oxygenation strategy is of the utmost importance in that setting. 
      High-flow nasal oxygen has recently shown survival benefits in unselected 
      patients with acute respiratory failure. The objective was to assess outcomes of 
      immunocompromised patients with hypoxemic acute respiratory failure treated with 
      high-flow nasal oxygen. DESIGN: We performed a post hoc analysis of a randomized 
      controlled trial of noninvasive ventilation in critically ill immunocompromised 
      patients with hypoxemic acute respiratory failure. SETTING: Twenty-nine ICUs in 
      France and Belgium. PATIENTS: Critically ill immunocompromised patients with 
      hypoxemic acute respiratory failure. INTERVENTION: A propensity score-based 
      approach was used to assess the impact of high-flow nasal oxygen compared with 
      standard oxygen on day 28 mortality. MEASUREMENTS AND MAIN RESULTS: Among 374 
      patients included in the study, 353 met inclusion criteria. Underlying disease 
      included mostly malignancies (n = 296; 84%). Acute respiratory failure etiologies 
      were mostly pneumonia (n = 157; 44.4%) or opportunistic infection (n = 76; 
      21.5%). Noninvasive ventilation was administered to 180 patients (51%). Invasive 
      mechanical ventilation was ultimately needed in 142 patients (40.2%). Day 28 
      mortality was 22.6% (80 deaths). Throughout the ICU stay, 127 patients (36%) 
      received high-flow nasal oxygen whereas 226 patients received standard oxygen. 
      Ninety patients in each group (high-flow nasal oxygen or standard oxygen) were 
      matched according to the propensity score, including 91 of 180 (51%) who received 
      noninvasive ventilation. High-flow nasal oxygen was neither associated with a 
      lower intubation rate (hazard ratio, 0.42; 95% CI, 0.11-1.61; p = 0.2) nor day 28 
      mortality (hazard ratio, 0.80; 95% CI, 0.45-1.42; p = 0.45). CONCLUSIONS: In 
      immunocompromised patients with hypoxemic acute respiratory failure, high-flow 
      nasal oxygen when compared with standard oxygen did not reduce intubation or 
      survival rates. However, these results could be due to low statistical power or 
      unknown confounders associated with the subgroup analysis. A randomized trial is 
      needed.
FAU - Lemiale, Virginie
AU  - Lemiale V
AD  - 1Medical ICU, Saint Louis Teaching Hospital, Paris, France. 2Biostatistics 
      department, Saint Louis Teaching Hospital, Paris, France. 3Medical and surgical 
      ICU, Paoli Calmettes Institut Marseilles, France. 4Medical ICU, Cochin Teaching 
      Hospital, Paris, France. 5Medical and surgical ICU, Edouard Herriot Teaching 
      hospital, Lyon, France. 6Medical ICU, Pitié-Salpétrière Teaching Hospital, Paris, 
      France. 7Medical ICU, Hotel Dieu Teaching hospital, Nantes, France. 8Medical ICU, 
      Respiratory Unit, Cochin Teaching Hospital, Paris, France. 9Medical ICU, C 
      Nicolle Hospital, Rouen, France. 10Medical ICU, Angers Teaching Hospital, Angers, 
      France. 11Medical and surgical ICU, Montfermeil Hospital, Montfermeil. France. 
      12Medical ICU, Mignot Hospital, Versailles, France. 13Medical and surgical ICU, 
      Roubaix Hospital, France. 14Medical ICU, Caen Teaching Hospital, Caen, France. 
      15Medical ICU, Montpellier Teaching Hospital, Montpellier, France. 16Medical ICU, 
      La Roche sur Yon Hospital, La Roche Sur Yon, France. 17Medical ICU, Amiens 
      Teaching Hospital, Amiens, France. 18Medical ICU, Brabois Teaching Hospital, 
      Nancy, France. 19Medical ICU, Institut J Bordet, Bruxelles, Belgium. 20Medical 
      ICU, Ghent University Hospital, Ghent, Belgium. 21Hôpitaux de Marseille, Hôpital 
      Nord, Réanimation des Détresses Respiratoires et des Infections Sévères, 
      Marseille, France. 22Aix-Marseille Université, Faculté de médecine, URMITE UMR 
      CNRS 7278, Marseille, France.
FAU - Resche-Rigon, Matthieu
AU  - Resche-Rigon M
FAU - Mokart, Djamel
AU  - Mokart D
FAU - Pène, Frédéric
AU  - Pène F
FAU - Argaud, Laurent
AU  - Argaud L
FAU - Mayaux, Julien
AU  - Mayaux J
FAU - Guitton, Christophe
AU  - Guitton C
FAU - Rabbat, Antoine
AU  - Rabbat A
FAU - Girault, Christophe
AU  - Girault C
FAU - Kouatchet, Achille
AU  - Kouatchet A
FAU - Vincent, François
AU  - Vincent F
FAU - Bruneel, Fabrice
AU  - Bruneel F
FAU - Nyunga, Martine
AU  - Nyunga M
FAU - Seguin, Amélie
AU  - Seguin A
FAU - Klouche, Kada
AU  - Klouche K
FAU - Colin, Gwenahel
AU  - Colin G
FAU - Kontar, Loay
AU  - Kontar L
FAU - Perez, Pierre
AU  - Perez P
FAU - Meert, Anne-Pascale
AU  - Meert AP
FAU - Benoit, Dominique D
AU  - Benoit DD
FAU - Papazian, Laurent
AU  - Papazian L
FAU - Demoule, Alexandre
AU  - Demoule A
FAU - Chevret, Sylvie
AU  - Chevret S
FAU - Azoulay, Elie
AU  - Azoulay E
LA  - eng
PT  - Journal Article
PT  - Multicenter Study
PT  - Randomized Controlled Trial
PL  - United States
TA  - Crit Care Med
JT  - Critical care medicine
JID - 0355501
SB  - IM
MH  - Acute Disease
MH  - Aged
MH  - Cannula
MH  - Female
MH  - Humans
MH  - Hypoxia/etiology/*therapy
MH  - Immunocompromised Host
MH  - Intubation, Intratracheal/statistics & numerical data
MH  - Male
MH  - Middle Aged
MH  - Noninvasive Ventilation/*methods
MH  - Oxygen Inhalation Therapy/*methods
MH  - Propensity Score
MH  - Respiratory Insufficiency/complications/mortality/*therapy
MH  - Survival Rate
EDAT- 2016/09/23 06:00
MHDA- 2017/05/27 06:00
CRDT- 2016/09/23 06:00
PHST- 2016/09/23 06:00 [pubmed]
PHST- 2017/05/27 06:00 [medline]
PHST- 2016/09/23 06:00 [entrez]
AID - 10.1097/CCM.0000000000002085 [doi]
PST - ppublish
SO  - Crit Care Med. 2017 Mar;45(3):e274-e280. doi: 10.1097/CCM.0000000000002085.

PMID- 38108139
OWN - NLM
STAT- MEDLINE
DCOM- 20240221
LR  - 20240304
IS  - 1945-1938 (Electronic)
IS  - 1049-023X (Linking)
VI  - 39
IP  - 1
DP  - 2024 Feb
TI  - High-Flow Nasal Cannula versus Bag Valve Mask for Preoxygenation during Rapid 
      Sequence Intubation in the Emergency Department: A Single-Center, Prospective, 
      Randomized Controlled Trial.
PG  - 45-51
LID - 10.1017/S1049023X23006684 [doi]
AB  - OBJECTIVE: Hypoxia is a frequently reported complication during the intubation 
      procedure in the emergency department (ED) and may cause bad outcomes. Therefore, 
      oxygenation plays an important role in emergency airway management. The efficacy 
      of oxygenation with high-flow nasal cannula (HFNC) in the ED has been studied, 
      though the evidence is limited. The study aim was to compare two methods of 
      preoxygenation in patients undergoing rapid sequence intubation (RSI) in the ED: 
      (1) HFNC and (2) bag-valve mask (BVM) oxygenation. METHODS: This is a 
      single-center, prospective, randomized controlled trial (RCT) in adult ED 
      patients requiring RSI. Patients were randomized to receive preoxygenation with 
      either HFNC or BVM. While HFNC therapy was continued during the intubation 
      procedure, BVM oxygenation was interrupted for laryngoscopy. The primary outcome 
      was the lowest peripheral oxygen saturation (SpO2) level during intubation. 
      Secondary outcomes were incidence of desaturation (SpO2<90%) and severe hypoxemia 
      (SpO2<80%) throughout the procedure, intubation time, rate of failed intubation, 
      and 30-day survival rates. RESULTS: A total of 135 patients were randomized into 
      two groups (HFNC n = 68; BVM n = 67). The median lowest SpO2 value measured 
      during intubation was 96% (88.8%-99.0%) in the HFNC group and 92% (86.0%-97.5%) 
      in the BVM group (P = .161). During the intubation procedure, severe hypoxemia 
      occurred in 13.2% (n = 9) of patients in the HFNC group and 8.9% (n = 6) in the 
      BVM group, while mild hypoxemia was observed in 35.8% (n = 24) of the BVM group 
      and 26.5% (n = 18) of the HFNC group. However, there was no statistically 
      significant difference between the groups in terms of hypoxemia development (P = 
      .429 and P = .241, respectively). No significant difference was reported in the 
      rate of failed intubation between the groups. Thirty-day mortality was observed 
      in 73.1% of the BVM group and 57.4% of the HFNC group, with a borderline 
      statistically significant difference (difference 15.7; 95% CI of the difference: 
      -0.4 to 30.7; P = .054). CONCLUSION: The use of HFNC for preoxygenation, when 
      compared to standard care with BVM oxygenation, did not improve the lowest SpO2 
      levels during intubation. Also, the use of HFNC during intubation did not provide 
      benefits in reducing the incidence of severe hypoxemia. However, the 30-day 
      survival rates were slightly better in the HFNC group compared to the BVM group.
FAU - Cırıl, Muhammed Fatih
AU  - Cırıl MF
AUID- ORCID: 0000-0002-6946-0860
AD  - Sancaktepe Sehit Prof Ilhan Varank Education and Research Hospital, Department of 
      Emergency Medicine, Istanbul, Turkey.
FAU - Akarca, Mustafa
AU  - Akarca M
AD  - Tokat Erbaa State Hospital Emergency Department, Tokat, Turkey.
FAU - Unal Akoglu, Ebru
AU  - Unal Akoglu E
AD  - Fatih Sultan Mehmet Education and Research Hospital, Department of Emergency 
      Medicine, Istanbul, Turkey.
FAU - Cimilli Ozturk, Tuba
AU  - Cimilli Ozturk T
AD  - Fatih Sultan Mehmet Education and Research Hospital, Department of Emergency 
      Medicine, Istanbul, Turkey.
FAU - Onur, Özge
AU  - Onur Ö
AD  - Marmara University School of Medicine, Istanbul, Turkey.
LA  - eng
PT  - Journal Article
PT  - Randomized Controlled Trial
DEP - 20231218
PL  - United States
TA  - Prehosp Disaster Med
JT  - Prehospital and disaster medicine
JID - 8918173
MH  - Adult
MH  - Humans
MH  - *Cannula/adverse effects
MH  - Hypoxia/etiology
MH  - *Oxygen Inhalation Therapy/methods
MH  - *Rapid Sequence Induction and Intubation/adverse effects
MH  - Emergency Service, Hospital
OTO - NOTNLM
OT  - BVM
OT  - HFNO
OT  - preoxygenation
OT  - rapid sequence intubation
EDAT- 2023/12/18 06:42
MHDA- 2024/02/21 11:15
CRDT- 2023/12/18 05:26
PHST- 2024/02/21 11:15 [medline]
PHST- 2023/12/18 06:42 [pubmed]
PHST- 2023/12/18 05:26 [entrez]
AID - S1049023X23006684 [pii]
AID - 10.1017/S1049023X23006684 [doi]
PST - ppublish
SO  - Prehosp Disaster Med. 2024 Feb;39(1):45-51. doi: 10.1017/S1049023X23006684. Epub 
      2023 Dec 18.

PMID- 33781130
OWN - NLM
STAT- MEDLINE
DCOM- 20211112
LR  - 20211112
IS  - 1753-4666 (Electronic)
IS  - 1753-4658 (Print)
IS  - 1753-4658 (Linking)
VI  - 15
DP  - 2021 Jan-Dec
TI  - Comparison of outcomes of high-flow nasal cannula and noninvasive 
      positive-pressure ventilation in patients with hypoxemia and various APACHE II 
      scores after extubation.
PG  - 17534666211004235
LID - 10.1177/17534666211004235 [doi]
LID - 17534666211004235
AB  - AIMS: The study aimed to compare and analyze the outcomes of high-flow nasal 
      cannula (HFNC) and noninvasive positive-pressure ventilation (NPPV) in the 
      treatment of patients with acute hypoxemic respiratory failure (AHRF) who had 
      extubation after weaning from mechanical ventilation. METHODS: A total 120 
      patients with AHRF were enrolled into this study. These patients underwent 
      tracheal intubation and mechanical ventilation. They were organized into two 
      groups according to the score of Acute Physiologic Assessment and Chronic Health 
      Evaluation II (APACHE II); group A: APACHE II score <12; group B: 12⩽ APACHE II 
      score <24. Group A had 72 patients and patients given HFNC were randomly assigned 
      to subgroup I while patients given NPPV were assigned to subgroup II (36 patients 
      in each subgroup). Group B had 48 patients and patients given HFNC were randomly 
      assigned to subgroup I while patients given NPPV were assigned to subgroup II (24 
      patients in each subgroup). General information, respiratory parameters, endpoint 
      event, and comorbidities of adverse effect were compared and analyzed between the 
      two subgroups. RESULTS: The incidence of abdominal distension was significantly 
      higher in patients treated with NPPV than in those treated with HFNC in group A 
      (19.44% versus 0, p = 0.005) and group B (25% versus 0, p = 0.009). There was no 
      significant difference between the HFNC- and NPPV-treated patients in blood pH, 
      oxygenation index, partial pressure of carbon dioxide, respiratory rate, and 
      blood lactic acid concentration in either group (p > 0.05). Occurrence rate of 
      re-intubation within 72 h of extubation was slightly, but not significantly, 
      higher in NPPV-treated patients (p > 0.05). CONCLUSION: There was no significant 
      difference between HFNC and NPPV in preventing respiratory failure in patients 
      with AHRF with an APACHE II score <24 after extubation. However, HFNC was 
      superior to NPPV with less incidence of abdominal distension.The reviews of this 
      paper are available via the supplemental material section.
FAU - Shang, Xiaoke
AU  - Shang X
AD  - Department of Internal Medicine, Zhongnan Hospital of Wuhan University, Wuhan 
      University, Wuhan, China.
FAU - Wang, Yanggan
AU  - Wang Y
AUID- ORCID: 0000-0002-8258-5633
AD  - Department of Internal Medicine, Zhongnan Hospital of Wuhan University, Wuhan 
      University, No.169 East Lake Road, Wuchang District, Wuhan, Hubei, 430071, China.
AD  - Medical Research Institute of Wuhan University, Wuhan, China.
LA  - eng
PT  - Comparative Study
PT  - Journal Article
PT  - Randomized Controlled Trial
PT  - Research Support, Non-U.S. Gov't
PL  - England
TA  - Ther Adv Respir Dis
JT  - Therapeutic advances in respiratory disease
JID - 101316317
RN  - S88TT14065 (Oxygen)
SB  - IM
MH  - APACHE
MH  - Aged
MH  - Airway Extubation
MH  - Blood Gas Analysis
MH  - Cannula
MH  - Female
MH  - Humans
MH  - Intubation, Intratracheal
MH  - Male
MH  - Middle Aged
MH  - Noninvasive Ventilation/adverse effects/*methods
MH  - Oxygen/blood
MH  - Oxygen Inhalation Therapy/adverse effects/*methods
MH  - Positive-Pressure Respiration/adverse effects/*methods
MH  - Respiration, Artificial/methods
MH  - Respiratory Insufficiency/*therapy
PMC - PMC8013886
OTO - NOTNLM
OT  - Acute Physiologic Assessment and Chronic Health Evaluation II
OT  - acute hypoxemic respiratory failure
OT  - high-flow nasal cannula
OT  - noninvasive positive-pressure ventilation
COIS- Conflict of interest statement: The authors declare that there is no conflict of 
      interest.
EDAT- 2021/03/31 06:00
MHDA- 2021/11/16 06:00
PMCR- 2021/03/29
CRDT- 2021/03/30 05:47
PHST- 2021/03/30 05:47 [entrez]
PHST- 2021/03/31 06:00 [pubmed]
PHST- 2021/11/16 06:00 [medline]
PHST- 2021/03/29 00:00 [pmc-release]
AID - 10.1177_17534666211004235 [pii]
AID - 10.1177/17534666211004235 [doi]
PST - ppublish
SO  - Ther Adv Respir Dis. 2021 Jan-Dec;15:17534666211004235. doi: 
      10.1177/17534666211004235.

PMID- 20237485
OWN - NLM
STAT- MEDLINE
DCOM- 20110429
LR  - 20131121
IS  - 1476-5543 (Electronic)
IS  - 0743-8346 (Linking)
VI  - 30
IP  - 12
DP  - 2010 Dec
TI  - High-flow nasal cannula and extubation success in the premature infant: a 
      comparison of two modalities.
PG  - 805-8
LID - 10.1038/jp.2010.38 [doi]
AB  - OBJECTIVE: To compare the effectiveness of Fisher and Paykel (FP) and Vapotherm 
      (VT) high-flow nasal cannula (HFNC) in preventing reintubation either within 72 h 
      or <7 days after extubation of premature infants. The primary outcome was the 
      rate of extubation failure defined as reintubation within 72 h. Secondary 
      outcomes included reintubation after ≤7 days. STUDY DESIGN: This was a 
      prospective, randomized pilot study comparing the extubation success of 40 
      infants born between 26 and 29 weeks of gestation. RESULT: The rate of extubation 
      failure at 72 h was 18% for FP and 9% for VT. The failure rate ≤7 days after 
      extubation was 30% for FP and 27% for VT. None of these differences were 
      statistically significant. CONCLUSION: There was no difference between FP and VT 
      in the extubation success of infants born between 26 and 29 weeks.
FAU - Miller, S M
AU  - Miller SM
AD  - Division of Newborn Medicine, Weill Cornell Medical College, New York, NY, USA.
FAU - Dowd, S A
AU  - Dowd SA
LA  - eng
PT  - Comparative Study
PT  - Journal Article
PT  - Randomized Controlled Trial
PT  - Research Support, Non-U.S. Gov't
DEP - 20100318
PL  - United States
TA  - J Perinatol
JT  - Journal of perinatology : official journal of the California Perinatal 
      Association
JID - 8501884
RN  - 142M471B3J (Carbon Dioxide)
RN  - S88TT14065 (Oxygen)
SB  - IM
MH  - Carbon Dioxide/blood
MH  - Continuous Positive Airway Pressure/*instrumentation
MH  - Equipment Design
MH  - Female
MH  - High-Frequency Ventilation/*instrumentation
MH  - Humans
MH  - *Infant, Extremely Low Birth Weight
MH  - Infant, Newborn
MH  - *Infant, Very Low Birth Weight
MH  - Intubation, Intratracheal/*instrumentation
MH  - Male
MH  - Oxygen/blood
MH  - Pilot Projects
MH  - Prospective Studies
MH  - Respiratory Distress Syndrome, Newborn/*therapy
MH  - Respiratory Insufficiency/*therapy
MH  - *Ventilator Weaning
EDAT- 2010/03/20 06:00
MHDA- 2011/04/30 06:00
CRDT- 2010/03/19 06:00
PHST- 2010/03/19 06:00 [entrez]
PHST- 2010/03/20 06:00 [pubmed]
PHST- 2011/04/30 06:00 [medline]
AID - jp201038 [pii]
AID - 10.1038/jp.2010.38 [doi]
PST - ppublish
SO  - J Perinatol. 2010 Dec;30(12):805-8. doi: 10.1038/jp.2010.38. Epub 2010 Mar 18.

PMID- 33012589
OWN - NLM
STAT- MEDLINE
DCOM- 20210930
LR  - 20210930
IS  - 1557-8615 (Electronic)
IS  - 0883-9441 (Linking)
VI  - 63
DP  - 2021 Jun
TI  - The efficacy of the WhisperFlow CPAP system versus high flow nasal cannula in 
      patients at risk for postextubation failure: A Randomized controlled trial.
PG  - 117-123
LID - S0883-9441(20)30710-3 [pii]
LID - 10.1016/j.jcrc.2020.09.031 [doi]
AB  - PURPOSE: Compare the efficacy(reintubation rate) between a high-flow nasal 
      cannula(HFNC) and the WhisperFlow CPAP system in patients at risk for 
      postextubation failure. MATERIAL AND METHODS: RCT was conducted in patients who 
      had at least one high-risk criterion for postextubation failure. All patients 
      were randomly assigned to CPAP or HFNC for 48 h. RESULTS: Of 140 patients, 
      sixty-nine were assigned to the CPAP group and 71 to the HFNC group. The 
      reintubation rate was similar between the HFNC and WhisperFlowCPAP [5 cases(7.0%) 
      vs. 6 cases(8.7%); P = 0.76]. The postextubation respiratory failure rate was not 
      significantly different between the HFNC and WhisperFlow CPAP groups [10 
      cases(14.1%)vs.7cases(10.1%); P = 0.48]. The respiratory rate was lower in the 
      HFNC than CPAP group(P = 0.04). The pain rating scale score was lower in the HFNC 
      group than in the WhisperFlow CPAP group at 24 h (2.8 ± 2.0 vs. 3.7 ± 1.9, 
      P = 0.02) and 48 h (2.8 ± 1.8 vs. 3.8 ± 1.9, P = 0.002). CONCLUSIONS: We are 
      unable to demonstrate a reduction in postextubation respiratory failure in at 
      risk patients with the use of HFNC compared with the WhisperFlow CPAP system 
      probably because small sample size, but HFNC was better tolerated.
CI  - Copyright © 2020 Elsevier Inc. All rights reserved.
FAU - Theerawit, Pongdhep
AU  - Theerawit P
AD  - Division of Critical Care Medicine, Department of Medicine, Faculty of Medicine 
      Ramathibodi Hospital, Mahidol University, Bangkok, Thailand.
FAU - Natpobsuk, Nattawat
AU  - Natpobsuk N
AD  - Department of Medicine, Maharat Nakhon Ratchasima Hospital, Nakhon Ratchasima, 
      Thailand.
FAU - Petnak, Tananchai
AU  - Petnak T
AD  - Division of Pulmonary and Pulmonary Critical Care Medicine, Department of 
      Medicine, Faculty of Medicine Ramathibodi Hospital, Mahidol University Bangkok, 
      Thailand.
FAU - Sutherasan, Yuda
AU  - Sutherasan Y
AD  - Division of Pulmonary and Pulmonary Critical Care Medicine, Department of 
      Medicine, Faculty of Medicine Ramathibodi Hospital, Mahidol University Bangkok, 
      Thailand. Electronic address: suthersasan_yuda@yahoo.com.
LA  - eng
PT  - Journal Article
PT  - Randomized Controlled Trial
PT  - Research Support, Non-U.S. Gov't
DEP - 20200928
PL  - United States
TA  - J Crit Care
JT  - Journal of critical care
JID - 8610642
SB  - IM
MH  - Cannula
MH  - Humans
MH  - Intubation, Intratracheal/adverse effects
MH  - *Noninvasive Ventilation
MH  - Oxygen Inhalation Therapy
MH  - *Respiratory Insufficiency/therapy
COIS- Declaration of Competing Interest The authors declare no conflicts of interest.
EDAT- 2020/10/06 06:00
MHDA- 2021/10/01 06:00
CRDT- 2020/10/05 05:33
PHST- 2020/05/24 00:00 [received]
PHST- 2020/09/13 00:00 [revised]
PHST- 2020/09/22 00:00 [accepted]
PHST- 2020/10/06 06:00 [pubmed]
PHST- 2021/10/01 06:00 [medline]
PHST- 2020/10/05 05:33 [entrez]
AID - S0883-9441(20)30710-3 [pii]
AID - 10.1016/j.jcrc.2020.09.031 [doi]
PST - ppublish
SO  - J Crit Care. 2021 Jun;63:117-123. doi: 10.1016/j.jcrc.2020.09.031. Epub 2020 Sep 
      28.

PMID- 30851253
OWN - NLM
STAT- MEDLINE
DCOM- 20200807
LR  - 20200807
IS  - 1531-5053 (Electronic)
IS  - 0278-2391 (Linking)
VI  - 77
IP  - 8
DP  - 2019 Aug
TI  - Capnography Detection Using Nasal Cannula Is Superior to Modified Nasal Hood in 
      an Open Airway System: A Randomized Controlled Trial.
PG  - 1576-1581
LID - S0278-2391(19)30138-7 [pii]
LID - 10.1016/j.joms.2019.02.002 [doi]
AB  - PURPOSE: The nasal cannula and modified nasal hood are methods used by oral and 
      maxillofacial surgeons to detect expired carbon dioxide during procedural 
      sedation in an open airway system. The purpose of this study was to compare the 
      accuracy of the detection of expired carbon dioxide between the nasal cannula and 
      modified nasal hood. MATERIALS AND METHODS: The authors designed a parallel-group 
      randomized controlled trial to compare the nasal cannula and modified nasal hood. 
      Patients presenting to the authors' institution for outpatient oral and 
      maxillofacial surgery (OMS) using intravenous deep sedation or general anesthesia 
      were randomized to have capnography detection by the modified nasal hood or the 
      nasal cannula. The primary outcome variable was the percentage of accurately 
      captured breaths, as determined by the average number of capnography waveforms 
      per auscultated breath using a precordial stethoscope. The 2 groups were compared 
      using t test. RESULTS: Fifty patients were screened for enrollment in the study. 
      Twenty-five patients were randomized to the nasal cannula group and 25 patients 
      were randomized to the modified nasal hood group. The proportion of accurate 
      waveforms, recorded as a percentage of total breaths, was 95.7 ± 4.7% for the 
      nasal cannula and 75.8 ± 14.1% for the modified nasal hood (P < .0001). 
      CONCLUSIONS: When used for capnography for procedural sedation in an open airway 
      system for routine OMS, the nasal cannula accurately recorded more breaths than 
      the modified nasal hood.
CI  - Copyright © 2019 American Association of Oral and Maxillofacial Surgeons. 
      Published by Elsevier Inc. All rights reserved.
FAU - King, Brett J
AU  - King BJ
AD  - Assistant Professor, Department of Oral and Maxillofacial Surgery, Louisiana 
      State University Health Sciences Center, New Orleans, LA. Electronic address: 
      bking6@lsuhsc.edu.
FAU - Megison, Andrew
AU  - Megison A
AD  - Resident, Department of Oral and Maxillofacial Surgery, Louisiana State 
      University Health Sciences Center, New Orleans, LA.
FAU - Scogin, Zach
AU  - Scogin Z
AD  - Resident, Department of Oral and Maxillofacial Surgery, Louisiana State 
      University Health Sciences Center, New Orleans, LA.
FAU - Christensen, Brian J
AU  - Christensen BJ
AD  - Chief Resident, Department of Oral and Maxillofacial Surgery, Louisiana State 
      University Health Sciences Center, New Orleans, LA.
LA  - eng
PT  - Journal Article
PT  - Randomized Controlled Trial
DEP - 20190212
PL  - United States
TA  - J Oral Maxillofac Surg
JT  - Journal of oral and maxillofacial surgery : official journal of the American 
      Association of Oral and Maxillofacial Surgeons
JID - 8206428
RN  - 142M471B3J (Carbon Dioxide)
SB  - IM
MH  - *Cannula
MH  - *Capnography
MH  - Carbon Dioxide
MH  - Humans
MH  - *Intubation
MH  - Nose
MH  - *Orthognathic Surgical Procedures
EDAT- 2019/03/10 06:00
MHDA- 2020/08/08 06:00
CRDT- 2019/03/10 06:00
PHST- 2018/11/27 00:00 [received]
PHST- 2019/01/16 00:00 [revised]
PHST- 2019/02/02 00:00 [accepted]
PHST- 2019/03/10 06:00 [pubmed]
PHST- 2020/08/08 06:00 [medline]
PHST- 2019/03/10 06:00 [entrez]
AID - S0278-2391(19)30138-7 [pii]
AID - 10.1016/j.joms.2019.02.002 [doi]
PST - ppublish
SO  - J Oral Maxillofac Surg. 2019 Aug;77(8):1576-1581. doi: 
      10.1016/j.joms.2019.02.002. Epub 2019 Feb 12.

PMID- 27730283
OWN - NLM
STAT- MEDLINE
DCOM- 20170918
LR  - 20220410
IS  - 1432-1238 (Electronic)
IS  - 0342-4642 (Linking)
VI  - 42
IP  - 12
DP  - 2016 Dec
TI  - Apnoeic oxygenation via high-flow nasal cannula oxygen combined with non-invasive 
      ventilation preoxygenation for intubation in hypoxaemic patients in the intensive 
      care unit: the single-centre, blinded, randomised controlled OPTINIV trial.
PG  - 1877-1887
LID - 10.1007/s00134-016-4588-9 [doi]
AB  - PURPOSE: High-flow nasal cannula oxygen (HFNC) has the potential to provide 
      apnoeic oxygenation. We decided to assess in a proof-of-concept study whether the 
      addition of HFNC to non-invasive ventilation (NIV) could reduce oxygen 
      desaturation during intubation, compared with NIV alone for preoxygenation, in 
      severely hypoxaemic intensive care unit (ICU) patients with respiratory failure. 
      METHODS: We conducted a randomised, controlled, single-centre trial with 
      assessor-blinded outcome assessment in patients admitted to the ICU. Hypoxaemic 
      patients requiring orotracheal intubation for respiratory failure were randomised 
      to receive preoxygenation using HFNC [flow = 60 L/min, fraction of inspired 
      oxygen (FiO(2)) = 100 %] combined with NIV (pressure support = 10 cmH(2)O, 
      positive end-expiratory pressure = 5 cmH(2)O, FiO(2) = 100 %) in the intervention 
      group or NIV alone in the reference group prior to intubation. The primary 
      outcome was the lowest oxygen saturation (SpO(2)) during the intubation 
      procedure. Secondary outcomes were intubation-related complications and ICU 
      mortality. RESULTS: Between July 2015 and February 2016, we randomly assigned 25 
      and 24 patients to the intervention and reference groups, respectively. In both 
      groups the main reasons for respiratory failure were pneumonia and ARDS. During 
      the intubation procedure, the lowest SpO(2) values were significantly higher in 
      the intervention group than in the reference group [100 (95-100) % vs. 96 
      (92-99) %, p = 0.029]. After exclusion of two patients from analysis for protocol 
      violation, no (0 %) patients in the intervention group and five (21 %) patients 
      in the reference group had SpO(2) below 80 % (p = 0.050). We recorded no 
      significant difference between the groups in intubation-related complications or 
      ICU mortality. CONCLUSIONS: A novel strategy for preoxygenation in hypoxaemic 
      patients, adding HFNC for apnoeic oxygenation to NIV prior to orotracheal 
      intubation, may be more effective in reducing the severity of oxygen desaturation 
      than the reference method using NIV alone.
FAU - Jaber, Samir
AU  - Jaber S
AD  - Department of Anesthesiology and Critical Care Medicine B (DAR B), Saint-Eloi 
      Hospital, University Teaching Hospital of Montpellier, 80 avenue Augustin Fliche, 
      34295, Montpellier, France. s-jaber@chu-montpellier.fr.
AD  - INSERM U1046, CNRS UMR 9214, Montpellier, France. s-jaber@chu-montpellier.fr.
FAU - Monnin, Marion
AU  - Monnin M
AD  - Department of Anesthesiology and Critical Care Medicine B (DAR B), Saint-Eloi 
      Hospital, University Teaching Hospital of Montpellier, 80 avenue Augustin Fliche, 
      34295, Montpellier, France.
FAU - Girard, Mehdi
AU  - Girard M
AD  - Department of Anesthesiology and Critical Care Medicine B (DAR B), Saint-Eloi 
      Hospital, University Teaching Hospital of Montpellier, 80 avenue Augustin Fliche, 
      34295, Montpellier, France.
FAU - Conseil, Matthieu
AU  - Conseil M
AD  - Department of Anesthesiology and Critical Care Medicine B (DAR B), Saint-Eloi 
      Hospital, University Teaching Hospital of Montpellier, 80 avenue Augustin Fliche, 
      34295, Montpellier, France.
FAU - Cisse, Moussa
AU  - Cisse M
AD  - Department of Anesthesiology and Critical Care Medicine B (DAR B), Saint-Eloi 
      Hospital, University Teaching Hospital of Montpellier, 80 avenue Augustin Fliche, 
      34295, Montpellier, France.
FAU - Carr, Julie
AU  - Carr J
AD  - Department of Anesthesiology and Critical Care Medicine B (DAR B), Saint-Eloi 
      Hospital, University Teaching Hospital of Montpellier, 80 avenue Augustin Fliche, 
      34295, Montpellier, France.
FAU - Mahul, Martin
AU  - Mahul M
AD  - Department of Anesthesiology and Critical Care Medicine B (DAR B), Saint-Eloi 
      Hospital, University Teaching Hospital of Montpellier, 80 avenue Augustin Fliche, 
      34295, Montpellier, France.
FAU - Delay, Jean Marc
AU  - Delay JM
AD  - Department of Anesthesiology and Critical Care Medicine B (DAR B), Saint-Eloi 
      Hospital, University Teaching Hospital of Montpellier, 80 avenue Augustin Fliche, 
      34295, Montpellier, France.
FAU - Belafia, Fouad
AU  - Belafia F
AD  - Department of Anesthesiology and Critical Care Medicine B (DAR B), Saint-Eloi 
      Hospital, University Teaching Hospital of Montpellier, 80 avenue Augustin Fliche, 
      34295, Montpellier, France.
FAU - Chanques, Gérald
AU  - Chanques G
AD  - Department of Anesthesiology and Critical Care Medicine B (DAR B), Saint-Eloi 
      Hospital, University Teaching Hospital of Montpellier, 80 avenue Augustin Fliche, 
      34295, Montpellier, France.
AD  - INSERM U1046, CNRS UMR 9214, Montpellier, France.
FAU - Molinari, Nicolas
AU  - Molinari N
AD  - Department of Statistics, University of Montpellier Lapeyronie Hospital, UMR 729 
      MISTEA, Montpellier, France.
FAU - De Jong, Audrey
AU  - De Jong A
AD  - Department of Anesthesiology and Critical Care Medicine B (DAR B), Saint-Eloi 
      Hospital, University Teaching Hospital of Montpellier, 80 avenue Augustin Fliche, 
      34295, Montpellier, France.
AD  - INSERM U1046, CNRS UMR 9214, Montpellier, France.
LA  - eng
PT  - Journal Article
PT  - Randomized Controlled Trial
DEP - 20161011
PL  - United States
TA  - Intensive Care Med
JT  - Intensive care medicine
JID - 7704851
RN  - S88TT14065 (Oxygen)
SB  - IM
CIN - Intensive Care Med. 2017 Feb;43(2):288-290. doi: 10.1007/s00134-016-4635-6. PMID: 
      27933345
MH  - Aged
MH  - *Cannula
MH  - Female
MH  - Humans
MH  - Hypoxia/*therapy
MH  - Intensive Care Units
MH  - Intention to Treat Analysis
MH  - Intubation, Intratracheal/adverse effects/*methods
MH  - Male
MH  - Middle Aged
MH  - Nasal Cavity
MH  - Noninvasive Ventilation/*methods
MH  - Oxygen/administration & dosage
MH  - Oxygen Inhalation Therapy/*methods
MH  - Respiratory Insufficiency/*therapy
MH  - Single-Blind Method
MH  - Statistics, Nonparametric
OTO - NOTNLM
OT  - Apnoeic oxygenation
OT  - High-flow nasal cannula oxygen
OT  - Hypoxaemia
OT  - Intubation
OT  - Non-invasive ventilation
OT  - Preoxygenation
EDAT- 2016/10/13 06:00
MHDA- 2017/09/19 06:00
CRDT- 2016/10/13 06:00
PHST- 2016/09/09 00:00 [received]
PHST- 2016/10/04 00:00 [accepted]
PHST- 2016/10/13 06:00 [pubmed]
PHST- 2017/09/19 06:00 [medline]
PHST- 2016/10/13 06:00 [entrez]
AID - 10.1007/s00134-016-4588-9 [pii]
AID - 10.1007/s00134-016-4588-9 [doi]
PST - ppublish
SO  - Intensive Care Med. 2016 Dec;42(12):1877-1887. doi: 10.1007/s00134-016-4588-9. 
      Epub 2016 Oct 11.

PMID- 34127046
OWN - NLM
STAT- MEDLINE
DCOM- 20210622
LR  - 20210622
IS  - 1466-609X (Electronic)
IS  - 1364-8535 (Print)
IS  - 1364-8535 (Linking)
VI  - 25
IP  - 1
DP  - 2021 Jun 14
TI  - Awake prone positioning in patients with hypoxemic respiratory failure due to 
      COVID-19: the PROFLO multicenter randomized clinical trial.
PG  - 209
LID - 10.1186/s13054-021-03602-9 [doi]
LID - 209
AB  - BACKGROUND: The effect of awake prone positioning on intubation rates is not 
      established. The aim of this trial was to investigate if a protocol for awake 
      prone positioning reduces the rate of endotracheal intubation compared with 
      standard care among patients with moderate to severe hypoxemic respiratory 
      failure due to COVID-19. METHODS: We conducted a multicenter randomized clinical 
      trial. Adult patients with confirmed COVID-19, high-flow nasal oxygen or 
      noninvasive ventilation for respiratory support and a PaO(2)/FiO(2) ratio 
      ≤ 20 kPa were randomly assigned to a protocol targeting 16 h prone positioning 
      per day or standard care. The primary endpoint was intubation within 30 days. 
      Secondary endpoints included duration of awake prone positioning, 30-day 
      mortality, ventilator-free days, hospital and intensive care unit length of stay, 
      use of noninvasive ventilation, organ support and adverse events. The trial was 
      terminated early due to futility. RESULTS: Of 141 patients assessed for 
      eligibility, 75 were randomized of whom 39 were allocated to the control group 
      and 36 to the prone group. Within 30 days after enrollment, 13 patients (33%) 
      were intubated in the control group versus 12 patients (33%) in the prone group 
      (HR 1.01 (95% CI 0.46-2.21), P = 0.99). Median prone duration was 3.4 h [IQR 
      1.8-8.4] in the control group compared with 9.0 h per day [IQR 4.4-10.6] in the 
      prone group (P = 0.014). Nine patients (23%) in the control group had pressure 
      sores compared with two patients (6%) in the prone group (difference - 18% (95% 
      CI - 2 to - 33%); P = 0.032). There were no other differences in secondary 
      outcomes between groups. CONCLUSIONS: The implemented protocol for awake prone 
      positioning increased duration of prone positioning, but did not reduce the rate 
      of intubation in patients with hypoxemic respiratory failure due to COVID-19 
      compared to standard care. TRIAL REGISTRATION: ISRCTN54917435. Registered 15 June 
      2020 ( https://doi.org/10.1186/ISRCTN54917435 ).
FAU - Rosén, Jacob
AU  - Rosén J
AUID- ORCID: 0000-0001-9518-5834
AD  - Department of Surgical Sciences, Section of Anaesthesiology and Intensive Care 
      Medicine, Uppsala University, Entrance 78, 1 floor, 751 85, Uppsala, Sweden. 
      jacob.rosen@surgsci.uu.se.
FAU - von Oelreich, Erik
AU  - von Oelreich E
AD  - Perioperative Medicine and Intensive Care, Karolinska University Hospital, Solna, 
      Sweden.
AD  - Department of Physiology and Pharmacology, Section of Anesthesiology and 
      Intensive Care Medicine, Karolinska Institutet, Solna, Sweden.
FAU - Fors, Diddi
AU  - Fors D
AD  - Department of Surgical Sciences, Section of Anaesthesiology and Intensive Care 
      Medicine, Uppsala University, Entrance 78, 1 floor, 751 85, Uppsala, Sweden.
FAU - Jonsson Fagerlund, Malin
AU  - Jonsson Fagerlund M
AD  - Perioperative Medicine and Intensive Care, Karolinska University Hospital, Solna, 
      Sweden.
AD  - Department of Physiology and Pharmacology, Section of Anesthesiology and 
      Intensive Care Medicine, Karolinska Institutet, Solna, Sweden.
FAU - Taxbro, Knut
AU  - Taxbro K
AD  - Department of Anaesthesiology and Intensive Care Medicine, Ryhov County Hospital, 
      Jönköping, Sweden.
FAU - Skorup, Paul
AU  - Skorup P
AD  - Department of Medical Sciences, Section of Infectious Diseases, Uppsala 
      University, Uppsala, Sweden.
FAU - Eby, Ludvig
AU  - Eby L
AD  - Acute and Reparative Medicine, Karolinska University Hospital, Solna, Sweden.
FAU - Campoccia Jalde, Francesca
AU  - Campoccia Jalde F
AD  - Perioperative Medicine and Intensive Care, Karolinska University Hospital, Solna, 
      Sweden.
AD  - Department of Molecular Medicine and Surgery, Section of Thoracic Anesthesiology 
      and Intensive Care, Karolinska Institutet, Solna, Sweden.
FAU - Johansson, Niclas
AU  - Johansson N
AD  - Department of Infectious Diseases, Karolinska University Hospital, Solna, Sweden.
AD  - Infectious Diseases Unit, Department of Medicine, Karolinska Institutet, Solna, 
      Sweden.
FAU - Bergström, Gustav
AU  - Bergström G
AD  - Department of Medical Sciences, Section of Infectious Diseases, Uppsala 
      University, Uppsala, Sweden.
FAU - Frykholm, Peter
AU  - Frykholm P
AD  - Department of Surgical Sciences, Section of Anaesthesiology and Intensive Care 
      Medicine, Uppsala University, Entrance 78, 1 floor, 751 85, Uppsala, Sweden.
CN  - PROFLO Study Group
LA  - eng
GR  - 20210061/Hjärt-Lungfonden/
PT  - Journal Article
PT  - Multicenter Study
PT  - Randomized Controlled Trial
PT  - Research Support, Non-U.S. Gov't
DEP - 20210614
PL  - England
TA  - Crit Care
JT  - Critical care (London, England)
JID - 9801902
SB  - IM
MH  - Adult
MH  - COVID-19/complications/*therapy
MH  - Humans
MH  - Intensive Care Units
MH  - Intubation, Intratracheal/adverse effects
MH  - Male
MH  - Middle Aged
MH  - Oxygen Inhalation Therapy/*methods
MH  - Patient Positioning/*methods
MH  - *Prone Position
MH  - Respiratory Insufficiency/etiology/*prevention & control
MH  - Wakefulness
PMC - PMC8200797
OTO - NOTNLM
OT  - Awake prone positioning
OT  - COVID-19
OT  - Critical care
OT  - High-flow nasal oxygen
OT  - Intensive care
OT  - Intubation rates
OT  - Mechanical ventilation
OT  - Noninvasive ventilation
OT  - Respiratory failure
COIS- MJF has received travel support and lecture fees from Fisher and Paykel 
      Healthcare, Auckland, New Zealand, however, not related to this study. DF has 
      received travel support from Armstrong Medical, Coleraine, Great Britain, to 
      participate in a scientific seminar, however, not related to this study. The 
      other authors declare that they have no competing interests.
FIR - Gradin, Anna
IR  - Gradin A
FIR - Ali, Mustafa
IR  - Ali M
FIR - Lennborn, Ulrica
IR  - Lennborn U
FIR - Bogdanovic, Darko
IR  - Bogdanovic D
FIR - Roos, Andreas
IR  - Roos A
FIR - Modie, Matilda
IR  - Modie M
FIR - Giesecke, Julia
IR  - Giesecke J
EDAT- 2021/06/16 06:00
MHDA- 2021/06/23 06:00
PMCR- 2021/06/14
CRDT- 2021/06/15 05:53
PHST- 2021/04/12 00:00 [received]
PHST- 2021/05/11 00:00 [accepted]
PHST- 2021/06/15 05:53 [entrez]
PHST- 2021/06/16 06:00 [pubmed]
PHST- 2021/06/23 06:00 [medline]
PHST- 2021/06/14 00:00 [pmc-release]
AID - 10.1186/s13054-021-03602-9 [pii]
AID - 3602 [pii]
AID - 10.1186/s13054-021-03602-9 [doi]
PST - epublish
SO  - Crit Care. 2021 Jun 14;25(1):209. doi: 10.1186/s13054-021-03602-9.

PMID- 28759496
OWN - NLM
STAT- MEDLINE
DCOM- 20190528
LR  - 20190528
IS  - 1526-7598 (Electronic)
IS  - 0003-2999 (Linking)
VI  - 126
IP  - 4
DP  - 2018 Apr
TI  - Addition of Nasal Cannula Can Either Impair or Enhance Preoxygenation With a Bag 
      Valve Mask: A Randomized Crossover Design Study Comparing Oxygen Flow Rates.
PG  - 1214-1218
LID - 10.1213/ANE.0000000000002341 [doi]
AB  - BACKGROUND: A critical safety component of emergency anesthesia is the avoidance 
      of hypoxemia during the apneic phase of a rapid sequence intubation. 
      Preoxygenation with a bag valve mask (BVM) or anesthetic circuit may be improved 
      with supplemental oxygen by nasal cannula (NC) if there is a mask leak. In 
      addition, NC is recommended for apneic oxygenation after induction and may be 
      placed before preoxygenation. However, the optimum NC flow rate for 
      preoxygenation or whether the presence of NC alone creates a mask leak remains 
      unclear. METHODS: We performed a randomized crossover study on healthy volunteers 
      comparing BVM alone and BVM with NC flow rates of 0 (NC-0), 5 (NC-5), 10 (NC-10), 
      and 15 (NC-15) liters per minute (lpm). Our primary outcome was end-tidal oxygen 
      (ETO2) after 3-minute preoxygenation. RESULTS: There was no difference in ETO2 
      between NC-15, NC-10, or BVM-only at 3 minutes. NC-0 and NC-5 recorded 
      significantly lower ETO2 at all times compared with NC-15, NC-10, or BVM-only 
      (least difference NC-5, -7% [95% confidence interval {CI}, -4% to -10%), NC-0, 
      16% [95% CI, 13%-19%]). There was a difference in ETO2 between NC-15 and BVM-only 
      at 1 minute (7%; 95% CI, 5%-9%), but not at 2 or 3 minutes. There was no 
      difference in ETO2 between NC-10 and NC-15. CONCLUSIONS: Our study found that NC 
      at 0 and 5 lpm with a BVM is deleterious to preoxygenation and should be avoided. 
      In addition, a lack of difference between NC-10 and BVM-only demonstrates that NC 
      at flows of at least 10 lpm should not impair the preoxygenation process. While 
      NC-15 may offer a benefit by reaching maximal ETO2 at 1 minute, this would need 
      to be balanced against patient comfort.
FAU - McQuade, David
AU  - McQuade D
AD  - From the Wellington Hospital, C&CDHB, Wellington, New Zealand.
FAU - Miller, Matthew R
AU  - Miller MR
AD  - Department of Anesthesia, Toronto Western Hospital, Toronto, Ontario, Canada.
FAU - Hayes-Bradley, Clare
AU  - Hayes-Bradley C
AD  - Greater Sydney Area HEMS, NSW Ambulance Aeromedical Service, Rozelle, New South 
      Wales, Australia.
LA  - eng
PT  - Comparative Study
PT  - Journal Article
PT  - Randomized Controlled Trial
PL  - United States
TA  - Anesth Analg
JT  - Anesthesia and analgesia
JID - 1310650
RN  - S88TT14065 (Oxygen)
SB  - IM
MH  - Adult
MH  - *Cannula
MH  - Cross-Over Studies
MH  - Equipment Design
MH  - Female
MH  - Humans
MH  - *Intubation, Intratracheal/adverse effects
MH  - Male
MH  - *Masks
MH  - Middle Aged
MH  - New South Wales
MH  - Oxygen/*administration & dosage/adverse effects
MH  - Respiration, Artificial/adverse effects/*instrumentation
MH  - Time Factors
EDAT- 2017/08/02 06:00
MHDA- 2019/05/29 06:00
CRDT- 2017/08/01 06:00
PHST- 2017/08/02 06:00 [pubmed]
PHST- 2019/05/29 06:00 [medline]
PHST- 2017/08/01 06:00 [entrez]
AID - 10.1213/ANE.0000000000002341 [doi]
PST - ppublish
SO  - Anesth Analg. 2018 Apr;126(4):1214-1218. doi: 10.1213/ANE.0000000000002341.

PMID- 28035669
OWN - NLM
STAT- MEDLINE
DCOM- 20181217
LR  - 20220311
IS  - 1365-2044 (Electronic)
IS  - 0003-2409 (Linking)
VI  - 72
IP  - 4
DP  - 2017 Apr
TI  - A randomised controlled trial comparing transnasal humidified rapid insufflation 
      ventilatory exchange (THRIVE) pre-oxygenation with facemask pre-oxygenation in 
      patients undergoing rapid sequence induction of anaesthesia.
PG  - 439-443
LID - 10.1111/anae.13799 [doi]
AB  - Pre-oxygenation is an essential part of rapid sequence induction of general 
      anaesthesia for emergency surgery, in order to increase the oxygen reservoir in 
      the lungs. We performed a randomised controlled trial of transnasal humidified 
      rapid insufflation ventilatory exchange (THRIVE) pre-oxygenation or facemask 
      pre-oxygenation in patients undergoing emergency surgery. Twenty patients were 
      allocated to each group. No patient developed arterial oxygen saturation < 90% 
      during attempted tracheal intubation. Arterial blood gases were sampled from an 
      arterial catheter immediately after intubation. The mean (SD) PaO(2) was 43.7 
      (15.2) kPa in the THRIVE group vs. 41.9 (16.2) kPa in the facemask group (p = 
      0.722); PaCO(2) was 5.8 (1.1) kPa in the THRIVE group vs. 5.6 (1.0) kPa in the 
      facemask group (p = 0.631); arterial pH was 7.36 (0.05) in the THRIVE group vs. 
      7.34 (0.06) in the facemask group (p = 0.447). No airway rescue manoeuvres were 
      needed, and there were no differences in the number of laryngoscopy attempts 
      between the groups. In spite of this, patients in the THRIVE group had a 
      significantly longer apnoea time of 248 (71) s compared with 123 (55) s in the 
      facemask group (p < 0.001). Transnasal humidified rapid insufflation ventilatory 
      exchange is a practicable method for pre-oxygenating patients during rapid 
      sequence induction of general anaesthesia for emergency surgery; we found that it 
      maintained an equivalent blood gas profile to facemask pre-oxygenation, in spite 
      of a significantly longer apnoea time.
CI  - © 2016 The Association of Anaesthetists of Great Britain and Ireland.
FAU - Mir, F
AU  - Mir F
AD  - Department of Anaesthesia, St George's University Hospital NHS Foundation Trust, 
      London, UK.
FAU - Patel, A
AU  - Patel A
AD  - Department of Anaesthesia, The Royal National Throat Nose and Ear Hospital, 
      London, UK.
FAU - Iqbal, R
AU  - Iqbal R
AD  - Department of Anaesthesia, St George's University Hospital NHS Foundation Trust, 
      London, UK.
FAU - Cecconi, M
AU  - Cecconi M
AD  - Department of Anaesthesia, St George's University Hospital NHS Foundation Trust, 
      London, UK.
FAU - Nouraei, S A R
AU  - Nouraei SA
AD  - Department of Otolaryngology - Head and Neck Surgery, University College Hospital 
      NHS Foundation Trust, London, UK.
LA  - eng
PT  - Comparative Study
PT  - Journal Article
PT  - Randomized Controlled Trial
DEP - 20161230
PL  - England
TA  - Anaesthesia
JT  - Anaesthesia
JID - 0370524
SB  - IM
CIN - Anaesthesia. 2017 Aug;72(8):1033. doi: 10.1111/anae.13997. PMID: 28695588
CIN - Anaesthesia. 2017 Aug;72(8):1032. doi: 10.1111/anae.13928. PMID: 28695589
CIN - Anaesthesia. 2017 Aug;72(8):1032-1033. doi: 10.1111/anae.13929. PMID: 28695604
CIN - Anaesthesia. 2017 Sep;72(9):1157-1158. doi: 10.1111/anae.13911. PMID: 28804888
CIN - Anaesthesia. 2018 Jul;73(7):913-914. doi: 10.1111/anae.14342. PMID: 29889994
MH  - Administration, Intranasal
MH  - Adult
MH  - Aged
MH  - Airway Management/methods
MH  - Anesthesia, Inhalation/adverse effects/*methods
MH  - Apnea/epidemiology/etiology
MH  - Blood Gas Analysis
MH  - Emergency Medical Services
MH  - Female
MH  - Humans
MH  - Insufflation/methods
MH  - Intraoperative Complications/epidemiology/etiology
MH  - Laryngoscopy
MH  - Male
MH  - *Masks
MH  - Middle Aged
MH  - Oxygen Inhalation Therapy/*methods
OTO - NOTNLM
OT  - oxygen transport: quantitative aspects
OT  - tissue oxygen delivery: factors impacting
EDAT- 2016/12/31 06:00
MHDA- 2018/12/18 06:00
CRDT- 2016/12/31 06:00
PHST- 2016/11/29 00:00 [accepted]
PHST- 2016/12/31 06:00 [pubmed]
PHST- 2018/12/18 06:00 [medline]
PHST- 2016/12/31 06:00 [entrez]
AID - 10.1111/anae.13799 [doi]
PST - ppublish
SO  - Anaesthesia. 2017 Apr;72(4):439-443. doi: 10.1111/anae.13799. Epub 2016 Dec 30.

PMID- 26426458
OWN - NLM
STAT- MEDLINE
DCOM- 20160613
LR  - 20181113
IS  - 1535-4970 (Electronic)
IS  - 1073-449X (Print)
IS  - 1073-449X (Linking)
VI  - 193
IP  - 3
DP  - 2016 Feb 1
TI  - Randomized Trial of Apneic Oxygenation during Endotracheal Intubation of the 
      Critically Ill.
PG  - 273-80
LID - 10.1164/rccm.201507-1294OC [doi]
AB  - RATIONALE: Hypoxemia is common during endotracheal intubation of critically ill 
      patients and may predispose to cardiac arrest and death. Administration of 
      supplemental oxygen during laryngoscopy (apneic oxygenation) may prevent 
      hypoxemia. OBJECTIVES: To determine if apneic oxygenation increases the lowest 
      arterial oxygen saturation experienced by patients undergoing endotracheal 
      intubation in the intensive care unit. METHODS: This was a randomized, 
      open-label, pragmatic trial in which 150 adults undergoing endotracheal 
      intubation in a medical intensive care unit were randomized to receive 15 L/min 
      of 100% oxygen via high-flow nasal cannula during laryngoscopy (apneic 
      oxygenation) or no supplemental oxygen during laryngoscopy (usual care). The 
      primary outcome was lowest arterial oxygen saturation between induction and 2 
      minutes after completion of endotracheal intubation. MEASUREMENTS AND MAIN 
      RESULTS: Median lowest arterial oxygen saturation was 92% with apneic oxygenation 
      versus 90% with usual care (95% confidence interval for the difference, -1.6 to 
      7.4%; P = 0.16). There was no difference between apneic oxygenation and usual 
      care in incidence of oxygen saturation less than 90% (44.7 vs. 47.2%; P = 0.87), 
      oxygen saturation less than 80% (15.8 vs. 25.0%; P = 0.22), or decrease in oxygen 
      saturation greater than 3% (53.9 vs. 55.6%; P = 0.87). Duration of mechanical 
      ventilation, intensive care unit length of stay, and in-hospital mortality were 
      similar between study groups. CONCLUSIONS: Apneic oxygenation does not seem to 
      increase lowest arterial oxygen saturation during endotracheal intubation of 
      critically ill patients compared with usual care. These findings do not support 
      routine use of apneic oxygenation during endotracheal intubation of critically 
      ill adults. Clinical trial registered with www.clinicaltrials.gov (NCT 02051816).
FAU - Semler, Matthew W
AU  - Semler MW
AD  - 1 Division of Allergy, Pulmonary, and Critical Care Medicine, Vanderbilt 
      University School of Medicine, Nashville, Tennessee; and.
FAU - Janz, David R
AU  - Janz DR
AD  - 2 Section of Pulmonary/Critical Care and Allergy/Immunology, Louisiana State 
      University School of Medicine, New Orleans, Louisiana.
FAU - Lentz, Robert J
AU  - Lentz RJ
AD  - 1 Division of Allergy, Pulmonary, and Critical Care Medicine, Vanderbilt 
      University School of Medicine, Nashville, Tennessee; and.
FAU - Matthews, Daniel T
AU  - Matthews DT
AD  - 1 Division of Allergy, Pulmonary, and Critical Care Medicine, Vanderbilt 
      University School of Medicine, Nashville, Tennessee; and.
FAU - Norman, Brett C
AU  - Norman BC
AD  - 1 Division of Allergy, Pulmonary, and Critical Care Medicine, Vanderbilt 
      University School of Medicine, Nashville, Tennessee; and.
FAU - Assad, Tufik R
AU  - Assad TR
AD  - 1 Division of Allergy, Pulmonary, and Critical Care Medicine, Vanderbilt 
      University School of Medicine, Nashville, Tennessee; and.
FAU - Keriwala, Raj D
AU  - Keriwala RD
AD  - 1 Division of Allergy, Pulmonary, and Critical Care Medicine, Vanderbilt 
      University School of Medicine, Nashville, Tennessee; and.
FAU - Ferrell, Benjamin A
AU  - Ferrell BA
AD  - 1 Division of Allergy, Pulmonary, and Critical Care Medicine, Vanderbilt 
      University School of Medicine, Nashville, Tennessee; and.
FAU - Noto, Michael J
AU  - Noto MJ
AD  - 1 Division of Allergy, Pulmonary, and Critical Care Medicine, Vanderbilt 
      University School of Medicine, Nashville, Tennessee; and.
FAU - McKown, Andrew C
AU  - McKown AC
AD  - 1 Division of Allergy, Pulmonary, and Critical Care Medicine, Vanderbilt 
      University School of Medicine, Nashville, Tennessee; and.
FAU - Kocurek, Emily G
AU  - Kocurek EG
AD  - 1 Division of Allergy, Pulmonary, and Critical Care Medicine, Vanderbilt 
      University School of Medicine, Nashville, Tennessee; and.
FAU - Warren, Melissa A
AU  - Warren MA
AD  - 1 Division of Allergy, Pulmonary, and Critical Care Medicine, Vanderbilt 
      University School of Medicine, Nashville, Tennessee; and.
FAU - Huerta, Luis E
AU  - Huerta LE
AD  - 1 Division of Allergy, Pulmonary, and Critical Care Medicine, Vanderbilt 
      University School of Medicine, Nashville, Tennessee; and.
FAU - Rice, Todd W
AU  - Rice TW
AD  - 1 Division of Allergy, Pulmonary, and Critical Care Medicine, Vanderbilt 
      University School of Medicine, Nashville, Tennessee; and.
CN  - FELLOW Investigators
CN  - Pragmatic Critical Care Research Group
LA  - eng
SI  - ClinicalTrials.gov/NCT02051816
GR  - T32 HL087738/HL/NHLBI NIH HHS/United States
GR  - UL1 TR000445/TR/NCATS NIH HHS/United States
GR  - HL087738 09/HL/NHLBI NIH HHS/United States
PT  - Journal Article
PT  - Randomized Controlled Trial
PT  - Research Support, N.I.H., Extramural
PL  - United States
TA  - Am J Respir Crit Care Med
JT  - American journal of respiratory and critical care medicine
JID - 9421642
RN  - S88TT14065 (Oxygen)
SB  - IM
CIN - Am J Respir Crit Care Med. 2016 Feb 1;193(3):230-2. doi: 
      10.1164/rccm.201510-1998ED. PMID: 26829418
CIN - Am J Respir Crit Care Med. 2016 Jun 1;193(11):1316. doi: 
      10.1164/rccm.201603-0510LE. PMID: 27248594
CIN - Am J Respir Crit Care Med. 2016 Jun 1;193(11):1316-7. doi: 
      10.1164/rccm.201603-0604LE. PMID: 27248595
MH  - Aged
MH  - Arteries
MH  - *Critical Illness
MH  - Female
MH  - Humans
MH  - Intensive Care Units
MH  - *Intubation, Intratracheal
MH  - *Laryngoscopy
MH  - Male
MH  - Middle Aged
MH  - Oxygen/*administration & dosage/blood
PMC - PMC4803060
OTO - NOTNLM
OT  - airway management
OT  - intratracheal intubation
OT  - pulmonary ventilation
EDAT- 2015/10/02 06:00
MHDA- 2016/06/14 06:00
PMCR- 2017/02/01
CRDT- 2015/10/02 06:00
PHST- 2015/10/02 06:00 [entrez]
PHST- 2015/10/02 06:00 [pubmed]
PHST- 2016/06/14 06:00 [medline]
PHST- 2017/02/01 00:00 [pmc-release]
AID - 10.1164/rccm.201507-1294OC [doi]
PST - ppublish
SO  - Am J Respir Crit Care Med. 2016 Feb 1;193(3):273-80. doi: 
      10.1164/rccm.201507-1294OC.

PMID- 38148421
OWN - NLM
STAT- MEDLINE
DCOM- 20240715
LR  - 20240718
IS  - 1863-9941 (Electronic)
IS  - 1863-9933 (Print)
IS  - 1863-9933 (Linking)
VI  - 50
IP  - 3
DP  - 2024 Jun
TI  - Pre-oxygenation with high-flow oxygen through the nasopharyngeal airway compared 
      to facemask on carbon dioxide clearance in emergency adults: a prospective 
      randomized non-blinded clinical trial.
PG  - 1051-1061
LID - 10.1007/s00068-023-02418-2 [doi]
AB  - INTRODUCTION: Before tracheal intubation, it is essential to provide sufficient 
      oxygen reserve for emergency patients with full stomachs. Recent studies have 
      demonstrated that high-flow nasal oxygen (HFNO) effectively pre-oxygenates and 
      prolongs apneic oxygenation during tracheal intubation. Despite its 
      effectiveness, the use of HFNO remains controversial due to concerns regarding 
      carbon dioxide clearance. The air leakage and unknown upper airway obstruction 
      during HFNO therapy cause reduced oxygen flow above the vocal cords, possibly 
      weaken the carbon dioxide clearance. METHODS: Patients requiring emergency 
      surgery who had fasted < 8 h and not drunk < 2 h were randomly assigned to the 
      high-flow group, who received 100% oxygen at 30-60 L/min through nasopharyngeal 
      airway (NPA), or the mask group, who received 100% oxygen at 8 L/min. PaO(2) and 
      PaCO(2) were measured immediately before pre-oxygenation (T0), anesthesia 
      induction (T1), tracheal intubation (T2), and mechanical ventilation (T3). The 
      gastric antrum's cross-sectional area (CSA) was measured using ultrasound 
      technology at T0, T1, and T3. Details of complications, including hypoxemia, 
      reflux, nasopharyngeal bleeding, postoperative pulmonary infection, postoperative 
      nausea and vomiting (PONV), and postoperative nasopharyngeal pain, were recorded. 
      The primary outcomes were PaCO(2) measured at T1, T2, and T3. The secondary 
      outcomes included PaO(2) at T1, T2, and T3, CSA at T1 and T3, and complications 
      happened during this trial. RESULTS: Pre-oxygenation was administered by 
      high-flow oxygen through NPA (n = 58) or facemask (n = 57) to 115 patients. The 
      mean (SD) PaCO(2) was 32.3 (6.7) mmHg in the high-flow group and 34.6 (5.2) mmHg 
      in the mask group (P = 0.045) at T1, 45.0 (5.5) mmHg and 49.4 (4.6) mmHg 
      (P < 0.001) at T2, and 47.9 (5.1) mmHg and 52.9 (4.6) mmHg (P < 0.001) at T3, 
      respectively. The median ([IQR] [range]) PaO(2) in the high-flow and mask groups 
      was 404.5 (329.1-458.1 [159.8-552.9]) mmHg and 358.9 (274.0-413.3 [129.0-539.1]) 
      mmHg (P = 0.007) at T1, 343.0 (251.6-428.7 [73.9-522.1]) mmHg and 258.3 
      (162.5-347.5 [56.0-481.0]) mmHg (P < 0.001) at T2, and 333.5 (229.9-411.4 
      [60.5-492.4]) mmHg and 149.8 (87.0-246.6 [51.2-447.5]) mmHg (P < 0.001) at T3, 
      respectively. The CSA in the high-flow and mask groups was 371.9 (287.4-557.9 
      [129.0-991.2]) mm(2) and 386.8 (292.0-537.3 [88.3-1651.7]) mm(2) at T1 
      (P = 0.920) and 452.6 (343.7-618.4 [161.6-988.1]) mm(2) and 385.6 (306.3-562.0 
      [105.5-922.9]) mm(2) at T3 (P = 0.173), respectively. The number (proportion) of 
      complications in the high-flow and mask groups is shown below: hypoxemia: 1 
      (1.7%) vs. 9 (15.8%, P = 0.019); reflux: 0 (0%) vs. 0 (0%); nasopharyngeal 
      bleeding: 1 (1.7%) vs. 0 (0%, P = 1.000); pulmonary infection: 4 (6.9%) vs. 3 
      (5.3%, P = 1.000); PONV: 4 (6.9%) vs. 4 (7.0%, P = 1.000), and nasopharyngeal 
      pain: 0 (0%) vs. 0 (0%). CONCLUSIONS: Compared to facemasks, pre-oxygenation with 
      high-flow oxygen through NPA offers improved carbon dioxide clearance and 
      enhanced oxygenation prior to tracheal intubation in patients undergoing 
      emergency surgery, while the risk of gastric inflation had not been ruled out. 
      TRIAL REGISTRATION: This trial was registered prospectively at the Chinese 
      Clinical Research Registry on 26/4/2022 (Registration number: ChiCTR2200059192).
CI  - © 2023. The Author(s).
FAU - Li, Jie
AU  - Li J
AUID- ORCID: 0009-0008-7969-5365
AD  - Jiaxing University Master Degree Cultivation Base, Zhejiang Chinese Medical 
      University, Jiaxing, 314001, Zhejiang Province, China.
AD  - Department of Anesthesiology and Pain Research Center, The First Hospital of 
      Jiaxing or The Affiliated Hospital of Jiaxing University, Jiaxing, 314001, 
      Zhejiang Province, China.
FAU - Liu, Bin
AU  - Liu B
AD  - Jiaxing University Master Degree Cultivation Base, Zhejiang Chinese Medical 
      University, Jiaxing, 314001, Zhejiang Province, China.
AD  - Department of Anesthesiology and Pain Research Center, The First Hospital of 
      Jiaxing or The Affiliated Hospital of Jiaxing University, Jiaxing, 314001, 
      Zhejiang Province, China.
FAU - Zhou, Qing-He
AU  - Zhou QH
AD  - Department of Anesthesiology and Pain Research Center, The First Hospital of 
      Jiaxing or The Affiliated Hospital of Jiaxing University, Jiaxing, 314001, 
      Zhejiang Province, China.
FAU - Ni, Hua-Dong
AU  - Ni HD
AD  - Department of Anesthesiology and Pain Research Center, The First Hospital of 
      Jiaxing or The Affiliated Hospital of Jiaxing University, Jiaxing, 314001, 
      Zhejiang Province, China.
FAU - Liu, Ming-Juan
AU  - Liu MJ
AD  - Department of Anesthesiology and Pain Research Center, The First Hospital of 
      Jiaxing or The Affiliated Hospital of Jiaxing University, Jiaxing, 314001, 
      Zhejiang Province, China.
FAU - Deng, Kang
AU  - Deng K
AUID- ORCID: 0009-0002-2205-2023
AD  - Department of Anesthesiology and Pain Research Center, The First Hospital of 
      Jiaxing or The Affiliated Hospital of Jiaxing University, Jiaxing, 314001, 
      Zhejiang Province, China. jxmzdk@163.com.
LA  - eng
PT  - Comparative Study
PT  - Journal Article
PT  - Randomized Controlled Trial
DEP - 20231226
PL  - Germany
TA  - Eur J Trauma Emerg Surg
JT  - European journal of trauma and emergency surgery : official publication of the 
      European Trauma Society
JID - 101313350
RN  - 142M471B3J (Carbon Dioxide)
RN  - S88TT14065 (Oxygen)
SB  - IM
MH  - Humans
MH  - Male
MH  - Female
MH  - Prospective Studies
MH  - *Carbon Dioxide
MH  - Middle Aged
MH  - *Oxygen Inhalation Therapy/methods
MH  - *Intubation, Intratracheal
MH  - Adult
MH  - *Masks
MH  - Oxygen/metabolism
MH  - Nasopharynx
MH  - Respiration, Artificial
MH  - Aged
PMC - PMC11249433
OTO - NOTNLM
OT  - Airway management
OT  - Apneic oxygenation
OT  - Carbon dioxide clearance
OT  - Emergency surgery
OT  - High-flow nasal oxygen
COIS- The authors declare that they have no competing interests.
EDAT- 2023/12/27 00:41
MHDA- 2024/07/15 18:43
PMCR- 2023/12/26
CRDT- 2023/12/26 23:19
PHST- 2023/08/09 00:00 [received]
PHST- 2023/11/29 00:00 [accepted]
PHST- 2024/07/15 18:43 [medline]
PHST- 2023/12/27 00:41 [pubmed]
PHST- 2023/12/26 23:19 [entrez]
PHST- 2023/12/26 00:00 [pmc-release]
AID - 10.1007/s00068-023-02418-2 [pii]
AID - 2418 [pii]
AID - 10.1007/s00068-023-02418-2 [doi]
PST - ppublish
SO  - Eur J Trauma Emerg Surg. 2024 Jun;50(3):1051-1061. doi: 
      10.1007/s00068-023-02418-2. Epub 2023 Dec 26.

PMID- 32195955
OWN - NLM
STAT- MEDLINE
DCOM- 20200327
LR  - 20221005
IS  - 1536-5964 (Electronic)
IS  - 0025-7974 (Print)
IS  - 0025-7974 (Linking)
VI  - 99
IP  - 12
DP  - 2020 Mar
TI  - Comparison of preoxygenation with a high-flow nasal cannula and a simple mask 
      before intubation during induction of general anesthesia in patients undergoing 
      head and neck surgery: Study protocol clinical trial (SPIRIT Compliant).
PG  - e19525
LID - 10.1097/MD.0000000000019525 [doi]
LID - e19525
AB  - BACKGROUND: To assess the arterial oxygen partial pressure (PaO2) at defined time 
      points during preoxygenation and to compare high-flow heated humidified nasal 
      oxygenation with standard preoxygenation using oxygen insufflation via a facemask 
      for at least 5 minutes, before intubation during induction of general anesthesia. 
      METHODS: This randomized, single-blinded, prospective study will be conducted in 
      patients undergoing head and neck surgery. After standard monitoring, the artery 
      catheter at the radial artery or dorsalis pedis artery will be placed and 
      arterial blood gas analysis (ABGA) for baseline values will be performed 
      simultaneously. Each group will be subjected to 1 of 2 preoxygenation methods 
      (high-flow nasal cannula or simple facemask) for 5 minutes, and ABGA will be 
      performed twice. After confirming intubation, we will start mechanical 
      ventilation and check the vital signs and perform the final ABGA. DISCUSSION: 
      This trial aims to examine the trajectory of PaO2 levels during the whole 
      preoxygenation procedure and after intubation. We hypothesize that preoxygenation 
      with the high-flow nasal cannula will be superior to that with the face mask. 
      STUDY REGISTRATION: This trial was registered with the Clinical Trial Registry 
      (NCT03896906; ClinicalTrials.gov).
FAU - Jo, Jun-Young
AU  - Jo JY
AD  - Department of Anesthesiology and Pain Medicine, Asan Medical Center, University 
      of Ulsan College of Medicine, Songpa-gu, Seoul, Republic of Korea.
FAU - Kim, Wook-Jong
AU  - Kim WJ
FAU - Ku, Seungwoo
AU  - Ku S
FAU - Choi, Seong-Soo
AU  - Choi SS
LA  - eng
SI  - ClinicalTrials.gov/NCT03896906
PT  - Comparative Study
PT  - Journal Article
PT  - Randomized Controlled Trial
PL  - United States
TA  - Medicine (Baltimore)
JT  - Medicine
JID - 2985248R
RN  - S88TT14065 (Oxygen)
SB  - IM
MH  - Anesthesia, General/*trends
MH  - Blood Gas Analysis
MH  - Blood Gas Monitoring, Transcutaneous/*methods
MH  - Cannula/standards/statistics & numerical data
MH  - Head/*surgery
MH  - Humans
MH  - Hyperbaric Oxygenation/*trends
MH  - Intubation, Intratracheal/methods
MH  - Masks/standards/statistics & numerical data
MH  - Neck/*surgery
MH  - Noninvasive Ventilation/instrumentation/methods
MH  - Oxygen/blood
MH  - Prospective Studies
MH  - Radial Artery/surgery
MH  - Respiration, Artificial/instrumentation/methods
MH  - Vascular Access Devices/standards
PMC - PMC7220443
COIS- The authors have no conflicts of interest to disclose.
EDAT- 2020/03/21 06:00
MHDA- 2020/03/28 06:00
PMCR- 2020/03/20
CRDT- 2020/03/21 06:00
PHST- 2020/03/21 06:00 [entrez]
PHST- 2020/03/21 06:00 [pubmed]
PHST- 2020/03/28 06:00 [medline]
PHST- 2020/03/20 00:00 [pmc-release]
AID - 00005792-202003200-00033 [pii]
AID - MD-D-19-08924 [pii]
AID - 10.1097/MD.0000000000019525 [doi]
PST - ppublish
SO  - Medicine (Baltimore). 2020 Mar;99(12):e19525. doi: 10.1097/MD.0000000000019525.

PMID- 32597041
OWN - NLM
STAT- MEDLINE
DCOM- 20210421
LR  - 20210421
IS  - 1598-6357 (Electronic)
IS  - 1011-8934 (Print)
IS  - 1011-8934 (Linking)
VI  - 35
IP  - 25
DP  - 2020 Jun 29
TI  - Comparison of Postextubation Outcomes Associated with High-Flow Nasal Cannula vs. 
      Conventional Oxygen Therapy in Patients at High Risk of Reintubation: a 
      Randomized Clinical Trial.
PG  - e194
LID - 10.3346/jkms.2020.35.e194 [doi]
LID - e194
AB  - BACKGROUND: Liberation and extubation are important for patients supported by 
      mechanical ventilation. Extubation success is related to the duration of an 
      intensive care unit (ICU) stay and mortality rate. High-flow nasal cannula (HFNC) 
      oxygen therapy has physiological and clinical benefits in respiratory care. The 
      present study compared clinical outcomes associated with HFNC and conventional 
      oxygen therapy (COT) among patients at high risk for reintubation. METHODS: A 
      single-center randomized clinical trial was conducted between March 2018 and June 
      2019. Sixty adults admitted to the ICU and who were at high-risk of reintubation 
      and met the inclusion criteria were enrolled in this study. "High risk" for 
      reintubation was defined as having at least one of the following risk factors: 
      age > 65 years, Acute Physiology and Chronic Health Evaluation II score > 12 
      points on extubation day, obesity, poor expectoration, airway patency problems, 
      difficult or prolonged weaning, and more than one comorbidity. The primary 
      outcome of interest was reintubation within 72 hours. Secondary outcomes included 
      duration of ICU and hospital stay, mortality rate, and time to reintubation. 
      RESULTS: Of 60 patients, 31 received HFNC and 29 received COT (mean age, 78 ± 7.8 
      vs. 76 ± 6.5 years, respectively). Reintubation rate within 72 hours did not 
      differ between the groups (3 patients [9.7%] vs. 1 patient [3.4%], respectively). 
      Reintubation time was shorter among patients who received COT than among patients 
      who received HFNC (0.5 hour vs. 25 hours), but this difference was not 
      statistically significant. Duration of ICU did not differ between the groups 
      (14.7 ± 9.6 days vs. 13.8 ± 15.7 days, for HFNC and COT, respectively). 
      CONCLUSION: Among patients at high risk for reintubation, compared with COT, HFNC 
      did not reduce the risk of reintubation within 72 hours.
CI  - © 2020 The Korean Academy of Medical Sciences.
FAU - Cho, Jun Yeun
AU  - Cho JY
AUID- ORCID: 0000-0003-4270-413X
AD  - Department of Internal Medicine, Chungbuk National University Hospital, Chungbuk 
      National University College of Medicine, Cheongju, Korea.
FAU - Kim, Hee Sung
AU  - Kim HS
AUID- ORCID: 0000-0001-7559-4438
AD  - Department of Internal Medicine, Chungbuk National University Hospital, Chungbuk 
      National University College of Medicine, Cheongju, Korea.
FAU - Kang, Hyeran
AU  - Kang H
AUID- ORCID: 0000-0001-6397-7191
AD  - Department of Internal Medicine, Chungbuk National University Hospital, Chungbuk 
      National University College of Medicine, Cheongju, Korea.
FAU - Kim, Sun Hyung
AU  - Kim SH
AUID- ORCID: 0000-0002-7623-0617
AD  - Department of Internal Medicine, Chungbuk National University Hospital, Chungbuk 
      National University College of Medicine, Cheongju, Korea.
FAU - Choe, Kang Hyeon
AU  - Choe KH
AUID- ORCID: 0000-0001-7197-6770
AD  - Department of Internal Medicine, Chungbuk National University Hospital, Chungbuk 
      National University College of Medicine, Cheongju, Korea.
FAU - Lee, Ki Man
AU  - Lee KM
AUID- ORCID: 0000-0003-3459-7215
AD  - Department of Internal Medicine, Chungbuk National University Hospital, Chungbuk 
      National University College of Medicine, Cheongju, Korea.
FAU - Shin, Yoon Mi
AU  - Shin YM
AUID- ORCID: 0000-0002-1909-5148
AD  - Department of Internal Medicine, Chungbuk National University Hospital, Chungbuk 
      National University College of Medicine, Cheongju, Korea. anees94@hanmail.net.
LA  - eng
PT  - Journal Article
PT  - Randomized Controlled Trial
DEP - 20200629
PL  - Korea (South)
TA  - J Korean Med Sci
JT  - Journal of Korean medical science
JID - 8703518
SB  - IM
MH  - Aged
MH  - Aged, 80 and over
MH  - Blood Pressure
MH  - Female
MH  - Heart Rate
MH  - Humans
MH  - Intensive Care Units
MH  - Intubation, Intratracheal/*methods
MH  - Length of Stay
MH  - Male
MH  - *Oxygen Inhalation Therapy
MH  - Respiratory Insufficiency/*therapy
MH  - Risk Factors
MH  - Treatment Outcome
PMC - PMC7324267
OTO - NOTNLM
OT  - Mechanical Ventilation
OT  - Nasal Cannula
OT  - Older Adults
OT  - Oxygen
COIS- The authors have no potential conflicts of interest to disclose.
EDAT- 2020/07/01 06:00
MHDA- 2021/04/22 06:00
PMCR- 2020/06/29
CRDT- 2020/06/30 06:00
PHST- 2019/12/17 00:00 [received]
PHST- 2020/04/24 00:00 [accepted]
PHST- 2020/06/30 06:00 [entrez]
PHST- 2020/07/01 06:00 [pubmed]
PHST- 2021/04/22 06:00 [medline]
PHST- 2020/06/29 00:00 [pmc-release]
AID - 35.e194 [pii]
AID - 10.3346/jkms.2020.35.e194 [doi]
PST - epublish
SO  - J Korean Med Sci. 2020 Jun 29;35(25):e194. doi: 10.3346/jkms.2020.35.e194.

PMID- 29099420
OWN - NLM
STAT- MEDLINE
DCOM- 20190710
LR  - 20190710
IS  - 1530-0293 (Electronic)
IS  - 0090-3493 (Linking)
VI  - 46
IP  - 2
DP  - 2018 Feb
TI  - Predictors of Intubation in Patients With Acute Hypoxemic Respiratory Failure 
      Treated With a Noninvasive Oxygenation Strategy.
PG  - 208-215
LID - 10.1097/CCM.0000000000002818 [doi]
AB  - OBJECTIVES: In patients with acute hypoxemic respiratory failure, noninvasive 
      ventilation and high-flow nasal cannula oxygen are alternative strategies to 
      conventional oxygen therapy. Endotracheal intubation is frequently needed in 
      these patients with a risk of delay, and early predictors of failure may help 
      clinicians to decide early. We aimed to identify factors associated with 
      intubation in patients with acute hypoxemic respiratory failure treated with 
      different noninvasive oxygenation techniques. DESIGN: Post hoc analysis of a 
      randomized clinical trial. SETTING: Twenty-three ICUs. PATIENTS: Patients with a 
      respiratory rate greater than 25 breaths/min and a PaO2/FIO2 ratio less than or 
      equal to 300 mm Hg. INTERVENTION: Patients were treated with standard oxygen, 
      high-flow nasal cannula oxygen, or noninvasive ventilation. MEASUREMENT AND MAIN 
      RESULTS: Respiratory variables one hour after treatment initiation. Under 
      standard oxygen, patients with a respiratory rate greater than or equal to 30 
      breaths/min were more likely to need intubation (odds ratio, 2.76; 95% CI, 
      1.13-6.75; p = 0.03). One hour after high-flow nasal cannula oxygen initiation, 
      increased heart rate was the only factor associated with intubation. One hour 
      after noninvasive ventilation initiation, a PaO2/FIO2 ratio less than or equal to 
      200 mm Hg and a tidal volume greater than 9 mL/kg of predicted body weight were 
      independent predictors of intubation (adjusted odds ratio, 4.26; 95% CI, 
      1.62-11.16; p = 0.003 and adjusted odds ratio, 3.14; 95% CI, 1.22-8.06; p = 0.02, 
      respectively). A tidal volume above 9 mL/kg during noninvasive ventilation 
      remained independently associated with 90-day mortality. CONCLUSIONS: In patients 
      with acute hypoxemic respiratory failure breathing spontaneously, the respiratory 
      rate was a predictor of intubation under standard oxygen, but not under high-flow 
      nasal cannula oxygen or noninvasive ventilation. A PaO2/FIO2 below 200 mm Hg and 
      a high tidal volume greater than 9 mL/kg were the two strong predictors of 
      intubation under noninvasive ventilation.
FAU - Frat, Jean-Pierre
AU  - Frat JP
AD  - CHU de Poitiers, Réanimation Médicale, Poitiers, France.
AD  - INSERM, CIC-1402, équipe 5 ALIVE, Poitiers, France.
AD  - Université de Poitiers, Faculté de Médecine et de Pharmacie de Poitiers, 
      Poitiers, France.
FAU - Ragot, Stéphanie
AU  - Ragot S
AD  - INSERM, CIC-1402, Biostatistics, Poitiers, France.
AD  - CIC-1402, Poitiers, France.
AD  - Université de Poitiers, Faculté de Médecine et de Pharmacie de Poitiers, 
      Poitiers, France.
FAU - Coudroy, Rémi
AU  - Coudroy R
AD  - CHU de Poitiers, Réanimation Médicale, Poitiers, France.
AD  - INSERM, CIC-1402, équipe 5 ALIVE, Poitiers, France.
AD  - Université de Poitiers, Faculté de Médecine et de Pharmacie de Poitiers, 
      Poitiers, France.
FAU - Constantin, Jean-Michel
AU  - Constantin JM
AD  - CHU Clermont-Ferrand, Pôle de Médecine Périopératoire, Clermont-Ferrand, France.
AD  - R2D2, EA-7281, Auvergne University, Clermont-Ferrand, France.
FAU - Girault, Christophe
AU  - Girault C
AD  - Department of Medical Intensive Care, Normandie Univ, UNIROUEN, EA3830-GRHV, 
      Rouen University Hospital, Rouen, France.
FAU - Prat, Gwénael
AU  - Prat G
AD  - CHU de la Cavale Blanche, Service de Réanimation Médicale, Brest, France.
FAU - Boulain, Thierry
AU  - Boulain T
AD  - Centre Hospitalier Régional d'Orléans, Réanimation médico-chirurgicale, Orléans, 
      France.
FAU - Demoule, Alexandre
AU  - Demoule A
AD  - Groupe Hospitalier Universitaire Pitié Salpêtrière, Service de Pneumologie et 
      Réanimation Médicale, Paris, France.
AD  - Université Pierre et Marie Curie - Paris 6, Paris, France.
FAU - Ricard, Jean-Damien
AU  - Ricard JD
AD  - Assistance Publique des Hôpitaux de Paris, Hôpital Louis Mourier, Service de 
      Réanimation Médico-Chirurgicale, F-92700, Colombes, France.
AD  - Université Paris Diderot, UMR IAME 1137, Sorbonne Paris Cité, F-75018, Paris, 
      France.
AD  - INSERM, IAME 1137, F-75018, Paris, France.
FAU - Razazi, Keyvan
AU  - Razazi K
AD  - AP-HP, Hôpitaux universitaires Henri Mondor, DHU A-TVB, Service de Réanimation 
      Médicale, Créteil, 94010 France, GRC CARMAS, Créteil, France.
FAU - Lascarrou, Jean-Baptiste
AU  - Lascarrou JB
AD  - Centre Hospitalier Départemental de La Roche sur Yon, Service de Réanimation 
      Polyvalente, La Roche sur Yon, France.
FAU - Devaquet, Jérôme
AU  - Devaquet J
AD  - Hôpital Foch, Réanimation Polyvalente, Suresnes, France.
FAU - Mira, Jean-Paul
AU  - Mira JP
AD  - Assistance Publique - Hôpitaux de Paris, Groupe Hospitalier Universitaire de 
      Paris Centre, Hôpital Cochin, Réanimation Médicale, and Université Paris 
      Descartes, Paris, France.
FAU - Argaud, Laurent
AU  - Argaud L
AD  - Hospices Civils de Lyon, Groupement Hospitalier Universitaire Edouard Herriot, 
      Service de Réanimation Médicale, Lyon, France.
FAU - Chakarian, Jean-Charles
AU  - Chakarian JC
AD  - Centre Hospitalier de Roanne, Réanimation Polyvalente, Roanne, France.
FAU - Fartoukh, Muriel
AU  - Fartoukh M
AD  - Assistance Publique-Hôpitaux de Paris, Hôpital Tenon, Service de Réanimation, 
      Paris, France.
FAU - Nseir, Saad
AU  - Nseir S
AD  - CHU de Lille, Centre de Réanimation, Université de Lille, Faculté de Médecine, 
      Lille, France.
FAU - Mercat, Alain
AU  - Mercat A
AD  - CHU Angers, Département de Réanimation Médicale et Médecine Hyperbare, Angers, 
      France.
FAU - Brochard, Laurent
AU  - Brochard L
AD  - Keenan Research Centre and Critical Care Department, St Michael's Hospital, 
      Toronto, ON, Canada.
AD  - Interdepartmental Division of Critical Care Medicine, University of Toronto, 
      Toronto, ON, Canada.
FAU - Robert, René
AU  - Robert R
AD  - CHU de Poitiers, Réanimation Médicale, Poitiers, France.
AD  - INSERM, CIC-1402, équipe 5 ALIVE, Poitiers, France.
AD  - Université de Poitiers, Faculté de Médecine et de Pharmacie de Poitiers, 
      Poitiers, France.
FAU - Thille, Arnaud W
AU  - Thille AW
AD  - CHU de Poitiers, Réanimation Médicale, Poitiers, France.
AD  - INSERM, CIC-1402, équipe 5 ALIVE, Poitiers, France.
AD  - Université de Poitiers, Faculté de Médecine et de Pharmacie de Poitiers, 
      Poitiers, France.
CN  - REVA network
LA  - eng
PT  - Journal Article
PT  - Multicenter Study
PT  - Randomized Controlled Trial
PL  - United States
TA  - Crit Care Med
JT  - Critical care medicine
JID - 0355501
SB  - IM
CIN - Crit Care Med. 2018 Feb;46(2):330-331. doi: 10.1097/CCM.0000000000002883. PMID: 
      29337794
CIN - Crit Care Med. 2018 Oct;46(10):e1018-e1019. doi: 10.1097/CCM.0000000000003284. 
      PMID: 30216327
CIN - Crit Care Med. 2018 Oct;46(10):e1019-e1020. doi: 10.1097/CCM.0000000000003318. 
      PMID: 30216328
MH  - Acute Disease
MH  - Female
MH  - Forecasting
MH  - Humans
MH  - Hypoxia/complications/*therapy
MH  - *Intubation, Intratracheal
MH  - Male
MH  - Middle Aged
MH  - *Noninvasive Ventilation
MH  - Oxygen Inhalation Therapy/*methods
MH  - Respiratory Insufficiency/etiology/*therapy
EDAT- 2017/11/04 06:00
MHDA- 2019/07/11 06:00
CRDT- 2017/11/04 06:00
PHST- 2017/11/04 06:00 [pubmed]
PHST- 2019/07/11 06:00 [medline]
PHST- 2017/11/04 06:00 [entrez]
AID - 10.1097/CCM.0000000000002818 [doi]
PST - ppublish
SO  - Crit Care Med. 2018 Feb;46(2):208-215. doi: 10.1097/CCM.0000000000002818.

PMID- 33031349
OWN - NLM
STAT- MEDLINE
DCOM- 20210519
LR  - 20210519
IS  - 1529-7535 (Print)
IS  - 1529-7535 (Linking)
VI  - 22
IP  - 5
DP  - 2021 May 1
TI  - Prevalence of Reintubation Within 24 Hours of Extubation in Bronchiolitis: 
      Retrospective Cohort Study Using the Virtual Pediatric Systems Database.
PG  - 474-482
LID - 10.1097/PCC.0000000000002581 [doi]
AB  - OBJECTIVES: High-flow nasal cannula and noninvasive positive pressure ventilation 
      are used to support children following liberation from invasive mechanical 
      ventilation. Evidence comparing extubation failure rates between patients 
      randomized to high-flow nasal cannula and noninvasive positive pressure 
      ventilation is available for adult and neonatal patients; however, similar 
      pediatric trials are lacking. In this study, we employed a quality controlled, 
      multicenter PICU database to test the hypothesis that high-flow nasal cannula is 
      associated with higher prevalence of reintubation within 24 hours among patients 
      with bronchiolitis. DESIGN: Secondary analysis of a prior study utilizing the 
      Virtual Pediatric Systems database. SETTING: One-hundred twenty-four 
      participating PICUs. PATIENTS: Children less than 24 months old with a primary 
      diagnosis of bronchiolitis who were admitted to one of 124 PICUs between January 
      2009 and September 2015 and received invasive mechanical ventilation. 
      INTERVENTIONS: None. MEASUREMENTS AND MAIN RESULTS: Among 759 patients, median 
      age was 2.4 months (1.3-5.4 mo), 41.2% were female, 39.7% had greater than or 
      equal to 1 comorbid condition, and 43.7% were Caucasian. Median PICU length of 
      stay was 8.7 days (interquartile range, 5.8-13.7 d) and survival to PICU 
      discharge was 100%. Median duration of intubation was 5.5 days (3.4-9.0 d) prior 
      to initial extubation. High-flow nasal cannula was used following extubation in 
      most (656 [86.5%]) analyzed subjects. The overall prevalence of reintubation 
      within 24 hours was 5.9% (45 children). Extubation to noninvasive positive 
      pressure ventilation was associated with greater prevalence of reintubation than 
      extubation to high-flow nasal cannula (11.7% vs 5.0%; p = 0.016) and, in an a 
      posteriori model that included Pediatric Index of Mortality 2 score and 
      comorbidities, was associated with increased odds of reintubation (odds ratio, 
      2.43; 1.11-5.34; p = 0.027). CONCLUSIONS: In this secondary analysis of a 
      multicenter database of children with bronchiolitis, extubation to high-flow 
      nasal cannula was associated with a lower prevalence of reintubation within 24 
      hours compared with noninvasive positive pressure ventilation in both unmatched 
      and propensity-matched analysis. Prospective trials are needed to determine if 
      post-extubation support modality can mitigate the risk of extubation failure.
CI  - Copyright © 2020 by the Society of Critical Care Medicine and the World 
      Federation of Pediatric Intensive and Critical Care Societies.
FAU - Badruddin, Salar S
AU  - Badruddin SS
AD  - Division of Pediatric Critical Care Medicine, UH Rainbow Babies & Children's 
      Hospital, Cleveland, OH.
AD  - Department of Critical Care Medicine, UPMC Children's Hospital of Pittsburgh, 
      Pittsburgh, PA.
FAU - Clayton, Jason A
AU  - Clayton JA
AD  - Division of Pediatric Critical Care Medicine, UH Rainbow Babies & Children's 
      Hospital, Cleveland, OH.
FAU - McKee, Bryan P
AU  - McKee BP
AD  - Division of Pediatric Critical Care Medicine, UH Rainbow Babies & Children's 
      Hospital, Cleveland, OH.
AD  - Department of Pediatrics, Akron Children's Hospital, Akron, OH.
FAU - Slain, Katherine N
AU  - Slain KN
AD  - Division of Pediatric Critical Care Medicine, UH Rainbow Babies & Children's 
      Hospital, Cleveland, OH.
FAU - Rotta, Alexandre T
AU  - Rotta AT
AD  - Division of Pediatric Critical Care Medicine, UH Rainbow Babies & Children's 
      Hospital, Cleveland, OH.
AD  - Division of Pediatric Critical Care, Duke University Medical Center, Durham, NC.
FAU - Malay, Sindhoosha
AU  - Malay S
AD  - Department of Pediatrics, UH Rainbow Babies & Children's Hospital, Cleveland, OH.
FAU - Shein, Steven L
AU  - Shein SL
AD  - Division of Pediatric Critical Care Medicine, UH Rainbow Babies & Children's 
      Hospital, Cleveland, OH.
LA  - eng
PT  - Journal Article
PT  - Multicenter Study
PT  - Randomized Controlled Trial
PL  - United States
TA  - Pediatr Crit Care Med
JT  - Pediatric critical care medicine : a journal of the Society of Critical Care 
      Medicine and the World Federation of Pediatric Intensive and Critical Care 
      Societies
JID - 100954653
SB  - IM
CIN - Pediatr Crit Care Med. 2021 May 1;22(5):509-512. doi: 
      10.1097/PCC.0000000000002656. PMID: 33953134
MH  - Adult
MH  - Airway Extubation
MH  - *Bronchiolitis/epidemiology/therapy
MH  - Cannula
MH  - Child
MH  - Child, Preschool
MH  - Female
MH  - Humans
MH  - Infant
MH  - Infant, Newborn
MH  - Intubation, Intratracheal
MH  - Male
MH  - *Noninvasive Ventilation
MH  - Prevalence
MH  - Prospective Studies
MH  - *Respiratory Insufficiency
MH  - Retrospective Studies
COIS- Dr. Rotta received funding from Vapotherm (honoraria), Breas (honoraria), and 
      Elsevier (royalties). The remaining authors have disclosed that they do not have 
      any potential conflicts of interest.
EDAT- 2020/10/09 06:00
MHDA- 2021/05/20 06:00
CRDT- 2020/10/08 17:13
PHST- 2020/10/09 06:00 [pubmed]
PHST- 2021/05/20 06:00 [medline]
PHST- 2020/10/08 17:13 [entrez]
AID - 00130478-202105000-00005 [pii]
AID - 10.1097/PCC.0000000000002581 [doi]
PST - ppublish
SO  - Pediatr Crit Care Med. 2021 May 1;22(5):474-482. doi: 
      10.1097/PCC.0000000000002581.

PMID- 37814875
OWN - NLM
STAT- MEDLINE
DCOM- 20231102
LR  - 20231102
IS  - 1673-4254 (Print)
IS  - 2663-0842 (Electronic)
IS  - 1673-4254 (Linking)
VI  - 43
IP  - 9
DP  - 2023 Sep 20
TI  - [THRIVE combined with i-gel laryngeal mask for prolonging apneic oxygenation time 
      in retrograde intrarenal surgery].
PG  - 1599-1605
LID - 10.12122/j.issn.1673-4254.2023.09.18 [doi]
AB  - OBJECTIVE: To explore the effect of THRIVE combined with i-gel laryngeal mask on 
      the safety of oxygen therapy in apnea and surgical precision of retrograde 
      intrarenal surgery. METHODS: A total of 120 patients undergoing retrograde 
      intrarenal surgery under general anesthesia with laryngeal mask were randomized 
      into 3 groups (n=40), and after the flexible ureteroscope entered the renal 
      pelvis and located the stones, the patients received assisted ventilation in APPV 
      mode (control group), ventilation with small tidal volume and high respiratory 
      rate (group H), or THRIVE combined with laryngeal mask for oxygen supply without 
      using the ventilator (THRIVE group). The time for lithotripsy by the surgeons, 
      surgeons' satisfaction, diaphragm mobility, and times of urinary tract mucosal 
      injury were recorded, and arterial blood pressure, heart rate, SpO(2), PaO(2), 
      PaCO(2), and pH value were measured before, during and after lithotripsy. 
      RESULTS: Among the 3 groups, THRIVE group had the shortest time for lithotripsy, 
      best satisfaction of the surgeons, the lowest diaphragmatic mobility of the 
      patients, and the smallest number of mucosal injuries. The arterial blood 
      pressure, heart rate, and SpO(2) of the patients did not differ significantly 
      among the 3 groups. At 20 min and 30 min after the start of lithotripsy, PaO(2) 
      decreased significantly in group H and THRIVE group; in THRIVE group, PaCO(2) 
      increased and pH decreased significantly at 10, 20 and 30 min after the start of 
      lithotripsy. No significant difference was found in oxygenation indicators among 
      the 3 groups upon discharge from the PACU. CONCLUSION: In retrograde intrarenal 
      surgery, THRIVE combined with i- gel laryngeal mask for oxygen therapy during the 
      anaerobic period can improve the surgical accuracy and maintain the patient's 
      oxygenation index in a controllable range within 30 min.
FAU - Zhang, C
AU  - Zhang C
AD  - Department of Anesthesiology, Nanjing Hospital Affiliated to Nanjing Medical 
      University/ Nanjing First Hospital, Nanjing 210006, China.
FAU - Liao, H
AU  - Liao H
AD  - Department of Anesthesiology, Nanjing Hospital Affiliated to Nanjing Medical 
      University/ Nanjing First Hospital, Nanjing 210006, China.
FAU - Li, H
AU  - Li H
AD  - Department of Anesthesiology, Nanjing Hospital Affiliated to Nanjing Medical 
      University/ Nanjing First Hospital, Nanjing 210006, China.
FAU - Xu, Y
AU  - Xu Y
AD  - Department of Anesthesiology, Nanjing Hospital Affiliated to Nanjing Medical 
      University/ Nanjing First Hospital, Nanjing 210006, China.
FAU - Zhang, G
AU  - Zhang G
AD  - Department of Anesthesiology, Affiliated Brain Hospital of Nanjing Medical 
      University, Nanjing 210029, China.
FAU - Wang, X
AU  - Wang X
AD  - Department of Anesthesiology, Nanjing Hospital Affiliated to Nanjing Medical 
      University/ Nanjing First Hospital, Nanjing 210006, China.
FAU - Bao, H
AU  - Bao H
AD  - Department of Anesthesiology, Nanjing Hospital Affiliated to Nanjing Medical 
      University/ Nanjing First Hospital, Nanjing 210006, China.
LA  - chi
PT  - English Abstract
PT  - Journal Article
PT  - Randomized Controlled Trial
PL  - China
TA  - Nan Fang Yi Ke Da Xue Xue Bao
JT  - Nan fang yi ke da xue xue bao = Journal of Southern Medical University
JID - 101266132
RN  - S88TT14065 (Oxygen)
SB  - IM
MH  - Humans
MH  - Respiration, Artificial
MH  - *Laryngeal Masks
MH  - *Insufflation
MH  - Administration, Intranasal
MH  - Oxygen
PMC - PMC10563095
OTO - NOTNLM
OT  - apneic oxygenation
OT  - retrograde intrarenal surgery
OT  - surgical precision
OT  - transnasal humidified rapid-insufflation ventilatory exchange
EDAT- 2023/10/10 06:42
MHDA- 2023/11/02 12:47
PMCR- 2023/09/20
CRDT- 2023/10/10 05:26
PHST- 2023/11/02 12:47 [medline]
PHST- 2023/10/10 06:42 [pubmed]
PHST- 2023/10/10 05:26 [entrez]
PHST- 2023/09/20 00:00 [pmc-release]
AID - nfykdxxb-43-9-1599 [pii]
AID - 10.12122/j.issn.1673-4254.2023.09.18 [doi]
PST - ppublish
SO  - Nan Fang Yi Ke Da Xue Xue Bao. 2023 Sep 20;43(9):1599-1605. doi: 
      10.12122/j.issn.1673-4254.2023.09.18.

PMID- 27519921
OWN - NLM
STAT- MEDLINE
DCOM- 20171205
LR  - 20220316
IS  - 2044-6055 (Electronic)
IS  - 2044-6055 (Linking)
VI  - 6
IP  - 8
DP  - 2016 Aug 12
TI  - New method of preoxygenation for orotracheal intubation in patients with 
      hypoxaemic acute respiratory failure in the intensive care unit, non-invasive 
      ventilation combined with apnoeic oxygenation by high flow nasal oxygen: the 
      randomised OPTINIV study protocol.
PG  - e011298
LID - 10.1136/bmjopen-2016-011298 [doi]
LID - e011298
AB  - INTRODUCTION: Tracheal intubation in the intensive care unit (ICU) is associated 
      with severe life-threatening complications including severe hypoxaemia. 
      Preoxygenation before intubation has been recommended in order to decrease such 
      complications. Non-invasive ventilation (NIV)-assisted preoxygenation allows 
      increased oxygen saturation during the intubation procedure, by applying a 
      positive end-expiratory pressure (PEEP) to prevent alveolar derecruitment. 
      However, the NIV mask has to be taken off after preoxygenation to allow the 
      passage of the tube through the mouth. The patient with hypoxaemia does not 
      receive oxygen during this period, at risk of major hypoxaemia. High-flow nasal 
      cannula oxygen therapy (HFNC) has a potential for apnoeic oxygenation during the 
      apnoea period following the preoxygenation with NIV. Whether application of HFNC 
      combined with NIV is more effective at reducing oxygen desaturation during the 
      intubation procedure compared with NIV alone for preoxygenation in patients with 
      hypoxaemia in the ICU with acute respiratory failure remains to be established. 
      METHODS AND ANALYSIS: The HFNC combined to NIV for decreasing oxygen desaturation 
      during the intubation procedure in patients with hypoxaemia in the ICU (OPTINIV) 
      trial is an investigator-initiated monocentre randomised controlled two-arm trial 
      with assessor-blinded outcome assessment. The OPTINIV trial randomises 50 
      patients with hypoxaemia requiring orotracheal intubation for acute respiratory 
      failure to receive NIV (pressure support=10, PEEP=5, fractional inspired oxygen 
      (FiO2)=100%) combined with HFNC (flow=60 L/min, FiO2=100%, interventional group) 
      or NIV alone (reference group) for preoxygenation. The primary outcome is lowest 
      oxygen saturation during the intubation procedure. Secondary outcomes are 
      intubation-related complications, quality of preoxygenation and ICU mortality. 
      ETHICS AND DISSEMINATION: The study project has been approved by the appropriate 
      ethics committee (CPP Sud-Méditerranée). Informed consent is required. If 
      combined application of HFNC and NIV for preoxygenation of patients with 
      hypoxaemia in the ICU proves superior to NIV preoxygenation, its use will become 
      standard practice, thereby decreasing hypoxaemia during the intubation procedure 
      and potential complications related to intubation. TRIAL REGISTRATION NUMBER: 
      NCT02530957.
CI  - Published by the BMJ Publishing Group Limited. For permission to use (where not 
      already granted under a licence) please go to 
      http://www.bmj.com/company/products-services/rights-and-licensing/
FAU - Jaber, Samir
AU  - Jaber S
AD  - Department of Anaesthesiology and Critical Care Medicine B (DAR B), Saint-Eloi 
      Hospital, University Teaching Hospital of Montpellier, Montpellier, France INSERM 
      U1046, Montpellier, France.
FAU - Molinari, Nicolas
AU  - Molinari N
AD  - Department of Statistics, University of Montpellier Lapeyronie Hospital, UMR 729 
      MISTEA, Montpellier, France.
FAU - De Jong, Audrey
AU  - De Jong A
AD  - Department of Anaesthesiology and Critical Care Medicine B (DAR B), Saint-Eloi 
      Hospital, University Teaching Hospital of Montpellier, Montpellier, France INSERM 
      U1046, Montpellier, France.
LA  - eng
SI  - ClinicalTrials.gov/NCT02530957
PT  - Journal Article
PT  - Randomized Controlled Trial
DEP - 20160812
PL  - England
TA  - BMJ Open
JT  - BMJ open
JID - 101552874
SB  - IM
MH  - Acute Disease
MH  - Hospital Mortality
MH  - Humans
MH  - Hypoxia/*therapy
MH  - Intensive Care Units
MH  - Intubation, Intratracheal/*methods
MH  - Noninvasive Ventilation/*methods
MH  - Oximetry
MH  - Oxygen Inhalation Therapy/*methods
MH  - Respiratory Insufficiency/*therapy
MH  - Severity of Illness Index
PMC - PMC4985915
EDAT- 2016/08/16 06:00
MHDA- 2017/12/06 06:00
PMCR- 2016/08/12
CRDT- 2016/08/14 06:00
PHST- 2016/08/14 06:00 [entrez]
PHST- 2016/08/16 06:00 [pubmed]
PHST- 2017/12/06 06:00 [medline]
PHST- 2016/08/12 00:00 [pmc-release]
AID - bmjopen-2016-011298 [pii]
AID - 10.1136/bmjopen-2016-011298 [doi]
PST - epublish
SO  - BMJ Open. 2016 Aug 12;6(8):e011298. doi: 10.1136/bmjopen-2016-011298.

PMID- 24138710
OWN - NLM
STAT- MEDLINE
DCOM- 20140902
LR  - 20220408
IS  - 1745-6215 (Electronic)
IS  - 1745-6215 (Linking)
VI  - 14
DP  - 2013 Oct 18
TI  - The OPERA trial - comparison of early nasal high flow oxygen therapy with 
      standard care for prevention of postoperative hypoxemia after abdominal surgery: 
      study protocol for a multicenter randomized controlled trial.
PG  - 341
LID - 10.1186/1745-6215-14-341 [doi]
AB  - BACKGROUND: Respiratory support following postoperative extubation is of major 
      importance to prevent hypoxemia and subsequent respiratory failure and 
      reintubation. High-flow nasal cannula oxygen (HFNC) delivers a flow-dependent 
      positive airway pressure and improves oxygenation by increasing end-expiratory 
      lung volume. Whether application of HFNC may have therapeutic advantages over 
      conventional oxygen therapy for respiratory support in the early postextubation 
      surgical period remains to be established. METHODS/DESIGN: The Optiflow for 
      prevention of post-extubation hypoxemia after abdominal surgery (OPERA) trial is 
      an investigator-initiated multicenter randomized controlled two-arm trial with 
      assessor-blinded outcome assessment, randomizing 220 patients with intermediate 
      to high risk of pulmonary complications after abdominal surgery to receive HFNC 
      or conventional oxygen therapy following extubation, stratified by the presence 
      of epidural analgesia and center. The primary outcome measure is the percentage 
      of patients with postoperative hypoxemia one hour after tracheal extubation. 
      Secondary outcome measures are postoperative pulmonary complications, need for 
      noninvasive ventilation and intubation for respiratory failure. DISCUSSION: The 
      OPERA trial is the first randomized controlled study powered to investigate 
      whether early application of HFNC following extubation after abdominal surgery 
      prevents against postoperative hypoxemia and pulmonary complications. TRIAL 
      REGISTRATION: ClinicalTrials.gov Identifier: NCT01887015.
FAU - Futier, Emmanuel
AU  - Futier E
AD  - Department of Anesthesiology and Critical Care Medicine, Estaing Hospital, 
      University Teaching Hospital of Clermont-Ferrand, 1, place Lucie Aubrac, 
      Clermont-Ferrand Cedex 1, 63000, France. efutier@chu-clermontferrand.fr.
FAU - Paugam-Burtz, Catherine
AU  - Paugam-Burtz C
FAU - Constantin, Jean-Michel
AU  - Constantin JM
FAU - Pereira, Bruno
AU  - Pereira B
FAU - Jaber, Samir
AU  - Jaber S
LA  - eng
SI  - ClinicalTrials.gov/NCT01887015
PT  - Journal Article
PT  - Multicenter Study
PT  - Randomized Controlled Trial
PT  - Research Support, Non-U.S. Gov't
DEP - 20131018
PL  - England
TA  - Trials
JT  - Trials
JID - 101263253
SB  - IM
MH  - Abdomen/*surgery
MH  - Airway Extubation
MH  - Clinical Protocols
MH  - France
MH  - Humans
MH  - Hypoxia/etiology/*prevention & control
MH  - Intubation, Intratracheal
MH  - Oxygen Inhalation Therapy/*methods
MH  - Postoperative Complications/*prevention & control
MH  - *Research Design
MH  - Risk Factors
MH  - Time Factors
MH  - Treatment Outcome
PMC - PMC3854478
EDAT- 2013/10/22 06:00
MHDA- 2014/09/03 06:00
PMCR- 2013/10/18
CRDT- 2013/10/22 06:00
PHST- 2013/08/06 00:00 [received]
PHST- 2013/10/04 00:00 [accepted]
PHST- 2013/10/22 06:00 [entrez]
PHST- 2013/10/22 06:00 [pubmed]
PHST- 2014/09/03 06:00 [medline]
PHST- 2013/10/18 00:00 [pmc-release]
AID - 1745-6215-14-341 [pii]
AID - 10.1186/1745-6215-14-341 [doi]
PST - epublish
SO  - Trials. 2013 Oct 18;14:341. doi: 10.1186/1745-6215-14-341.

PMID- 35869772
OWN - NLM
STAT- MEDLINE
DCOM- 20220726
LR  - 20220729
IS  - 1673-4254 (Print)
IS  - 2663-0842 (Electronic)
IS  - 1673-4254 (Linking)
VI  - 42
IP  - 7
DP  - 2022 Jul 20
TI  - [Is pre-oxygenation with high-flow nasal oxygen safe? randomized control trial of 
      56 cases of elderly patients during induction of general anesthesia with 
      endotracheal intubation].
PG  - 1069-1074
LID - 10.12122/j.issn.1673-4254.2022.07.16 [doi]
AB  - OBJECTIVE: To evaluate the safety of preoxygenation with high-flow nasal 
      oxygenation in elderly patients during induction of general anesthesia with 
      endotracheal intubation. METHODS: Fifty-six elderly patients without difficult 
      airway were randomized equally into high-flow nasal oxygen group (HF group) and 
      conventional mask oxygen group (M group). Preoxygenation was performed for 5 min 
      before induction of general anesthesia and endotracheal intubation. Oxygenation 
      was maintained during laryngoscopy in HF group, and ventilation lasted until 
      laryngoscopy in M group. For all the patients, the general data, cross-sectional 
      area (CSA) of the gastric antrum measured by ultrasonography, arterial partial 
      pressure of oxygen (PaO(2)), arterial partial pressure of carbon dioxide 
      (PaCO(2)) and arterial oxygen saturation (cSO(2)) were recorded before 
      preoxygenation (T1), at 5 min of preoxygenation (T2) and immediately after 
      intubation (T3). The safety time of asphyxia, intubation time, times of mask 
      ventilation and postoperative complications were compared between the two groups. 
      RESULTS: The general data were comparable between the two groups. After 5 min of 
      preoxygenation, PaO(2) and cSO(2) were significantly increased in both groups, 
      and PaO(2) was significantly higher in HF group than in M group (F=118.108 vs 
      9.511, P < 0.05). Both PaO(2) and cSO(2) decreased after intubation, but PaO(2) 
      decreased more slowly in HF group and still remained higher than that at T1; 
      cSO(2) decreased significantly in M group to a lower level than that at T1. 
      Compared with those in M group, the patients in HF group showed a significantly 
      longer safety time of asphyxia (t=5.305, P < 0.05) with fewer times of mask 
      ventilation (χ(2)= 6.720, P < 0.05). PaCO(2) increased after intubation in both 
      groups but was comparable between the two groups (F=3.138, P > 0.05). CONCLUSION: 
      High-flow nasal oxygen is safe, simple and effective for pre-oxygenation, which, 
      as compared with the conventional oxygen mask, improves arterial oxygen partial 
      pressure and prolongs the safety time of asphyxia to ensure the safety of airway 
      management during induction of general anesthesia in elderly patients with 
      endotracheal intubation.
FAU - Cai, Q
AU  - Cai Q
AD  - Department of Anesthesiology, First Affiliated Hospital of Guangzhou University 
      of Chinese Medicine, Guangzhou 510405, China.
FAU - Ma, W
AU  - Ma W
AD  - Department of Anesthesiology, First Affiliated Hospital of Guangzhou University 
      of Chinese Medicine, Guangzhou 510405, China.
FAU - Wu, C
AU  - Wu C
AD  - Department of Anesthesiology, First Affiliated Hospital of Guangzhou University 
      of Chinese Medicine, Guangzhou 510405, China.
FAU - Liu, H
AU  - Liu H
AD  - Department of Anesthesiology, First Affiliated Hospital of Guangzhou University 
      of Chinese Medicine, Guangzhou 510405, China.
FAU - Wang, S
AU  - Wang S
AD  - First Clinical Medical College of Guangzhou University of Chinese Medicine, 
      Guangzhou 510006, China.
FAU - Zhang, G
AU  - Zhang G
AD  - Department of Anesthesiology, Guangdong Provincial Hospital of Chinese Medicine, 
      Guangzhou 510120, China.
LA  - chi
PT  - Journal Article
PT  - Randomized Controlled Trial
PL  - China
TA  - Nan Fang Yi Ke Da Xue Xue Bao
JT  - Nan fang yi ke da xue xue bao = Journal of Southern Medical University
JID - 101266132
RN  - S88TT14065 (Oxygen)
SB  - IM
MH  - Aged
MH  - Anesthesia, General
MH  - *Asphyxia
MH  - Humans
MH  - Intubation, Intratracheal
MH  - *Oxygen
MH  - Partial Pressure
PMC - PMC9308868
OTO - NOTNLM
OT  - airway management
OT  - gastric antrum cross-sectional area
OT  - high-flow nasal oxygenation
OT  - safety time of asphyxia
EDAT- 2022/07/24 06:00
MHDA- 2022/07/27 06:00
PMCR- 2022/07/20
CRDT- 2022/07/23 04:13
PHST- 2022/07/23 04:13 [entrez]
PHST- 2022/07/24 06:00 [pubmed]
PHST- 2022/07/27 06:00 [medline]
PHST- 2022/07/20 00:00 [pmc-release]
AID - nfykdxxb-42-7-1069 [pii]
AID - 10.12122/j.issn.1673-4254.2022.07.16 [doi]
PST - ppublish
SO  - Nan Fang Yi Ke Da Xue Xue Bao. 2022 Jul 20;42(7):1069-1074. doi: 
      10.12122/j.issn.1673-4254.2022.07.16.

PMID- 26376918
OWN - NLM
STAT- MEDLINE
DCOM- 20161215
LR  - 20181113
IS  - 1432-0460 (Electronic)
IS  - 0179-051X (Linking)
VI  - 30
IP  - 6
DP  - 2015 Dec
TI  - A Biomechanical Study of Hyoid Bone and Laryngeal Movements During Swallowing 
      Comparing the Blom Low Profile Voice Inner Cannula and Passy-Muir One Way 
      Tracheotomy Tube Speaking Valves.
PG  - 723-9
LID - 10.1007/s00455-015-9649-7 [doi]
AB  - The aim of this prospective, consecutive, cohort study was to investigate the 
      biomechanical effects, if any, of the Blom low profile voice inner cannula and 
      Passy-Muir one-way tracheotomy tube speaking valves on movement of the hyoid bone 
      and larynx during swallowing. Ten adult patients (8 male, 2 female) with an age 
      range of 61-89 years (mean 71 years) participated. Criteria for inclusion were 
      ≥18 years of age, English speaking, and ability to tolerate both changing to a 
      Blom tracheotomy tube and placement of a one-way tracheotomy tube speaking valve 
      with a fully deflated tracheotomy tube cuff. Digitized videofluoroscopic swallow 
      studies were performed at 30 frames/s and with each patient seated upright in the 
      lateral plane. A total of 18 swallows (three each with 5 cc bolus volumes of 
      single contrast barium and puree + barium × 3 conditions) were analyzed for each 
      participant. Variables evaluated included larynx-to-hyoid bone excursion (mm), 
      maximum hyoid bone displacement (mm), and aspiration status under three 
      randomized conditions: 1. Tracheotomy tube open with no inner cannula; 2. 
      Tracheotomy tube with Blom valve; and 3. Tracheotomy tube with Passy-Muir valve. 
      Blinded reliability testing with a Pearson product moment correlation was 
      performed on 20 % of the data. Intra- and inter-rater reliability for combined 
      measurements of larynx-to-hyoid bone excursion and maximum hyoid bone 
      displacement was r = 0.98. Intra- and inter-rater reliability for aspiration 
      status was 100 %. No significant differences (p > 0.05) were found for 
      larynx-to-hyoid bone excursion and maximum hyoid bone displacement during 
      swallowing based upon an open tracheotomy tube, Blom valve, or Passy-Muir valve. 
      Aspiration status was identical for all three randomized conditions. The presence 
      of a one-way tracheotomy tube speaking valve did not significantly alter two 
      important components of normal pharyngeal swallow biomechanics, i.e., hyoid bone 
      and laryngeal movements. Aspiration status was similarly unaffected by valve use. 
      Clinicians should be aware that the data do not support placement of a one-way 
      tracheotomy tube speaking valve to reduce prandial aspiration.
FAU - Srinet, Prateek
AU  - Srinet P
AD  - Section of Otolaryngology, Department of Surgery, Yale School of Medicine, P.O. 
      Box 208041, New Haven, CT, 06520-8041, USA.
FAU - Van Daele, Douglas J
AU  - Van Daele DJ
AD  - Department of Otolaryngology-Head/Neck Surgery, University of Iowa Hospitals & 
      Clinics, Iowa City, IA, USA.
FAU - Adam, Stewart I
AU  - Adam SI
AD  - Section of Otolaryngology, Department of Surgery, Yale School of Medicine, P.O. 
      Box 208041, New Haven, CT, 06520-8041, USA.
FAU - Burrell, Morton I
AU  - Burrell MI
AD  - Department of Diagnostic Radiology, Yale School of Medicine, New Haven, CT, USA.
FAU - Aronberg, Ryan
AU  - Aronberg R
AD  - Section of Otolaryngology, Department of Surgery, Yale School of Medicine, P.O. 
      Box 208041, New Haven, CT, 06520-8041, USA.
FAU - Leder, Steven B
AU  - Leder SB
AD  - Section of Otolaryngology, Department of Surgery, Yale School of Medicine, P.O. 
      Box 208041, New Haven, CT, 06520-8041, USA. steven.leder@yale.edu.
LA  - eng
PT  - Journal Article
PT  - Randomized Controlled Trial
DEP - 20150916
PL  - United States
TA  - Dysphagia
JT  - Dysphagia
JID - 8610856
SB  - IM
MH  - Aged
MH  - Aged, 80 and over
MH  - Biomechanical Phenomena
MH  - *Cannula
MH  - Deglutition/*physiology
MH  - Deglutition Disorders/physiopathology/rehabilitation
MH  - Female
MH  - Follow-Up Studies
MH  - Humans
MH  - Hyoid Bone/*physiopathology
MH  - Intubation, Intratracheal/*instrumentation
MH  - Larynx/*physiopathology
MH  - Male
MH  - Middle Aged
MH  - Prospective Studies
MH  - Reproducibility of Results
MH  - Tracheotomy/*methods
MH  - Voice Quality/*physiology
OTO - NOTNLM
OT  - Aspiration
OT  - Deglutition
OT  - Deglutition disorders
OT  - One-way valve
OT  - Pharyngeal swallow biomechanics
OT  - Tracheotomy
EDAT- 2015/09/18 06:00
MHDA- 2016/12/16 06:00
CRDT- 2015/09/18 06:00
PHST- 2015/04/06 00:00 [received]
PHST- 2015/08/25 00:00 [accepted]
PHST- 2015/09/18 06:00 [entrez]
PHST- 2015/09/18 06:00 [pubmed]
PHST- 2016/12/16 06:00 [medline]
AID - 10.1007/s00455-015-9649-7 [pii]
AID - 10.1007/s00455-015-9649-7 [doi]
PST - ppublish
SO  - Dysphagia. 2015 Dec;30(6):723-9. doi: 10.1007/s00455-015-9649-7. Epub 2015 Sep 
      16.

PMID- 16724119
OWN - NLM
STAT- MEDLINE
DCOM- 20061228
LR  - 20060727
IS  - 0743-8346 (Print)
IS  - 0743-8346 (Linking)
VI  - 26
IP  - 8
DP  - 2006 Aug
TI  - Comparing two methods of delivering high-flow gas therapy by nasal cannula 
      following endotracheal extubation: a prospective, randomized, masked, crossover 
      trial.
PG  - 481-5
AB  - OBJECTIVE: We compared two methods of delivering high-flow gas therapy by nasal 
      cannula, applied immediately after planned endotracheal extubations of NICU 
      patients. STUDY DESIGN AND METHODS: Thirty NICU patients who were about to be 
      extubated from mechanical ventilation were randomized into two groups; Group 1 
      received Vapotherm for the first 24 h after extubation, then standard high-flow 
      nasal cannula for the next 24 h, and Group 2 received standard high-flow therapy 
      for the first 24 h, then Vapotherm for the next 24 h. At 24 h after extubation 
      and again 48 h after extubation, a neonatologist who was not aware which modality 
      the patient had been receiving examined the nasal mucosa and applied a scoring 
      system. A research nurse who was unaware of the modality abstracted respiratory 
      rates and respiratory effort scores from a specific study-bedside record. The 
      experimental design was such that a patient could 'fail' extubation either by 
      reintubation for mechanical ventilation, or by rescue to the opposite modality 
      before completing the 24-h test period. RESULTS: Fifteen patients were randomized 
      to Group 1 and 15 to Group 2. No differences were apparent between the groups in 
      birth weight, gestational age, age at study entry, gender or underlying pulmonary 
      disorder. Respiratory rates were similar while on Vapotherm (52+/-13 breaths/min, 
      mean+/-s.d.) and high-flow (54+/-14/min). At 24 h after starting the modality, 
      those on Vapotherm had more normal examinations of the nasal mucosa (2.7+/-1.2 vs 
      7.8+/-1.7, P < 0.0005) and lower respiratory effort scores (1.2+/-0.6 vs 
      2.0+/-0.9, P < 0.05) than did those on high-flow. No patients failed while on 
      Vapotherm, but seven failed while on high-flow (two reintubations and five rescue 
      switches to Vapotherm, P < 0.005). CONCLUSIONS: Among NICU patients immediately 
      following extubation, Vapotherm performed better than a standard high-flow nasal 
      cannula in maintaining a normal appearing nasal mucosa, a lower respiratory 
      effort score, and averting reintubation.
FAU - Woodhead, D D
AU  - Woodhead DD
AD  - Intermountain Healthcare, McKay-Dee Hospital, Ogden, UT 84403, USA. 
      rdchris4@ihc.com
FAU - Lambert, D K
AU  - Lambert DK
FAU - Clark, J M
AU  - Clark JM
FAU - Christensen, R D
AU  - Christensen RD
LA  - eng
PT  - Comparative Study
PT  - Journal Article
PT  - Randomized Controlled Trial
DEP - 20060525
PL  - United States
TA  - J Perinatol
JT  - Journal of perinatology : official journal of the California Perinatal 
      Association
JID - 8501884
SB  - IM
CIN - J Perinatol. 2006 Aug;26(8):449-51. doi: 10.1038/sj.jp.7211542. PMID: 16871219
MH  - Birth Weight
MH  - *Continuous Positive Airway Pressure
MH  - Cross-Over Studies
MH  - *Device Removal
MH  - Double-Blind Method
MH  - Female
MH  - Gestational Age
MH  - Humans
MH  - Infant, Newborn
MH  - *Intubation, Intratracheal
MH  - Male
MH  - Nasal Mucosa/pathology
MH  - *Oxygen Inhalation Therapy/instrumentation
MH  - Respiratory Mechanics
MH  - Respiratory Tract Diseases/physiopathology/*therapy
MH  - Ventilator Weaning
EDAT- 2006/05/26 09:00
MHDA- 2006/12/29 09:00
CRDT- 2006/05/26 09:00
PHST- 2006/05/26 09:00 [pubmed]
PHST- 2006/12/29 09:00 [medline]
PHST- 2006/05/26 09:00 [entrez]
AID - 7211543 [pii]
AID - 10.1038/sj.jp.7211543 [doi]
PST - ppublish
SO  - J Perinatol. 2006 Aug;26(8):481-5. doi: 10.1038/sj.jp.7211543. Epub 2006 May 25.

PMID- 27245914
OWN - NLM
STAT- MEDLINE
DCOM- 20171204
LR  - 20220318
IS  - 2213-2619 (Electronic)
IS  - 2213-2600 (Linking)
VI  - 4
IP  - 8
DP  - 2016 Aug
TI  - Effect of non-invasive oxygenation strategies in immunocompromised patients with 
      severe acute respiratory failure: a post-hoc analysis of a randomised trial.
PG  - 646-652
LID - S2213-2600(16)30093-5 [pii]
LID - 10.1016/S2213-2600(16)30093-5 [doi]
AB  - BACKGROUND: The use of non-invasive ventilation is controversial in 
      immunocompromised patients with acute respiratory failure, whereas the use of 
      high-flow nasal cannula oxygen therapy is growing as an alternative to standard 
      oxygen. We aimed to compare outcomes of immunocompromised patients with acute 
      respiratory failure treated with standard oxygen with those treated with 
      high-flow nasal cannula oxygen alone or high-flow nasal cannula oxygen associated 
      with non-invasive ventilation. METHODS: We did a post-hoc subgroup analysis in a 
      subset of immunocompromised patients with non-hypercapnic acute respiratory 
      failure from a multicentre, randomised, controlled trial. In the trial, patients 
      from 23 intensive care units in France and Belgium were randomly assigned (1:1:1) 
      to receive either standard oxygen, high-flow nasal cannula alone, or non-invasive 
      ventilation interspaced with high-flow nasal cannula between non-invasive 
      ventilation sessions (non-invasive ventilation group). Patients with profound 
      neutropenia, acute-on-chronic respiratory failure, cardiogenic pulmonary oedema, 
      shock, or altered consciousness were excluded. The primary outcome was the 
      proportion of patients who required endotracheal intubation within 28 days after 
      randomisation. FINDINGS: Of the 82 immunocompromised patients, 30 were treated 
      with standard oxygen, 26 with high-flow nasal cannula alone, and 26 with 
      non-invasive ventilation plus interspaced high-flow nasal cannula. 8 (31%) of 26 
      patients treated with high-flow nasal cannula alone, 13 (43%) of 30 patients 
      treated with standard oxygen, and 17 (65%) of 26 patients treated with 
      non-invasive ventilation required intubation at 28 days (p=0·04). Odds ratios 
      (ORs) for intubation were higher in patients treated with non-invasive 
      ventilation than in those treated with high-flow nasal cannula: OR 4·25 (95% CI 
      1·33-13·56). ORs were not significantly different between patients treated with 
      high-flow nasal cannula alone and standard oxygen: OR 1·72 (0·57-5·18). After 
      multivariable logistic regression, the two factors independently associated with 
      endotracheal intubation and mortality were age and use of non-invasive 
      ventilation as first-line therapy. INTERPRETATION: Non-invasive ventilation might 
      be associated with an increased risk of intubation and mortality and should be 
      used cautiously in immunocompromised patients with acute hypoxaemic respiratory 
      failure. FUNDING: French Ministry of Health, the French societies of intensive 
      care (Société de Réanimation de Langue Française, SRLF) and pneumology (Société 
      de Pneumologie de Langue Française, SPLF), La Mutuelle de Poitiers, AADAIRC 
      (Association pour l'Assistance à Domicile Aux Insuffisants Respiratoires 
      Chroniques), and Fisher&Paykel Healthcare.
CI  - Copyright © 2016 Elsevier Ltd. All rights reserved.
FAU - Frat, Jean-Pierre
AU  - Frat JP
AD  - CHU de Poitiers, Service de Réanimation Médicale, Poitiers, France; équipe 5 
      ALIVE, INSERM, CIC-1402, Poitiers, France; Faculté de Médecine et de Pharmacie de 
      Poitiers, Universite de Poitiers, Poitiers, France. Electronic address: 
      jean-pierre.frat@chu-poitiers.fr.
FAU - Ragot, Stéphanie
AU  - Ragot S
AD  - Biostatistics, INSERM, CIC-1402, Poitiers, France; Faculté de Médecine et de 
      Pharmacie de Poitiers, Universite de Poitiers, Poitiers, France.
FAU - Girault, Christophe
AU  - Girault C
AD  - Department of Medical Intensive Care, Rouen University Hospital, Rouen, France; 
      UPRES EA 3830-IRIB, Institute for Biomedical Research, Rouen University, Rouen, 
      France.
FAU - Perbet, Sébastien
AU  - Perbet S
AD  - CHU Clermont-Ferrand, Pôle de Médecine Périopératoire, Clermont-Ferrand, France; 
      R2D2, EA-7281, Auvergne University, Clermont-Ferrand, France.
FAU - Prat, Gwénael
AU  - Prat G
AD  - CHU de la Cavale Blanche, Service de Réanimation Médicale, Brest, France.
FAU - Boulain, Thierry
AU  - Boulain T
AD  - Centre Hospitalier Régional d'Orléans, Réanimation médico-chirurgicale, Orléans, 
      France.
FAU - Demoule, Alexandre
AU  - Demoule A
AD  - Groupe Hospitalier Universitaire Pitié Salpêtrieère, Service de Pneumologie et 
      Réanimation Médicale, Paris, France; Université Pierre et Marie Curie, Paris, 
      France.
FAU - Ricard, Jean-Damien
AU  - Ricard JD
AD  - Assistance Publique des Hôpitaux de Paris, Hôpital Louis Mourier, Service de 
      Réanimation Médico-Chirurgicale, Colombes, France; Universite Paris Diderot, UMR 
      IAME 1137, Sorbonne Paris Cité, Paris, France.
FAU - Coudroy, Rémi
AU  - Coudroy R
AD  - CHU de Poitiers, Service de Réanimation Médicale, Poitiers, France; équipe 5 
      ALIVE, INSERM, CIC-1402, Poitiers, France; Faculté de Médecine et de Pharmacie de 
      Poitiers, Universite de Poitiers, Poitiers, France.
FAU - Robert, René
AU  - Robert R
AD  - CHU de Poitiers, Service de Réanimation Médicale, Poitiers, France; équipe 5 
      ALIVE, INSERM, CIC-1402, Poitiers, France; Faculté de Médecine et de Pharmacie de 
      Poitiers, Universite de Poitiers, Poitiers, France.
FAU - Mercat, Alain
AU  - Mercat A
AD  - CHU Angers, Département de Réanimation Médicale et Médecine Hyperbare, Angers, 
      France.
FAU - Brochard, Laurent
AU  - Brochard L
AD  - Keenan Research Centre and Critical Care Department, St Michael's Hospital, 
      Toronto, ON, Canada; Interdepartmental Division of Critical Care Medicine, 
      University of Toronto, Toronto, ON, Canada.
FAU - Thille, Arnaud W
AU  - Thille AW
AD  - CHU de Poitiers, Service de Réanimation Médicale, Poitiers, France; équipe 5 
      ALIVE, INSERM, CIC-1402, Poitiers, France; Faculté de Médecine et de Pharmacie de 
      Poitiers, Universite de Poitiers, Poitiers, France.
CN  - REVA network
LA  - eng
PT  - Journal Article
PT  - Multicenter Study
PT  - Randomized Controlled Trial
PT  - Research Support, Non-U.S. Gov't
DEP - 20160527
PL  - England
TA  - Lancet Respir Med
JT  - The Lancet. Respiratory medicine
JID - 101605555
SB  - IM
CIN - Lancet Respir Med. 2016 Aug;4(8):598-599. doi: 10.1016/S2213-2600(16)30139-4. 
      PMID: 27245916
CIN - Lancet Respir Med. 2016 Nov;4(11):e51. doi: 10.1016/S2213-2600(16)30316-2. PMID: 
      27799130
CIN - Lancet Respir Med. 2016 Nov;4(11):e52. doi: 10.1016/S2213-2600(16)30328-9. PMID: 
      27799131
MH  - Acute Disease
MH  - Aged
MH  - Belgium
MH  - Cannula/statistics & numerical data
MH  - Female
MH  - France
MH  - Humans
MH  - Hypoxia/etiology/mortality/*therapy
MH  - Intensive Care Units/statistics & numerical data
MH  - Intubation, Intratracheal/statistics & numerical data
MH  - Male
MH  - Middle Aged
MH  - Noninvasive Ventilation/*adverse effects/methods
MH  - Oxygen Inhalation Therapy/*methods
MH  - Respiratory Insufficiency/complications/mortality/*therapy
MH  - Treatment Outcome
EDAT- 2016/06/02 06:00
MHDA- 2017/12/05 06:00
CRDT- 2016/06/02 06:00
PHST- 2016/03/03 00:00 [received]
PHST- 2016/04/15 00:00 [revised]
PHST- 2016/04/22 00:00 [accepted]
PHST- 2016/06/02 06:00 [entrez]
PHST- 2016/06/02 06:00 [pubmed]
PHST- 2017/12/05 06:00 [medline]
AID - S2213-2600(16)30093-5 [pii]
AID - 10.1016/S2213-2600(16)30093-5 [doi]
PST - ppublish
SO  - Lancet Respir Med. 2016 Aug;4(8):646-652. doi: 10.1016/S2213-2600(16)30093-5. 
      Epub 2016 May 27.

PMID- 31644512
OWN - NLM
STAT- MEDLINE
DCOM- 20200713
LR  - 20200713
IS  - 1365-2346 (Electronic)
IS  - 0265-0215 (Linking)
VI  - 36
IP  - 12
DP  - 2019 Dec
TI  - Laryngeal Mask Airway Supreme vs. the Spritztube tracheal cannula in 
      anaesthetised adult patients: A randomised controlled trial.
PG  - 955-962
LID - 10.1097/EJA.0000000000001106 [doi]
AB  - BACKGROUND: The Spritztube is a new supraglottic airway device combining the 
      ability to allow extraglottic ventilation of the lungs with the opportunity to 
      perform fibreoptic-assisted intubation. OBJECTIVES: To compare the Spritztube 
      tracheal cannula with the Laryngeal Mask Airway Supreme (LMA-S) in anaesthetised 
      adult patients. DESIGN: A single-centre, randomised controlled study. SETTING: 
      Tertiary hospital. PATIENTS: Mechanically ventilated patients undergoing elective 
      surgery in the supine position under general anaesthesia were included. Main 
      exclusion criteria were a history of, or predicted, difficult airway management 
      according to SIAARTI guidelines and absence of written informed consent. 
      INTERVENTIONS: Patients received the LMA-S or Spritztube tracheal cannula to 
      facilitate ventilation of the lungs. MAIN OUTCOME MEASURES: Successful placement 
      (primary outcome), time required for insertion, number of attempts, subjective 
      assessment of ease of insertion, safety and incidence of complications were 
      recorded. RESULTS: One hundred and sixty seven patients were allocated to the 
      LMA-S or Spritztube group, respectively, a total of 334 patients. In the LMA-S 
      group, the device insertion failed in nine patients, compared with none in the 
      Spritztube group (P = 0.002). Spritztube insertion was easy in 100% of cases 
      compared with 94.6% of the cases in the LMA-S group (P = 0.03). The number of 
      attempts was significantly higher with the LMA-S compared with the Spritztube 
      (P = 0.0007), whereas the insertion times were comparable (P = 0.06). Except for 
      the incidence of blood-staining, which was higher in the LMA-S group (P = 0.01), 
      the number of complications was comparable in the two groups. CONCLUSION: The 
      Spritztube was as effective as the LMA-S in maintaining the airway with all 
      patients being successfully ventilated without difficulty. The success rate of 
      achieving a patent airway was comparable between the groups, with a similar 
      occurrence of complications. TRIAL REGISTRATION: NCT03443219.
FAU - De Rosa, Silvia
AU  - De Rosa S
AD  - From the Department of Anaesthesiology and Intensive Care, San Bortolo Hospital, 
      Vicenza (SDR, AR, AP, EB, PG, VU, AP, RB, SCC), Department of Anaesthesia and 
      Intensive Care Medicine, Maggiore Della Carità University Hospital, Novara (AM, 
      DC) and Anesthesia and Intensive Care, AOU Policlinico Vittorio Emanuele, 
      Catania, Italy (MS).
FAU - Messina, Antonio
AU  - Messina A
FAU - Sorbello, Massimiliano
AU  - Sorbello M
FAU - Rigobello, Alessandro
AU  - Rigobello A
FAU - Colombo, Davide
AU  - Colombo D
FAU - Piccolo, Anna
AU  - Piccolo A
FAU - Bonaldi, Efrem
AU  - Bonaldi E
FAU - Gennaro, Paolo
AU  - Gennaro P
FAU - Urukalo, Violeta
AU  - Urukalo V
FAU - Pellizzari, Adriano
AU  - Pellizzari A
FAU - Bonato, Raffaele
AU  - Bonato R
FAU - Carboni, Stefano Checcacci
AU  - Carboni SC
LA  - eng
SI  - ClinicalTrials.gov/NCT03443219
PT  - Comparative Study
PT  - Journal Article
PT  - Randomized Controlled Trial
PL  - England
TA  - Eur J Anaesthesiol
JT  - European journal of anaesthesiology
JID - 8411711
SB  - IM
MH  - Aged
MH  - Cannula/*adverse effects
MH  - Equipment Design
MH  - Female
MH  - Fiber Optic Technology
MH  - Humans
MH  - Incidence
MH  - Intubation, Intratracheal/*adverse effects/instrumentation
MH  - Laryngeal Masks/*adverse effects
MH  - Male
MH  - Middle Aged
MH  - Postoperative Complications/*epidemiology/etiology/prevention & control
MH  - Prospective Studies
MH  - Tertiary Care Centers
MH  - Time Factors
MH  - Treatment Outcome
EDAT- 2019/10/24 06:00
MHDA- 2020/07/14 06:00
CRDT- 2019/10/24 06:00
PHST- 2019/10/24 06:00 [pubmed]
PHST- 2020/07/14 06:00 [medline]
PHST- 2019/10/24 06:00 [entrez]
AID - 10.1097/EJA.0000000000001106 [doi]
PST - ppublish
SO  - Eur J Anaesthesiol. 2019 Dec;36(12):955-962. doi: 10.1097/EJA.0000000000001106.

PMID- 38508391
OWN - NLM
STAT- MEDLINE
DCOM- 20240728
LR  - 20240728
IS  - 2352-5568 (Electronic)
IS  - 2352-5568 (Linking)
VI  - 43
IP  - 4
DP  - 2024 Aug
TI  - A randomized controlled trial of the LMA® Gastro™ compared to nasal cannula for 
      endoscopic retrograde cholangiopancreatography.
PG  - 101379
LID - S2352-5568(24)00037-7 [pii]
LID - 10.1016/j.accpm.2024.101379 [doi]
FAU - Hagan, Katherine B
AU  - Hagan KB
AD  - The University of Texas MD Anderson Cancer Center - Houston, Department of 
      Anesthesiology and Perioperative Medicine, 1400 Holcombe Blvd, Houston, 77030 TX, 
      United States. Electronic address: khagan@mdanderson.org.
FAU - Coronel, Emmanuel
AU  - Coronel E
AD  - The University of Texas MD Anderson Cancer Center - Houston, Department of 
      Gastroenterology, Hepatology, and Nutrition, 1400 Holcombe Blvd, Houston, 77030 
      TX, United States.
FAU - Ge, Phillip
AU  - Ge P
AD  - The University of Texas MD Anderson Cancer Center - Houston, Department of 
      Gastroenterology, Hepatology, and Nutrition, 1400 Holcombe Blvd, Houston, 77030 
      TX, United States.
FAU - Hagberg, Carin
AU  - Hagberg C
AD  - The University of Texas MD Anderson Cancer Center - Houston, Department of 
      Anesthesiology and Perioperative Medicine, 1400 Holcombe Blvd, Houston, 77030 TX, 
      United States.
LA  - eng
PT  - Comparative Study
PT  - Letter
PT  - Randomized Controlled Trial
DEP - 20240318
PL  - France
TA  - Anaesth Crit Care Pain Med
JT  - Anaesthesia, critical care & pain medicine
JID - 101652401
SB  - IM
MH  - Humans
MH  - *Cholangiopancreatography, Endoscopic Retrograde/methods
MH  - *Cannula
MH  - *Laryngeal Masks
MH  - Male
MH  - Female
MH  - Aged
MH  - Middle Aged
OTO - NOTNLM
OT  - Dual channel supraglottic airway
OT  - Endoscopic retrograde cholangiopancreatography
OT  - Oxygenation
EDAT- 2024/03/21 00:43
MHDA- 2024/07/29 00:42
CRDT- 2024/03/20 20:27
PHST- 2024/02/27 00:00 [received]
PHST- 2024/03/07 00:00 [revised]
PHST- 2024/03/12 00:00 [accepted]
PHST- 2024/07/29 00:42 [medline]
PHST- 2024/03/21 00:43 [pubmed]
PHST- 2024/03/20 20:27 [entrez]
AID - S2352-5568(24)00037-7 [pii]
AID - 10.1016/j.accpm.2024.101379 [doi]
PST - ppublish
SO  - Anaesth Crit Care Pain Med. 2024 Aug;43(4):101379. doi: 
      10.1016/j.accpm.2024.101379. Epub 2024 Mar 18.
